# Supplementary material for: Novel modelling approaches to predict the role of antivirals in reducing influenza transmission
Source: PLoS Comput Biol. 2023 Jan 6;19(1):e1010797. doi: 10.1371/journal.pcbi.1010797 (PMC9876374; doi:10.1371/journal.pcbi.1010797)
Supplement: S1 Zip Folder — Contents include R files of programming scripts used to generate data, simulation data, and data used to generate figures in the manuscript. (ZIP) [file pcbi.1010797.s007.zip]

Archive with 19 entries (18 files):
- Data and model codes/Estimation dataset.csv
- Data and model codes/explore_time_varying_infectiousness.R
- Data and model codes/Figure data/
- Data and model codes/Figure data/Fig 3 data_population level infectiousness.csv
- Data and model codes/Figure data/Fig 4A data_time dependent mitigation.csv
- Data and model codes/Figure data/Fig 4B data_ time dependent mitigation by time group.csv
- Data and model codes/Figure data/Fig 5A data_home transmission simulation.csv
- Data and model codes/Figure data/Fig 5B data_BLOCKSTONE reconstruction.csv
- Data and model codes/generate_simulations.R
- Data and model codes/goodness of fit plot.png
- Data and model codes/indfits_DV_0_0.png
- Data and model codes/indfits_DV_0_1.png
- Data and model codes/indfits_DV_0_2.png
- Data and model codes/indfits_DV_0_3.png
- Data and model codes/Model estimation Code.txt
- Data and model codes/Model simulation code.R
- Data and model codes/Simulation data Baloxavir.csv
- Data and model codes/Simulation data Placebo.csv
- Data and model codes/Simulation data TstartsinceDiseaseInitiation.csv
