# Supplementary material for: Novel modelling approaches to predict the role of antivirals in reducing influenza transmission
Source: PLoS Comput Biol. 2023 Jan 6;19(1):e1010797. doi: 10.1371/journal.pcbi.1010797 (PMC9876374; doi:10.1371/journal.pcbi.1010797)
Supplement: S1 Zip Folder — Contents include R files of programming scripts used to generate data, simulation data, and data used to generate figures in the manuscript. (ZIP) [file pcbi.1010797.s007.zip › Data and model codes/Estimation dataset.csv]

CID	STDY	TRTP	DOSE	DOIMIN	DOIMAX	AVISIT	DAY	MDV	TIME	TIME24	TT24	TIME36	TT36	TIME48	TT48	DV	AUC	AUC	CMAX	BASELINE	BWT	AGE	HLTH	FOOD	JPAS	RACEF	ASIAN	GEND	CENS	MAXVT	VTYPE	PK24H	PK24H	MDV
20001	2	S-033188 20 mg	20	24	36	TONSET	0	2	0	0	2.5	0	3	0	3.5	0.7	4102	4102	36.1	5.7	77.5	45	1	2	0	0	0	0	1	5.7	1	28.4	28.4	2
20001	2	S-033188 20 mg	20	24	36	Day 1	1	0	1.5	2.5	2.5	3	3	3.5	3.5	5.7	4102	4102	36.1	5.7	77.5	45	1	2	0	0	0	0	0	5.7	1	28.4	28.4	0
20001	2	S-033188 20 mg	20	24	36	Day 2	2	0	2.5	3.5	2.5	4	3	4.5	3.5	2.5	4102	4102	36.1	5.7	77.5	45	1	2	0	0	0	0	0	5.7	1	28.4	28.4	0
20001	2	S-033188 20 mg	20	24	36	Day 3	3	0	3.5	4.5	2.5	5	3	5.5	3.5	1.3	4102	4102	36.1	5.7	77.5	45	1	2	0	0	0	0	0	5.7	1	28.4	28.4	0
20001	2	S-033188 20 mg	20	24	36	Day 6	6	0	6.5	7.5	2.5	8	3	8.5	3.5	0.7	4102	4102	36.1	5.7	77.5	45	1	2	0	0	0	0	1	5.7	1	28.4	28.4	0
20001	2	S-033188 20 mg	20	24	36	Day 9	9	0	9.5	10.5	2.5	11	3	11.5	3.5	0.7	4102	4102	36.1	5.7	77.5	45	1	2	0	0	0	0	1	5.7	1	28.4	28.4	0
20002	2	S-033188 10 mg	10	36	48	TONSET	0	2	0	0	3	0	3.5	0	4	0.7	911.2	911.2	12.2	6.2	72.3	34	1	1	0	0	0	0	1	6.2	1	6.6	6.6	2
20002	2	S-033188 10 mg	10	36	48	Day 1	1	0	2	3	3	3.5	3.5	4	4	6.2	911.2	911.2	12.2	6.2	72.3	34	1	1	0	0	0	0	0	6.2	1	6.6	6.6	0
20002	2	S-033188 10 mg	10	36	48	Day 2	2	0	3	4	3	4.5	3.5	5	4	0.7	911.2	911.2	12.2	6.2	72.3	34	1	1	0	0	0	0	1	6.2	1	6.6	6.6	0
20002	2	S-033188 10 mg	10	36	48	Day 3	3	0	4	5	3	5.5	3.5	6	4	0.7	911.2	911.2	12.2	6.2	72.3	34	1	1	0	0	0	0	1	6.2	1	6.6	6.6	0
20002	2	S-033188 10 mg	10	36	48	Day 6	6	0	7	8	3	8.5	3.5	9	4	0.7	911.2	911.2	12.2	6.2	72.3	34	1	1	0	0	0	0	1	6.2	1	6.6	6.6	0
20002	2	S-033188 10 mg	10	36	48	Day 9	9	0	10	11	3	11.5	3.5	12	4	0.7	911.2	911.2	12.2	6.2	72.3	34	1	1	0	0	0	0	1	6.2	1	6.6	6.6	0
20003	2	S-033188 40 mg	40	36	48	TONSET	0	2	0	0	3	0	3.5	0	4	0.7	2941	2941	46.3	8	60	31	1	0	0	0	0	1	1	8	1	27.9	27.9	2
20003	2	S-033188 40 mg	40	36	48	Day 1	1	0	2	3	3	3.5	3.5	4	4	8	2941	2941	46.3	8	60	31	1	0	0	0	0	1	0	8	1	27.9	27.9	0
20003	2	S-033188 40 mg	40	36	48	Day 2	2	0	3	4	3	4.5	3.5	5	4	0.7	2941	2941	46.3	8	60	31	1	0	0	0	0	1	1	8	1	27.9	27.9	0
20003	2	S-033188 40 mg	40	36	48	Day 6	6	0	7	8	3	8.5	3.5	9	4	0.7	2941	2941	46.3	8	60	31	1	0	0	0	0	1	1	8	1	27.9	27.9	0
20003	2	S-033188 40 mg	40	36	48	Day 9	9	0	10	11	3	11.5	3.5	12	4	0.7	2941	2941	46.3	8	60	31	1	0	0	0	0	1	1	8	1	27.9	27.9	0
20004	2	Placebo	0	36	48	TONSET	0	2	0	0	3	0	3.5	0	4	0.7	0	0	0	6.8	61	20	1	2	0	0	0	0	1	6.8	1	0	0	2
20004	2	Placebo	0	36	48	Day 1	1	0	2	3	3	3.5	3.5	4	4	6.8	0	0	0	6.8	61	20	1	2	0	0	0	0	0	6.8	1	0	0	0
20004	2	Placebo	0	36	48	Day 2	2	0	3	4	3	4.5	3.5	5	4	1.7	0	0	0	6.8	61	20	1	2	0	0	0	0	0	6.8	1	0	0	0
20004	2	Placebo	0	36	48	Day 6	6	0	7	8	3	8.5	3.5	9	4	0.7	0	0	0	6.8	61	20	1	2	0	0	0	0	1	6.8	1	0	0	0
20004	2	Placebo	0	36	48	Day 9	9	0	10	11	3	11.5	3.5	12	4	0.7	0	0	0	6.8	61	20	1	2	0	0	0	0	1	6.8	1	0	0	0
20005	2	Placebo	0	36	48	TONSET	0	2	0	0	3	0	3.5	0	4	0.7	0	0	0	5.2	72	43	1	2	0	0	0	0	1	5.2	1	0	0	2
20005	2	Placebo	0	36	48	Day 1	1	0	2	3	3	3.5	3.5	4	4	5.2	0	0	0	5.2	72	43	1	2	0	0	0	0	0	5.2	1	0	0	0
20005	2	Placebo	0	36	48	Day 2	2	0	3	4	3	4.5	3.5	5	4	2.7	0	0	0	5.2	72	43	1	2	0	0	0	0	0	5.2	1	0	0	0
20005	2	Placebo	0	36	48	Day 3	3	0	4	5	3	5.5	3.5	6	4	0.7	0	0	0	5.2	72	43	1	2	0	0	0	0	1	5.2	1	0	0	0
20005	2	Placebo	0	36	48	Day 6	6	0	7	8	3	8.5	3.5	9	4	0.7	0	0	0	5.2	72	43	1	2	0	0	0	0	1	5.2	1	0	0	0
20005	2	Placebo	0	36	48	Day 9	9	0	10	11	3	11.5	3.5	12	4	0.7	0	0	0	5.2	72	43	1	2	0	0	0	0	1	5.2	1	0	0	0
20006	2	S-033188 40 mg	40	24	36	TONSET	0	2	0	0	2.5	0	3	0	3.5	0.7	8453	8453	185	4.5	36	24	1	0	0	0	0	1	1	4.5	1	118	118	2
20006	2	S-033188 40 mg	40	24	36	Day 1	1	0	1.5	2.5	2.5	3	3	3.5	3.5	4.5	8453	8453	185	4.5	36	24	1	0	0	0	0	1	0	4.5	1	118	118	0
20006	2	S-033188 40 mg	40	24	36	Day 2	2	0	2.5	3.5	2.5	4	3	4.5	3.5	0.7	8453	8453	185	4.5	36	24	1	0	0	0	0	1	1	4.5	1	118	118	0
20006	2	S-033188 40 mg	40	24	36	Day 6	6	0	6.5	7.5	2.5	8	3	8.5	3.5	3.7	8453	8453	185	4.5	36	24	1	0	0	0	0	1	0	4.5	1	118	118	0
20007	2	S-033188 10 mg	10	24	36	TONSET	0	2	0	0	2.5	0	3	0	3.5	0.7	4444	4444	83.8	5.5	53	61	1	2	0	0	0	1	1	5.5	1	19.1	19.1	2
20007	2	S-033188 10 mg	10	24	36	Day 1	1	0	1.5	2.5	2.5	3	3	3.5	3.5	5.5	4444	4444	83.8	5.5	53	61	1	2	0	0	0	1	0	5.5	1	19.1	19.1	0
20007	2	S-033188 10 mg	10	24	36	Day 2	2	0	2.5	3.5	2.5	4	3	4.5	3.5	2.5	4444	4444	83.8	5.5	53	61	1	2	0	0	0	1	0	5.5	1	19.1	19.1	0
20007	2	S-033188 10 mg	10	24	36	Day 6	6	0	6.5	7.5	2.5	8	3	8.5	3.5	0.7	4444	4444	83.8	5.5	53	61	1	2	0	0	0	1	1	5.5	1	19.1	19.1	0
20007	2	S-033188 10 mg	10	24	36	Day 9	9	0	9.5	10.5	2.5	11	3	11.5	3.5	0.7	4444	4444	83.8	5.5	53	61	1	2	0	0	0	1	1	5.5	1	19.1	19.1	0
20008	2	S-033188 10 mg	10	24	36	TONSET	0	2	0	0	2.5	0	3	0	3.5	0.7	1523	1523	22	8.2	46	52	1	0	0	0	0	1	1	8.2	1	9.92	9.92	2
20008	2	S-033188 10 mg	10	24	36	Day 1	1	0	1.5	2.5	2.5	3	3	3.5	3.5	8.2	1523	1523	22	8.2	46	52	1	0	0	0	0	1	0	8.2	1	9.92	9.92	0
20008	2	S-033188 10 mg	10	24	36	Day 2	2	0	2.5	3.5	2.5	4	3	4.5	3.5	3	1523	1523	22	8.2	46	52	1	0	0	0	0	1	0	8.2	1	9.92	9.92	0
20008	2	S-033188 10 mg	10	24	36	Day 3	3	0	3.5	4.5	2.5	5	3	5.5	3.5	3.3	1523	1523	22	8.2	46	52	1	0	0	0	0	1	0	8.2	1	9.92	9.92	0
20008	2	S-033188 10 mg	10	24	36	Day 6	6	0	6.5	7.5	2.5	8	3	8.5	3.5	1.3	1523	1523	22	8.2	46	52	1	0	0	0	0	1	0	8.2	1	9.92	9.92	0
20008	2	S-033188 10 mg	10	24	36	Day 9	9	0	9.5	10.5	2.5	11	3	11.5	3.5	0.7	1523	1523	22	8.2	46	52	1	0	0	0	0	1	1	8.2	1	9.92	9.92	0
20008	2	S-033188 10 mg	10	24	36	Day 15	15	0	15.5	16.5	2.5	17	3	17.5	3.5	0.7	1523	1523	22	8.2	46	52	1	0	0	0	0	1	1	8.2	1	9.92	9.92	0
20009	2	Placebo	0	36	48	TONSET	0	2	0	0	3	0	3.5	0	4	0.7	0	0	0	7.5	56	27	1	0	0	0	0	0	1	7.5	1	0	0	2
20009	2	Placebo	0	36	48	Day 1	1	0	2	3	3	3.5	3.5	4	4	7.5	0	0	0	7.5	56	27	1	0	0	0	0	0	0	7.5	1	0	0	0
20009	2	Placebo	0	36	48	Day 2	2	0	3	4	3	4.5	3.5	5	4	4	0	0	0	7.5	56	27	1	0	0	0	0	0	0	7.5	1	0	0	0
20009	2	Placebo	0	36	48	Day 3	3	0	4	5	3	5.5	3.5	6	4	2	0	0	0	7.5	56	27	1	0	0	0	0	0	0	7.5	1	0	0	0
20009	2	Placebo	0	36	48	Day 6	6	0	7	8	3	8.5	3.5	9	4	0.7	0	0	0	7.5	56	27	1	0	0	0	0	0	1	7.5	1	0	0	0
20009	2	Placebo	0	36	48	Day 9	9	0	10	11	3	11.5	3.5	12	4	0.7	0	0	0	7.5	56	27	1	0	0	0	0	0	1	7.5	1	0	0	0
20010	2	S-033188 20 mg	20	12	24	TONSET	0	2	0	0	2	0	2.5	0	3	0.7	2950	2950	41.5	7	64	26	1	2	0	0	0	0	1	7	1	19.1	19.1	2
20010	2	S-033188 20 mg	20	12	24	Day 1	1	0	1	2	2	2.5	2.5	3	3	7	2950	2950	41.5	7	64	26	1	2	0	0	0	0	0	7	1	19.1	19.1	0
20010	2	S-033188 20 mg	20	12	24	Day 2	2	0	2	3	2	3.5	2.5	4	3	2.5	2950	2950	41.5	7	64	26	1	2	0	0	0	0	0	7	1	19.1	19.1	0
20010	2	S-033188 20 mg	20	12	24	Day 3	3	0	3	4	2	4.5	2.5	5	3	0.7	2950	2950	41.5	7	64	26	1	2	0	0	0	0	1	7	1	19.1	19.1	0
20010	2	S-033188 20 mg	20	12	24	Day 6	6	0	6	7	2	7.5	2.5	8	3	0.7	2950	2950	41.5	7	64	26	1	2	0	0	0	0	1	7	1	19.1	19.1	0
20010	2	S-033188 20 mg	20	12	24	Day 9	9	0	9	10	2	10.5	2.5	11	3	0.7	2950	2950	41.5	7	64	26	1	2	0	0	0	0	1	7	1	19.1	19.1	0
20011	2	S-033188 20 mg	20	0	12	TONSET	0	2	0	0	1.5	0	2	0	2.5	0.7	1723	1723	23.7	8.2	84.5	41	1	1	0	0	0	0	1	8.2	1	7.48	7.48	2
20011	2	S-033188 20 mg	20	0	12	Day 1	1	0	0.5	1.5	1.5	2	2	2.5	2.5	8.2	1723	1723	23.7	8.2	84.5	41	1	1	0	0	0	0	0	8.2	1	7.48	7.48	0
20011	2	S-033188 20 mg	20	0	12	Day 2	2	0	1.5	2.5	1.5	3	2	3.5	2.5	4.3	1723	1723	23.7	8.2	84.5	41	1	1	0	0	0	0	0	8.2	1	7.48	7.48	0
20011	2	S-033188 20 mg	20	0	12	Day 3	3	0	2.5	3.5	1.5	4	2	4.5	2.5	2	1723	1723	23.7	8.2	84.5	41	1	1	0	0	0	0	0	8.2	1	7.48	7.48	0
20011	2	S-033188 20 mg	20	0	12	Day 6	6	0	5.5	6.5	1.5	7	2	7.5	2.5	1.7	1723	1723	23.7	8.2	84.5	41	1	1	0	0	0	0	0	8.2	1	7.48	7.48	0
20011	2	S-033188 20 mg	20	0	12	Day 9	9	0	8.5	9.5	1.5	10	2	10.5	2.5	0.7	1723	1723	23.7	8.2	84.5	41	1	1	0	0	0	0	1	8.2	1	7.48	7.48	0
20012	2	S-033188 40 mg	40	36	48	TONSET	0	2	0	0	3	0	3.5	0	4	0.7	4345	4345	47.9	6.8	85	29	1	2	0	0	0	0	1	6.8	1	34.4	34.4	2
20012	2	S-033188 40 mg	40	36	48	Day 1	1	0	2	3	3	3.5	3.5	4	4	6.8	4345	4345	47.9	6.8	85	29	1	2	0	0	0	0	0	6.8	1	34.4	34.4	0
20012	2	S-033188 40 mg	40	36	48	Day 2	2	0	3	4	3	4.5	3.5	5	4	1.5	4345	4345	47.9	6.8	85	29	1	2	0	0	0	0	0	6.8	1	34.4	34.4	0
20012	2	S-033188 40 mg	40	36	48	Day 3	3	0	4	5	3	5.5	3.5	6	4	0.7	4345	4345	47.9	6.8	85	29	1	2	0	0	0	0	1	6.8	1	34.4	34.4	0
20012	2	S-033188 40 mg	40	36	48	Day 6	6	0	7	8	3	8.5	3.5	9	4	0.7	4345	4345	47.9	6.8	85	29	1	2	0	0	0	0	1	6.8	1	34.4	34.4	0
20012	2	S-033188 40 mg	40	36	48	Day 9	9	0	10	11	3	11.5	3.5	12	4	0.7	4345	4345	47.9	6.8	85	29	1	2	0	0	0	0	1	6.8	1	34.4	34.4	0
20013	2	S-033188 10 mg	10	24	36	TONSET	0	2	0	0	2.5	0	3	0	3.5	0.7	1594	1594	19.1	4.7	68	29	1	0	0	0	0	0	1	4.7	1	9.76	9.76	2
20013	2	S-033188 10 mg	10	24	36	Day 1	1	0	1.5	2.5	2.5	3	3	3.5	3.5	4.7	1594	1594	19.1	4.7	68	29	1	0	0	0	0	0	0	4.7	1	9.76	9.76	0
20013	2	S-033188 10 mg	10	24	36	Day 2	2	0	2.5	3.5	2.5	4	3	4.5	3.5	0.7	1594	1594	19.1	4.7	68	29	1	0	0	0	0	0	1	4.7	1	9.76	9.76	0
20013	2	S-033188 10 mg	10	24	36	Day 3	3	0	3.5	4.5	2.5	5	3	5.5	3.5	0.7	1594	1594	19.1	4.7	68	29	1	0	0	0	0	0	1	4.7	1	9.76	9.76	0
20013	2	S-033188 10 mg	10	24	36	Day 6	6	0	6.5	7.5	2.5	8	3	8.5	3.5	0.7	1594	1594	19.1	4.7	68	29	1	0	0	0	0	0	1	4.7	1	9.76	9.76	0
20013	2	S-033188 10 mg	10	24	36	Day 9	9	0	9.5	10.5	2.5	11	3	11.5	3.5	0.7	1594	1594	19.1	4.7	68	29	1	0	0	0	0	0	1	4.7	1	9.76	9.76	0
20014	2	Placebo	0	12	24	TONSET	0	2	0	0	2	0	2.5	0	3	0.7	0	0	0	8	55	44	1	0	0	0	0	1	1	8	1	0	0	2
20014	2	Placebo	0	12	24	Day 1	1	0	1	2	2	2.5	2.5	3	3	8	0	0	0	8	55	44	1	0	0	0	0	1	0	8	1	0	0	0
20014	2	Placebo	0	12	24	Day 2	2	0	2	3	2	3.5	2.5	4	3	5.7	0	0	0	8	55	44	1	0	0	0	0	1	0	8	1	0	0	0
20014	2	Placebo	0	12	24	Day 3	3	0	3	4	2	4.5	2.5	5	3	7	0	0	0	8	55	44	1	0	0	0	0	1	0	8	1	0	0	0
20014	2	Placebo	0	12	24	Day 6	6	0	6	7	2	7.5	2.5	8	3	1.3	0	0	0	8	55	44	1	0	0	0	0	1	0	8	1	0	0	0
20014	2	Placebo	0	12	24	Day 9	9	0	9	10	2	10.5	2.5	11	3	0.7	0	0	0	8	55	44	1	0	0	0	0	1	1	8	1	0	0	0
20015	2	S-033188 20 mg	20	36	48	TONSET	0	2	0	0	3	0	3.5	0	4	0.7	2350	2350	18.8	6.5	98	25	1	1	0	0	0	0	1	6.5	1	10.9	10.9	2
20015	2	S-033188 20 mg	20	36	48	Day 1	1	0	2	3	3	3.5	3.5	4	4	6.5	2350	2350	18.8	6.5	98	25	1	1	0	0	0	0	0	6.5	1	10.9	10.9	0
20015	2	S-033188 20 mg	20	36	48	Day 2	2	0	3	4	3	4.5	3.5	5	4	3.3	2350	2350	18.8	6.5	98	25	1	1	0	0	0	0	0	6.5	1	10.9	10.9	0
20015	2	S-033188 20 mg	20	36	48	Day 3	3	0	4	5	3	5.5	3.5	6	4	0.7	2350	2350	18.8	6.5	98	25	1	1	0	0	0	0	1	6.5	1	10.9	10.9	0
20015	2	S-033188 20 mg	20	36	48	Day 6	6	0	7	8	3	8.5	3.5	9	4	0.7	2350	2350	18.8	6.5	98	25	1	1	0	0	0	0	1	6.5	1	10.9	10.9	0
20015	2	S-033188 20 mg	20	36	48	Day 9	9	0	10	11	3	11.5	3.5	12	4	0.7	2350	2350	18.8	6.5	98	25	1	1	0	0	0	0	1	6.5	1	10.9	10.9	0
20016	2	S-033188 20 mg	20	12	24	TONSET	0	2	0	0	2	0	2.5	0	3	0.7	2565	2565	46.3	6.5	57	44	1	0	0	0	0	1	1	6.5	1	29.3	29.3	2
20016	2	S-033188 20 mg	20	12	24	Day 1	1	0	1	2	2	2.5	2.5	3	3	6.5	2565	2565	46.3	6.5	57	44	1	0	0	0	0	1	0	6.5	1	29.3	29.3	0
20016	2	S-033188 20 mg	20	12	24	Day 2	2	0	2	3	2	3.5	2.5	4	3	1.7	2565	2565	46.3	6.5	57	44	1	0	0	0	0	1	0	6.5	1	29.3	29.3	0
20016	2	S-033188 20 mg	20	12	24	Day 3	3	0	3	4	2	4.5	2.5	5	3	1	2565	2565	46.3	6.5	57	44	1	0	0	0	0	1	0	6.5	1	29.3	29.3	0
20016	2	S-033188 20 mg	20	12	24	Day 6	6	0	6	7	2	7.5	2.5	8	3	0.7	2565	2565	46.3	6.5	57	44	1	0	0	0	0	1	1	6.5	1	29.3	29.3	0
20016	2	S-033188 20 mg	20	12	24	Day 9	9	0	9	10	2	10.5	2.5	11	3	0.7	2565	2565	46.3	6.5	57	44	1	0	0	0	0	1	1	6.5	1	29.3	29.3	0
20016	2	S-033188 20 mg	20	12	24	Day 15	15	0	15	16	2	16.5	2.5	17	3	0.7	2565	2565	46.3	6.5	57	44	1	0	0	0	0	1	1	6.5	1	29.3	29.3	0
20017	2	S-033188 10 mg	10	24	36	TONSET	0	2	0	0	2.5	0	3	0	3.5	0.7	2729	2729	46.6	8.2	44.9	24	1	0	0	0	0	1	1	8.2	1	22.9	22.9	2
20017	2	S-033188 10 mg	10	24	36	Day 1	1	0	1.5	2.5	2.5	3	3	3.5	3.5	8.2	2729	2729	46.6	8.2	44.9	24	1	0	0	0	0	1	0	8.2	1	22.9	22.9	0
20017	2	S-033188 10 mg	10	24	36	Day 2	2	0	2.5	3.5	2.5	4	3	4.5	3.5	2.5	2729	2729	46.6	8.2	44.9	24	1	0	0	0	0	1	0	8.2	1	22.9	22.9	0
20017	2	S-033188 10 mg	10	24	36	Day 6	6	0	6.5	7.5	2.5	8	3	8.5	3.5	0.7	2729	2729	46.6	8.2	44.9	24	1	0	0	0	0	1	1	8.2	1	22.9	22.9	0
20017	2	S-033188 10 mg	10	24	36	Day 9	9	0	9.5	10.5	2.5	11	3	11.5	3.5	0.7	2729	2729	46.6	8.2	44.9	24	1	0	0	0	0	1	1	8.2	1	22.9	22.9	0
20017	2	S-033188 10 mg	10	24	36	Day 15	15	0	15.5	16.5	2.5	17	3	17.5	3.5	0.7	2729	2729	46.6	8.2	44.9	24	1	0	0	0	0	1	1	8.2	1	22.9	22.9	0
20018	2	S-033188 10 mg	10	12	24	TONSET	0	2	0	0	2	0	2.5	0	3	0.7	2682	2682	19.7	7.7	92.8	45	1	2	0	0	0	0	1	7.7	1	22.1	22.1	2
20018	2	S-033188 10 mg	10	12	24	Day 1	1	0	1	2	2	2.5	2.5	3	3	7.7	2682	2682	19.7	7.7	92.8	45	1	2	0	0	0	0	0	7.7	1	22.1	22.1	0
20018	2	S-033188 10 mg	10	12	24	Day 2	2	0	2	3	2	3.5	2.5	4	3	1.3	2682	2682	19.7	7.7	92.8	45	1	2	0	0	0	0	0	7.7	1	22.1	22.1	0
20018	2	S-033188 10 mg	10	12	24	Day 3	3	0	3	4	2	4.5	2.5	5	3	0.7	2682	2682	19.7	7.7	92.8	45	1	2	0	0	0	0	1	7.7	1	22.1	22.1	0
20018	2	S-033188 10 mg	10	12	24	Day 6	6	0	6	7	2	7.5	2.5	8	3	0.7	2682	2682	19.7	7.7	92.8	45	1	2	0	0	0	0	1	7.7	1	22.1	22.1	0
20018	2	S-033188 10 mg	10	12	24	Day 9	9	0	9	10	2	10.5	2.5	11	3	0.7	2682	2682	19.7	7.7	92.8	45	1	2	0	0	0	0	1	7.7	1	22.1	22.1	0
20019	2	Placebo	0	12	24	TONSET	0	2	0	0	2	0	2.5	0	3	0.7	0	0	0	8.2	86.4	42	1	2	0	0	0	0	1	8.2	1	0	0	2
20019	2	Placebo	0	12	24	Day 1	1	0	1	2	2	2.5	2.5	3	3	8.2	0	0	0	8.2	86.4	42	1	2	0	0	0	0	0	8.2	1	0	0	0
20019	2	Placebo	0	12	24	Day 2	2	0	2	3	2	3.5	2.5	4	3	8	0	0	0	8.2	86.4	42	1	2	0	0	0	0	0	8.2	1	0	0	0
20019	2	Placebo	0	12	24	Day 6	6	0	6	7	2	7.5	2.5	8	3	0.7	0	0	0	8.2	86.4	42	1	2	0	0	0	0	1	8.2	1	0	0	0
20019	2	Placebo	0	12	24	Day 9	9	0	9	10	2	10.5	2.5	11	3	0.7	0	0	0	8.2	86.4	42	1	2	0	0	0	0	1	8.2	1	0	0	0
20019	2	Placebo	0	12	24	Day 15	15	0	15	16	2	16.5	2.5	17	3	0.7	0	0	0	8.2	86.4	42	1	2	0	0	0	0	1	8.2	1	0	0	0
20020	2	S-033188 40 mg	40	36	48	TONSET	0	2	0	0	3	0	3.5	0	4	0.7	9345	9345	222	8	48.9	38	1	2	0	0	0	1	1	8	1	92.7	92.7	2
20020	2	S-033188 40 mg	40	36	48	Day 1	1	0	2	3	3	3.5	3.5	4	4	8	9345	9345	222	8	48.9	38	1	2	0	0	0	1	0	8	1	92.7	92.7	0
20020	2	S-033188 40 mg	40	36	48	Day 2	2	0	3	4	3	4.5	3.5	5	4	0.7	9345	9345	222	8	48.9	38	1	2	0	0	0	1	1	8	1	92.7	92.7	0
20020	2	S-033188 40 mg	40	36	48	Day 3	3	0	4	5	3	5.5	3.5	6	4	1	9345	9345	222	8	48.9	38	1	2	0	0	0	1	0	8	1	92.7	92.7	0
20020	2	S-033188 40 mg	40	36	48	Day 6	6	0	7	8	3	8.5	3.5	9	4	0.7	9345	9345	222	8	48.9	38	1	2	0	0	0	1	1	8	1	92.7	92.7	0
20020	2	S-033188 40 mg	40	36	48	Day 9	9	0	10	11	3	11.5	3.5	12	4	0.7	9345	9345	222	8	48.9	38	1	2	0	0	0	1	1	8	1	92.7	92.7	0
20021	2	S-033188 10 mg	10	36	48	TONSET	0	2	0	0	3	0	3.5	0	4	0.7	1794	1794	23.9	8.2	61.7	28	1	2	0	0	0	0	1	8.2	1	14	14	2
20021	2	S-033188 10 mg	10	36	48	Day 1	1	0	2	3	3	3.5	3.5	4	4	8.2	1794	1794	23.9	8.2	61.7	28	1	2	0	0	0	0	0	8.2	1	14	14	0
20021	2	S-033188 10 mg	10	36	48	Day 2	2	0	3	4	3	4.5	3.5	5	4	3.5	1794	1794	23.9	8.2	61.7	28	1	2	0	0	0	0	0	8.2	1	14	14	0
20021	2	S-033188 10 mg	10	36	48	Day 3	3	0	4	5	3	5.5	3.5	6	4	0.7	1794	1794	23.9	8.2	61.7	28	1	2	0	0	0	0	1	8.2	1	14	14	0
20021	2	S-033188 10 mg	10	36	48	Day 6	6	0	7	8	3	8.5	3.5	9	4	0.7	1794	1794	23.9	8.2	61.7	28	1	2	0	0	0	0	1	8.2	1	14	14	0
20021	2	S-033188 10 mg	10	36	48	Day 9	9	0	10	11	3	11.5	3.5	12	4	0.7	1794	1794	23.9	8.2	61.7	28	1	2	0	0	0	0	1	8.2	1	14	14	0
20022	2	Placebo	0	36	48	TONSET	0	2	0	0	3	0	3.5	0	4	0.7	0	0	0	6	65.5	55	1	2	0	0	0	0	1	6.5	1	0	0	2
20022	2	Placebo	0	36	48	Day 1	1	0	2	3	3	3.5	3.5	4	4	6	0	0	0	6	65.5	55	1	2	0	0	0	0	0	6.5	1	0	0	0
20022	2	Placebo	0	36	48	Day 2	2	0	3	4	3	4.5	3.5	5	4	4.5	0	0	0	6	65.5	55	1	2	0	0	0	0	0	6.5	1	0	0	0
20022	2	Placebo	0	36	48	Day 3	3	0	4	5	3	5.5	3.5	6	4	6.5	0	0	0	6	65.5	55	1	2	0	0	0	0	0	6.5	1	0	0	0
20022	2	Placebo	0	36	48	Day 6	6	0	7	8	3	8.5	3.5	9	4	3.5	0	0	0	6	65.5	55	1	2	0	0	0	0	0	6.5	1	0	0	0
20022	2	Placebo	0	36	48	Day 9	9	0	10	11	3	11.5	3.5	12	4	3	0	0	0	6	65.5	55	1	2	0	0	0	0	0	6.5	1	0	0	0
20022	2	Placebo	0	36	48	Day 15	15	0	16	17	3	17.5	3.5	18	4	0.7	0	0	0	6	65.5	55	1	2	0	0	0	0	1	6.5	1	0	0	0
20023	2	S-033188 20 mg	20	24	36	TONSET	0	2	0	0	2.5	0	3	0	3.5	0.7	3992	3992	53.1	6.5	65.8	23	1	1	0	0	0	0	1	6.5	1	36.2	36.2	2
20023	2	S-033188 20 mg	20	24	36	Day 1	1	0	1.5	2.5	2.5	3	3	3.5	3.5	6.5	3992	3992	53.1	6.5	65.8	23	1	1	0	0	0	0	0	6.5	1	36.2	36.2	0
20023	2	S-033188 20 mg	20	24	36	Day 2	2	0	2.5	3.5	2.5	4	3	4.5	3.5	0.7	3992	3992	53.1	6.5	65.8	23	1	1	0	0	0	0	1	6.5	1	36.2	36.2	0
20023	2	S-033188 20 mg	20	24	36	Day 3	3	0	3.5	4.5	2.5	5	3	5.5	3.5	0.7	3992	3992	53.1	6.5	65.8	23	1	1	0	0	0	0	1	6.5	1	36.2	36.2	0
20023	2	S-033188 20 mg	20	24	36	Day 6	6	0	6.5	7.5	2.5	8	3	8.5	3.5	0.7	3992	3992	53.1	6.5	65.8	23	1	1	0	0	0	0	1	6.5	1	36.2	36.2	0
20023	2	S-033188 20 mg	20	24	36	Day 9	9	0	9.5	10.5	2.5	11	3	11.5	3.5	0.7	3992	3992	53.1	6.5	65.8	23	1	1	0	0	0	0	1	6.5	1	36.2	36.2	0
20024	2	S-033188 20 mg	20	24	36	TONSET	0	2	0	0	2.5	0	3	0	3.5	0.7	4163	4163	74.2	2	51.4	24	1	1	0	0	0	0	1	2	1	37.1	37.1	2
20024	2	S-033188 20 mg	20	24	36	Day 1	1	0	1.5	2.5	2.5	3	3	3.5	3.5	2	4163	4163	74.2	2	51.4	24	1	1	0	0	0	0	0	2	1	37.1	37.1	0
20024	2	S-033188 20 mg	20	24	36	Day 2	2	0	2.5	3.5	2.5	4	3	4.5	3.5	1	4163	4163	74.2	2	51.4	24	1	1	0	0	0	0	0	2	1	37.1	37.1	0
20024	2	S-033188 20 mg	20	24	36	Day 3	3	0	3.5	4.5	2.5	5	3	5.5	3.5	0.7	4163	4163	74.2	2	51.4	24	1	1	0	0	0	0	1	2	1	37.1	37.1	0
20024	2	S-033188 20 mg	20	24	36	Day 6	6	0	6.5	7.5	2.5	8	3	8.5	3.5	0.7	4163	4163	74.2	2	51.4	24	1	1	0	0	0	0	1	2	1	37.1	37.1	0
20024	2	S-033188 20 mg	20	24	36	Day 9	9	0	9.5	10.5	2.5	11	3	11.5	3.5	0.7	4163	4163	74.2	2	51.4	24	1	1	0	0	0	0	1	2	1	37.1	37.1	0
20025	2	S-033188 10 mg	10	12	24	TONSET	0	2	0	0	2	0	2.5	0	3	0.7	2358	2358	27.2	3.7	71.5	25	1	2	0	0	0	0	1	4.3	1	12.5	12.5	2
20025	2	S-033188 10 mg	10	12	24	Day 1	1	0	1	2	2	2.5	2.5	3	3	3.7	2358	2358	27.2	3.7	71.5	25	1	2	0	0	0	0	0	4.3	1	12.5	12.5	0
20025	2	S-033188 10 mg	10	12	24	Day 2	2	0	2	3	2	3.5	2.5	4	3	4.3	2358	2358	27.2	3.7	71.5	25	1	2	0	0	0	0	0	4.3	1	12.5	12.5	0
20025	2	S-033188 10 mg	10	12	24	Day 3	3	0	3	4	2	4.5	2.5	5	3	0.7	2358	2358	27.2	3.7	71.5	25	1	2	0	0	0	0	1	4.3	1	12.5	12.5	0
20025	2	S-033188 10 mg	10	12	24	Day 6	6	0	6	7	2	7.5	2.5	8	3	0.7	2358	2358	27.2	3.7	71.5	25	1	2	0	0	0	0	1	4.3	1	12.5	12.5	0
20025	2	S-033188 10 mg	10	12	24	Day 9	9	0	9	10	2	10.5	2.5	11	3	0.7	2358	2358	27.2	3.7	71.5	25	1	2	0	0	0	0	1	4.3	1	12.5	12.5	0
20026	2	S-033188 40 mg	40	36	48	TONSET	0	2	0	0	3	0	3.5	0	4	0.7	7295	7295	135	7.5	62.6	37	1	0	0	0	0	0	1	7.5	1	74.6	74.6	2
20026	2	S-033188 40 mg	40	36	48	Day 1	1	0	2	3	3	3.5	3.5	4	4	7.5	7295	7295	135	7.5	62.6	37	1	0	0	0	0	0	0	7.5	1	74.6	74.6	0
20026	2	S-033188 40 mg	40	36	48	Day 2	2	0	3	4	3	4.5	3.5	5	4	1	7295	7295	135	7.5	62.6	37	1	0	0	0	0	0	0	7.5	1	74.6	74.6	0
20026	2	S-033188 40 mg	40	36	48	Day 3	3	0	4	5	3	5.5	3.5	6	4	0.7	7295	7295	135	7.5	62.6	37	1	0	0	0	0	0	1	7.5	1	74.6	74.6	0
20026	2	S-033188 40 mg	40	36	48	Day 6	6	0	7	8	3	8.5	3.5	9	4	0.7	7295	7295	135	7.5	62.6	37	1	0	0	0	0	0	1	7.5	1	74.6	74.6	0
20026	2	S-033188 40 mg	40	36	48	Day 9	9	0	10	11	3	11.5	3.5	12	4	0.7	7295	7295	135	7.5	62.6	37	1	0	0	0	0	0	1	7.5	1	74.6	74.6	0
20027	2	S-033188 40 mg	40	36	48	TONSET	0	2	0	0	3	0	3.5	0	4	0.7	8114	8114	94	4.3	72.5	55	1	0	0	0	0	1	1	4.3	1	70.8	70.8	2
20027	2	S-033188 40 mg	40	36	48	Day 1	1	0	2	3	3	3.5	3.5	4	4	4.3	8114	8114	94	4.3	72.5	55	1	0	0	0	0	1	0	4.3	1	70.8	70.8	0
20027	2	S-033188 40 mg	40	36	48	Day 2	2	0	3	4	3	4.5	3.5	5	4	0.7	8114	8114	94	4.3	72.5	55	1	0	0	0	0	1	1	4.3	1	70.8	70.8	0
20027	2	S-033188 40 mg	40	36	48	Day 6	6	0	7	8	3	8.5	3.5	9	4	0.7	8114	8114	94	4.3	72.5	55	1	0	0	0	0	1	1	4.3	1	70.8	70.8	0
20027	2	S-033188 40 mg	40	36	48	Day 9	9	0	10	11	3	11.5	3.5	12	4	0.7	8114	8114	94	4.3	72.5	55	1	0	0	0	0	1	1	4.3	1	70.8	70.8	0
20028	2	S-033188 20 mg	20	36	48	TONSET	0	2	0	0	3	0	3.5	0	4	0.7	2045	2045	19.6	7.2	92.8	26	1	1	0	0	0	0	1	7.2	1	11.5	11.5	2
20028	2	S-033188 20 mg	20	36	48	Day 1	1	0	2	3	3	3.5	3.5	4	4	7.2	2045	2045	19.6	7.2	92.8	26	1	1	0	0	0	0	0	7.2	1	11.5	11.5	0
20028	2	S-033188 20 mg	20	36	48	Day 2	2	0	3	4	3	4.5	3.5	5	4	4	2045	2045	19.6	7.2	92.8	26	1	1	0	0	0	0	0	7.2	1	11.5	11.5	0
20028	2	S-033188 20 mg	20	36	48	Day 3	3	0	4	5	3	5.5	3.5	6	4	2.7	2045	2045	19.6	7.2	92.8	26	1	1	0	0	0	0	0	7.2	1	11.5	11.5	0
20028	2	S-033188 20 mg	20	36	48	Day 6	6	0	7	8	3	8.5	3.5	9	4	0.7	2045	2045	19.6	7.2	92.8	26	1	1	0	0	0	0	1	7.2	1	11.5	11.5	0
20028	2	S-033188 20 mg	20	36	48	Day 9	9	0	10	11	3	11.5	3.5	12	4	0.7	2045	2045	19.6	7.2	92.8	26	1	1	0	0	0	0	1	7.2	1	11.5	11.5	0
20029	2	Placebo	0	24	36	TONSET	0	2	0	0	2.5	0	3	0	3.5	0.7	0	0	0	3.7	74.6	36	1	2	0	0	0	0	1	3.7	1	0	0	2
20029	2	Placebo	0	24	36	Day 1	1	0	1.5	2.5	2.5	3	3	3.5	3.5	3.7	0	0	0	3.7	74.6	36	1	2	0	0	0	0	0	3.7	1	0	0	0
20029	2	Placebo	0	24	36	Day 2	2	0	2.5	3.5	2.5	4	3	4.5	3.5	0.7	0	0	0	3.7	74.6	36	1	2	0	0	0	0	1	3.7	1	0	0	0
20029	2	Placebo	0	24	36	Day 3	3	0	3.5	4.5	2.5	5	3	5.5	3.5	1	0	0	0	3.7	74.6	36	1	2	0	0	0	0	0	3.7	1	0	0	0
20029	2	Placebo	0	24	36	Day 6	6	0	6.5	7.5	2.5	8	3	8.5	3.5	0.7	0	0	0	3.7	74.6	36	1	2	0	0	0	0	1	3.7	1	0	0	0
20029	2	Placebo	0	24	36	Day 9	9	0	9.5	10.5	2.5	11	3	11.5	3.5	0.7	0	0	0	3.7	74.6	36	1	2	0	0	0	0	1	3.7	1	0	0	0
20030	2	Placebo	0	24	36	TONSET	0	2	0	0	2.5	0	3	0	3.5	0.7	0	0	0	6.2	67.2	33	1	0	0	0	0	0	1	6.2	1	0	0	2
20030	2	Placebo	0	24	36	Day 1	1	0	1.5	2.5	2.5	3	3	3.5	3.5	6.2	0	0	0	6.2	67.2	33	1	0	0	0	0	0	0	6.2	1	0	0	0
20030	2	Placebo	0	24	36	Day 2	2	0	2.5	3.5	2.5	4	3	4.5	3.5	5.5	0	0	0	6.2	67.2	33	1	0	0	0	0	0	0	6.2	1	0	0	0
20030	2	Placebo	0	24	36	Day 3	3	0	3.5	4.5	2.5	5	3	5.5	3.5	3.5	0	0	0	6.2	67.2	33	1	0	0	0	0	0	0	6.2	1	0	0	0
20030	2	Placebo	0	24	36	Day 6	6	0	6.5	7.5	2.5	8	3	8.5	3.5	0.7	0	0	0	6.2	67.2	33	1	0	0	0	0	0	1	6.2	1	0	0	0
20030	2	Placebo	0	24	36	Day 9	9	0	9.5	10.5	2.5	11	3	11.5	3.5	0.7	0	0	0	6.2	67.2	33	1	0	0	0	0	0	1	6.2	1	0	0	0
20031	2	S-033188 40 mg	40	12	24	TONSET	0	2	0	0	2	0	2.5	0	3	0.7	6838	6838	127	4.3	51.5	44	1	1	0	0	0	1	1	4.3	1	64.2	64.2	2
20031	2	S-033188 40 mg	40	12	24	Day 1	1	0	1	2	2	2.5	2.5	3	3	4.3	6838	6838	127	4.3	51.5	44	1	1	0	0	0	1	0	4.3	1	64.2	64.2	0
20031	2	S-033188 40 mg	40	12	24	Day 2	2	0	2	3	2	3.5	2.5	4	3	0.7	6838	6838	127	4.3	51.5	44	1	1	0	0	0	1	1	4.3	1	64.2	64.2	0
20031	2	S-033188 40 mg	40	12	24	Day 3	3	0	3	4	2	4.5	2.5	5	3	0.7	6838	6838	127	4.3	51.5	44	1	1	0	0	0	1	1	4.3	1	64.2	64.2	0
20031	2	S-033188 40 mg	40	12	24	Day 6	6	0	6	7	2	7.5	2.5	8	3	0.7	6838	6838	127	4.3	51.5	44	1	1	0	0	0	1	1	4.3	1	64.2	64.2	0
20031	2	S-033188 40 mg	40	12	24	Day 9	9	0	9	10	2	10.5	2.5	11	3	0.7	6838	6838	127	4.3	51.5	44	1	1	0	0	0	1	1	4.3	1	64.2	64.2	0
20031	2	S-033188 40 mg	40	12	24	Day 15	15	0	15	16	2	16.5	2.5	17	3	0.7	6838	6838	127	4.3	51.5	44	1	1	0	0	0	1	1	4.3	1	64.2	64.2	0
20032	2	Placebo	0	36	48	TONSET	0	2	0	0	3	0	3.5	0	4	0.7	0	0	0	3.5	48.5	31	1	0	0	0	0	1	1	4.3	1	0	0	2
20032	2	Placebo	0	36	48	Day 1	1	0	2	3	3	3.5	3.5	4	4	3.5	0	0	0	3.5	48.5	31	1	0	0	0	0	1	0	4.3	1	0	0	0
20032	2	Placebo	0	36	48	Day 2	2	0	3	4	3	4.5	3.5	5	4	4.3	0	0	0	3.5	48.5	31	1	0	0	0	0	1	0	4.3	1	0	0	0
20032	2	Placebo	0	36	48	Day 3	3	0	4	5	3	5.5	3.5	6	4	0.7	0	0	0	3.5	48.5	31	1	0	0	0	0	1	1	4.3	1	0	0	0
20032	2	Placebo	0	36	48	Day 6	6	0	7	8	3	8.5	3.5	9	4	1.3	0	0	0	3.5	48.5	31	1	0	0	0	0	1	0	4.3	1	0	0	0
20032	2	Placebo	0	36	48	Day 9	9	0	10	11	3	11.5	3.5	12	4	0.7	0	0	0	3.5	48.5	31	1	0	0	0	0	1	1	4.3	1	0	0	0
20033	2	S-033188 10 mg	10	24	36	TONSET	0	2	0	0	2.5	0	3	0	3.5	0.7	1917	1917	23.3	5	79.9	45	1	0	0	0	0	0	1	5	1	12.7	12.7	2
20033	2	S-033188 10 mg	10	24	36	Day 1	1	0	1.5	2.5	2.5	3	3	3.5	3.5	5	1917	1917	23.3	5	79.9	45	1	0	0	0	0	0	0	5	1	12.7	12.7	0
20033	2	S-033188 10 mg	10	24	36	Day 2	2	0	2.5	3.5	2.5	4	3	4.5	3.5	2.2	1917	1917	23.3	5	79.9	45	1	0	0	0	0	0	0	5	1	12.7	12.7	0
20033	2	S-033188 10 mg	10	24	36	Day 3	3	0	3.5	4.5	2.5	5	3	5.5	3.5	1.3	1917	1917	23.3	5	79.9	45	1	0	0	0	0	0	0	5	1	12.7	12.7	0
20033	2	S-033188 10 mg	10	24	36	Day 6	6	0	6.5	7.5	2.5	8	3	8.5	3.5	0.7	1917	1917	23.3	5	79.9	45	1	0	0	0	0	0	1	5	1	12.7	12.7	0
20033	2	S-033188 10 mg	10	24	36	Day 9	9	0	9.5	10.5	2.5	11	3	11.5	3.5	0.7	1917	1917	23.3	5	79.9	45	1	0	0	0	0	0	1	5	1	12.7	12.7	0
20033	2	S-033188 10 mg	10	24	36	Day 15	15	0	15.5	16.5	2.5	17	3	17.5	3.5	0.7	1917	1917	23.3	5	79.9	45	1	0	0	0	0	0	1	5	1	12.7	12.7	0
20034	2	S-033188 40 mg	40	36	48	TONSET	0	2	0	0	3	0	3.5	0	4	0.7	8465	8465	88	2.7	75.2	52	1	2	0	0	0	0	1	2.7	1	53.7	53.7	2
20034	2	S-033188 40 mg	40	36	48	Day 1	1	0	2	3	3	3.5	3.5	4	4	2.7	8465	8465	88	2.7	75.2	52	1	2	0	0	0	0	0	2.7	1	53.7	53.7	0
20034	2	S-033188 40 mg	40	36	48	Day 2	2	0	3	4	3	4.5	3.5	5	4	0.7	8465	8465	88	2.7	75.2	52	1	2	0	0	0	0	1	2.7	1	53.7	53.7	0
20034	2	S-033188 40 mg	40	36	48	Day 3	3	0	4	5	3	5.5	3.5	6	4	0.7	8465	8465	88	2.7	75.2	52	1	2	0	0	0	0	1	2.7	1	53.7	53.7	0
20034	2	S-033188 40 mg	40	36	48	Day 6	6	0	7	8	3	8.5	3.5	9	4	0.7	8465	8465	88	2.7	75.2	52	1	2	0	0	0	0	1	2.7	1	53.7	53.7	0
20034	2	S-033188 40 mg	40	36	48	Day 9	9	0	10	11	3	11.5	3.5	12	4	0.7	8465	8465	88	2.7	75.2	52	1	2	0	0	0	0	1	2.7	1	53.7	53.7	0
20035	2	S-033188 10 mg	10	36	48	TONSET	0	2	0	0	3	0	3.5	0	4	0.7	2160	2160	39.9	4.5	46.3	50	1	1	0	0	0	1	1	4.5	1	23	23	2
20035	2	S-033188 10 mg	10	36	48	Day 1	1	0	2	3	3	3.5	3.5	4	4	4.5	2160	2160	39.9	4.5	46.3	50	1	1	0	0	0	1	0	4.5	1	23	23	0
20035	2	S-033188 10 mg	10	36	48	Day 2	2	0	3	4	3	4.5	3.5	5	4	1.5	2160	2160	39.9	4.5	46.3	50	1	1	0	0	0	1	0	4.5	1	23	23	0
20035	2	S-033188 10 mg	10	36	48	Day 3	3	0	4	5	3	5.5	3.5	6	4	0.7	2160	2160	39.9	4.5	46.3	50	1	1	0	0	0	1	1	4.5	1	23	23	0
20035	2	S-033188 10 mg	10	36	48	Day 6	6	0	7	8	3	8.5	3.5	9	4	0.7	2160	2160	39.9	4.5	46.3	50	1	1	0	0	0	1	1	4.5	1	23	23	0
20035	2	S-033188 10 mg	10	36	48	Day 9	9	0	10	11	3	11.5	3.5	12	4	0.7	2160	2160	39.9	4.5	46.3	50	1	1	0	0	0	1	1	4.5	1	23	23	0
20036	2	S-033188 20 mg	20	24	36	TONSET	0	2	0	0	2.5	0	3	0	3.5	0.7	5245	5245	62	7	49.1	42	1	1	0	0	0	1	1	7	1	69.9	69.9	2
20036	2	S-033188 20 mg	20	24	36	Day 1	1	0	1.5	2.5	2.5	3	3	3.5	3.5	7	5245	5245	62	7	49.1	42	1	1	0	0	0	1	0	7	1	69.9	69.9	0
20036	2	S-033188 20 mg	20	24	36	Day 2	2	0	2.5	3.5	2.5	4	3	4.5	3.5	2.5	5245	5245	62	7	49.1	42	1	1	0	0	0	1	0	7	1	69.9	69.9	0
20036	2	S-033188 20 mg	20	24	36	Day 6	6	0	6.5	7.5	2.5	8	3	8.5	3.5	0.7	5245	5245	62	7	49.1	42	1	1	0	0	0	1	1	7	1	69.9	69.9	0
20036	2	S-033188 20 mg	20	24	36	Day 9	9	0	9.5	10.5	2.5	11	3	11.5	3.5	0.7	5245	5245	62	7	49.1	42	1	1	0	0	0	1	1	7	1	69.9	69.9	0
20036	2	S-033188 20 mg	20	24	36	Day 15	15	0	15.5	16.5	2.5	17	3	17.5	3.5	0.7	5245	5245	62	7	49.1	42	1	1	0	0	0	1	1	7	1	69.9	69.9	0
20038	2	S-033188 20 mg	20	12	24	TONSET	0	2	0	0	2	0	2.5	0	3	0.7	4006	4006	59.6	6.8	54	20	1	0	0	0	0	0	1	6.8	1	34.1	34.1	2
20038	2	S-033188 20 mg	20	12	24	Day 1	1	0	1	2	2	2.5	2.5	3	3	6.8	4006	4006	59.6	6.8	54	20	1	0	0	0	0	0	0	6.8	1	34.1	34.1	0
20038	2	S-033188 20 mg	20	12	24	Day 2	2	0	2	3	2	3.5	2.5	4	3	1.7	4006	4006	59.6	6.8	54	20	1	0	0	0	0	0	0	6.8	1	34.1	34.1	0
20038	2	S-033188 20 mg	20	12	24	Day 3	3	0	3	4	2	4.5	2.5	5	3	0.7	4006	4006	59.6	6.8	54	20	1	0	0	0	0	0	1	6.8	1	34.1	34.1	0
20038	2	S-033188 20 mg	20	12	24	Day 6	6	0	6	7	2	7.5	2.5	8	3	0.7	4006	4006	59.6	6.8	54	20	1	0	0	0	0	0	1	6.8	1	34.1	34.1	0
20038	2	S-033188 20 mg	20	12	24	Day 9	9	0	9	10	2	10.5	2.5	11	3	0.7	4006	4006	59.6	6.8	54	20	1	0	0	0	0	0	1	6.8	1	34.1	34.1	0
20039	2	S-033188 40 mg	40	36	48	TONSET	0	2	0	0	3	0	3.5	0	4	0.7	4102	4102	41	2.5	92.3	39	1	2	0	0	0	0	1	2.5	1	28.6	28.6	2
20039	2	S-033188 40 mg	40	36	48	Day 1	1	0	2	3	3	3.5	3.5	4	4	2.5	4102	4102	41	2.5	92.3	39	1	2	0	0	0	0	0	2.5	1	28.6	28.6	0
20039	2	S-033188 40 mg	40	36	48	Day 2	2	0	3	4	3	4.5	3.5	5	4	1.5	4102	4102	41	2.5	92.3	39	1	2	0	0	0	0	0	2.5	1	28.6	28.6	0
20039	2	S-033188 40 mg	40	36	48	Day 3	3	0	4	5	3	5.5	3.5	6	4	0.7	4102	4102	41	2.5	92.3	39	1	2	0	0	0	0	1	2.5	1	28.6	28.6	0
20039	2	S-033188 40 mg	40	36	48	Day 6	6	0	7	8	3	8.5	3.5	9	4	0.7	4102	4102	41	2.5	92.3	39	1	2	0	0	0	0	1	2.5	1	28.6	28.6	0
20039	2	S-033188 40 mg	40	36	48	Day 9	9	0	10	11	3	11.5	3.5	12	4	0.7	4102	4102	41	2.5	92.3	39	1	2	0	0	0	0	1	2.5	1	28.6	28.6	0
20039	2	S-033188 40 mg	40	36	48	Day 15	15	0	16	17	3	17.5	3.5	18	4	0.7	4102	4102	41	2.5	92.3	39	1	2	0	0	0	0	1	2.5	1	28.6	28.6	0
20040	2	S-033188 20 mg	20	24	36	TONSET	0	2	0	0	2.5	0	3	0	3.5	0.7	4395	4395	71.6	4.3	57	54	1	2	0	0	0	0	1	4.3	1	25.9	25.9	2
20040	2	S-033188 20 mg	20	24	36	Day 1	1	0	1.5	2.5	2.5	3	3	3.5	3.5	4.3	4395	4395	71.6	4.3	57	54	1	2	0	0	0	0	0	4.3	1	25.9	25.9	0
20040	2	S-033188 20 mg	20	24	36	Day 2	2	0	2.5	3.5	2.5	4	3	4.5	3.5	0.7	4395	4395	71.6	4.3	57	54	1	2	0	0	0	0	1	4.3	1	25.9	25.9	0
20040	2	S-033188 20 mg	20	24	36	Day 3	3	0	3.5	4.5	2.5	5	3	5.5	3.5	0.7	4395	4395	71.6	4.3	57	54	1	2	0	0	0	0	1	4.3	1	25.9	25.9	0
20040	2	S-033188 20 mg	20	24	36	Day 6	6	0	6.5	7.5	2.5	8	3	8.5	3.5	0.7	4395	4395	71.6	4.3	57	54	1	2	0	0	0	0	1	4.3	1	25.9	25.9	0
20040	2	S-033188 20 mg	20	24	36	Day 9	9	0	9.5	10.5	2.5	11	3	11.5	3.5	0.7	4395	4395	71.6	4.3	57	54	1	2	0	0	0	0	1	4.3	1	25.9	25.9	0
20041	2	Placebo	0	0	12	TONSET	0	2	0	0	1.5	0	2	0	2.5	0.7	0	0	0	3	65	48	1	2	0	0	0	0	1	3	1	0	0	2
20041	2	Placebo	0	0	12	Day 1	1	0	0.5	1.5	1.5	2	2	2.5	2.5	3	0	0	0	3	65	48	1	2	0	0	0	0	0	3	1	0	0	0
20041	2	Placebo	0	0	12	Day 2	2	0	1.5	2.5	1.5	3	2	3.5	2.5	0.7	0	0	0	3	65	48	1	2	0	0	0	0	1	3	1	0	0	0
20041	2	Placebo	0	0	12	Day 3	3	0	2.5	3.5	1.5	4	2	4.5	2.5	0.7	0	0	0	3	65	48	1	2	0	0	0	0	1	3	1	0	0	0
20041	2	Placebo	0	0	12	Day 6	6	0	5.5	6.5	1.5	7	2	7.5	2.5	0.7	0	0	0	3	65	48	1	2	0	0	0	0	1	3	1	0	0	0
20041	2	Placebo	0	0	12	Day 9	9	0	8.5	9.5	1.5	10	2	10.5	2.5	0.7	0	0	0	3	65	48	1	2	0	0	0	0	1	3	1	0	0	0
20042	2	S-033188 10 mg	10	36	48	TONSET	0	2	0	0	3	0	3.5	0	4	0.7	2073	2073	26.3	5.5	64.1	31	1	1	0	0	0	1	1	5.5	1	13.6	13.6	2
20042	2	S-033188 10 mg	10	36	48	Day 1	1	0	2	3	3	3.5	3.5	4	4	5.5	2073	2073	26.3	5.5	64.1	31	1	1	0	0	0	1	0	5.5	1	13.6	13.6	0
20042	2	S-033188 10 mg	10	36	48	Day 2	2	0	3	4	3	4.5	3.5	5	4	1	2073	2073	26.3	5.5	64.1	31	1	1	0	0	0	1	0	5.5	1	13.6	13.6	0
20042	2	S-033188 10 mg	10	36	48	Day 6	6	0	7	8	3	8.5	3.5	9	4	0.7	2073	2073	26.3	5.5	64.1	31	1	1	0	0	0	1	1	5.5	1	13.6	13.6	0
20042	2	S-033188 10 mg	10	36	48	Day 9	9	0	10	11	3	11.5	3.5	12	4	0.7	2073	2073	26.3	5.5	64.1	31	1	1	0	0	0	1	1	5.5	1	13.6	13.6	0
20043	2	Placebo	0	36	48	TONSET	0	2	0	0	3	0	3.5	0	4	0.7	0	0	0	7.5	62.9	23	1	0	0	0	0	0	1	7.5	1	0	0	2
20043	2	Placebo	0	36	48	Day 1	1	0	2	3	3	3.5	3.5	4	4	7.5	0	0	0	7.5	62.9	23	1	0	0	0	0	0	0	7.5	1	0	0	0
20043	2	Placebo	0	36	48	Day 2	2	0	3	4	3	4.5	3.5	5	4	4.3	0	0	0	7.5	62.9	23	1	0	0	0	0	0	0	7.5	1	0	0	0
20043	2	Placebo	0	36	48	Day 6	6	0	7	8	3	8.5	3.5	9	4	0.7	0	0	0	7.5	62.9	23	1	0	0	0	0	0	1	7.5	1	0	0	0
20043	2	Placebo	0	36	48	Day 9	9	0	10	11	3	11.5	3.5	12	4	0.7	0	0	0	7.5	62.9	23	1	0	0	0	0	0	1	7.5	1	0	0	0
20044	2	S-033188 10 mg	10	36	48	TONSET	0	2	0	0	3	0	3.5	0	4	0.7	2220	2220	20.3	6	75.1	38	1	1	0	0	0	0	1	6	1	16.4	16.4	2
20044	2	S-033188 10 mg	10	36	48	Day 1	1	0	2	3	3	3.5	3.5	4	4	6	2220	2220	20.3	6	75.1	38	1	1	0	0	0	0	0	6	1	16.4	16.4	0
20044	2	S-033188 10 mg	10	36	48	Day 2	2	0	3	4	3	4.5	3.5	5	4	1.5	2220	2220	20.3	6	75.1	38	1	1	0	0	0	0	0	6	1	16.4	16.4	0
20044	2	S-033188 10 mg	10	36	48	Day 3	3	0	4	5	3	5.5	3.5	6	4	0.7	2220	2220	20.3	6	75.1	38	1	1	0	0	0	0	1	6	1	16.4	16.4	0
20044	2	S-033188 10 mg	10	36	48	Day 6	6	0	7	8	3	8.5	3.5	9	4	0.7	2220	2220	20.3	6	75.1	38	1	1	0	0	0	0	1	6	1	16.4	16.4	0
20044	2	S-033188 10 mg	10	36	48	Day 9	9	0	10	11	3	11.5	3.5	12	4	0.7	2220	2220	20.3	6	75.1	38	1	1	0	0	0	0	1	6	1	16.4	16.4	0
20045	2	S-033188 40 mg	40	36	48	TONSET	0	2	0	0	3	0	3.5	0	4	0.7	5487	5487	70.4	5.2	56.4	40	1	1	0	0	0	1	1	5.2	1	48.7	48.7	2
20045	2	S-033188 40 mg	40	36	48	Day 1	1	0	2	3	3	3.5	3.5	4	4	5.2	5487	5487	70.4	5.2	56.4	40	1	1	0	0	0	1	0	5.2	1	48.7	48.7	0
20045	2	S-033188 40 mg	40	36	48	Day 2	2	0	3	4	3	4.5	3.5	5	4	0.7	5487	5487	70.4	5.2	56.4	40	1	1	0	0	0	1	1	5.2	1	48.7	48.7	0
20045	2	S-033188 40 mg	40	36	48	Day 3	3	0	4	5	3	5.5	3.5	6	4	0.7	5487	5487	70.4	5.2	56.4	40	1	1	0	0	0	1	1	5.2	1	48.7	48.7	0
20045	2	S-033188 40 mg	40	36	48	Day 6	6	0	7	8	3	8.5	3.5	9	4	0.7	5487	5487	70.4	5.2	56.4	40	1	1	0	0	0	1	1	5.2	1	48.7	48.7	0
20045	2	S-033188 40 mg	40	36	48	Day 9	9	0	10	11	3	11.5	3.5	12	4	0.7	5487	5487	70.4	5.2	56.4	40	1	1	0	0	0	1	1	5.2	1	48.7	48.7	0
20046	2	S-033188 40 mg	40	24	36	TONSET	0	2	0	0	2.5	0	3	0	3.5	0.7	6425	6425	111	6.2	54.6	42	1	1	0	0	0	1	1	6.2	1	74.5	74.5	2
20046	2	S-033188 40 mg	40	24	36	Day 1	1	0	1.5	2.5	2.5	3	3	3.5	3.5	6.2	6425	6425	111	6.2	54.6	42	1	1	0	0	0	1	0	6.2	1	74.5	74.5	0
20046	2	S-033188 40 mg	40	24	36	Day 2	2	0	2.5	3.5	2.5	4	3	4.5	3.5	0.7	6425	6425	111	6.2	54.6	42	1	1	0	0	0	1	1	6.2	1	74.5	74.5	0
20046	2	S-033188 40 mg	40	24	36	Day 3	3	0	3.5	4.5	2.5	5	3	5.5	3.5	0.7	6425	6425	111	6.2	54.6	42	1	1	0	0	0	1	1	6.2	1	74.5	74.5	0
20046	2	S-033188 40 mg	40	24	36	Day 6	6	0	6.5	7.5	2.5	8	3	8.5	3.5	0.7	6425	6425	111	6.2	54.6	42	1	1	0	0	0	1	1	6.2	1	74.5	74.5	0
20046	2	S-033188 40 mg	40	24	36	Day 9	9	0	9.5	10.5	2.5	11	3	11.5	3.5	0.7	6425	6425	111	6.2	54.6	42	1	1	0	0	0	1	1	6.2	1	74.5	74.5	0
20047	2	S-033188 20 mg	20	12	24	TONSET	0	2	0	0	2	0	2.5	0	3	0.7	3142	3142	42.8	6.2	63.2	43	1	1	0	0	0	0	1	6.2	1	30.4	30.4	2
20047	2	S-033188 20 mg	20	12	24	Day 1	1	0	1	2	2	2.5	2.5	3	3	6.2	3142	3142	42.8	6.2	63.2	43	1	1	0	0	0	0	0	6.2	1	30.4	30.4	0
20047	2	S-033188 20 mg	20	12	24	Day 2	2	0	2	3	2	3.5	2.5	4	3	2	3142	3142	42.8	6.2	63.2	43	1	1	0	0	0	0	0	6.2	1	30.4	30.4	0
20047	2	S-033188 20 mg	20	12	24	Day 3	3	0	3	4	2	4.5	2.5	5	3	0.7	3142	3142	42.8	6.2	63.2	43	1	1	0	0	0	0	1	6.2	1	30.4	30.4	0
20047	2	S-033188 20 mg	20	12	24	Day 6	6	0	6	7	2	7.5	2.5	8	3	0.7	3142	3142	42.8	6.2	63.2	43	1	1	0	0	0	0	1	6.2	1	30.4	30.4	0
20047	2	S-033188 20 mg	20	12	24	Day 9	9	0	9	10	2	10.5	2.5	11	3	0.7	3142	3142	42.8	6.2	63.2	43	1	1	0	0	0	0	1	6.2	1	30.4	30.4	0
20048	2	Placebo	0	36	48	TONSET	0	2	0	0	3	0	3.5	0	4	0.7	0	0	0	3.3	72.6	45	1	0	0	0	0	0	1	3.3	1	0	0	2
20048	2	Placebo	0	36	48	Day 1	1	0	2	3	3	3.5	3.5	4	4	3.3	0	0	0	3.3	72.6	45	1	0	0	0	0	0	0	3.3	1	0	0	0
20048	2	Placebo	0	36	48	Day 2	2	0	3	4	3	4.5	3.5	5	4	1.5	0	0	0	3.3	72.6	45	1	0	0	0	0	0	0	3.3	1	0	0	0
20048	2	Placebo	0	36	48	Day 6	6	0	7	8	3	8.5	3.5	9	4	0.7	0	0	0	3.3	72.6	45	1	0	0	0	0	0	1	3.3	1	0	0	0
20048	2	Placebo	0	36	48	Day 9	9	0	10	11	3	11.5	3.5	12	4	0.7	0	0	0	3.3	72.6	45	1	0	0	0	0	0	1	3.3	1	0	0	0
20049	2	Placebo	0	12	24	TONSET	0	2	0	0	2	0	2.5	0	3	0.7	0	0	0	5	52.6	42	1	0	0	0	0	1	1	6.2	1	0	0	2
20049	2	Placebo	0	12	24	Day 1	1	0	1	2	2	2.5	2.5	3	3	5	0	0	0	5	52.6	42	1	0	0	0	0	1	0	6.2	1	0	0	0
20049	2	Placebo	0	12	24	Day 2	2	0	2	3	2	3.5	2.5	4	3	6.2	0	0	0	5	52.6	42	1	0	0	0	0	1	0	6.2	1	0	0	0
20049	2	Placebo	0	12	24	Day 6	6	0	6	7	2	7.5	2.5	8	3	0.7	0	0	0	5	52.6	42	1	0	0	0	0	1	1	6.2	1	0	0	0
20049	2	Placebo	0	12	24	Day 9	9	0	9	10	2	10.5	2.5	11	3	0.7	0	0	0	5	52.6	42	1	0	0	0	0	1	1	6.2	1	0	0	0
20052	2	S-033188 40 mg	40	24	36	TONSET	0	2	0	0	2.5	0	3	0	3.5	0.7	9658	9658	72.7	4.3	73.3	30	1	2	0	0	0	1	1	4.3	1	80.3	80.3	2
20052	2	S-033188 40 mg	40	24	36	Day 1	1	0	1.5	2.5	2.5	3	3	3.5	3.5	4.3	9658	9658	72.7	4.3	73.3	30	1	2	0	0	0	1	0	4.3	1	80.3	80.3	0
20052	2	S-033188 40 mg	40	24	36	Day 2	2	0	2.5	3.5	2.5	4	3	4.5	3.5	2.7	9658	9658	72.7	4.3	73.3	30	1	2	0	0	0	1	0	4.3	1	80.3	80.3	0
20052	2	S-033188 40 mg	40	24	36	Day 3	3	0	3.5	4.5	2.5	5	3	5.5	3.5	3.3	9658	9658	72.7	4.3	73.3	30	1	2	0	0	0	1	0	4.3	1	80.3	80.3	0
20052	2	S-033188 40 mg	40	24	36	Day 6	6	0	6.5	7.5	2.5	8	3	8.5	3.5	0.7	9658	9658	72.7	4.3	73.3	30	1	2	0	0	0	1	1	4.3	1	80.3	80.3	0
20052	2	S-033188 40 mg	40	24	36	Day 9	9	0	9.5	10.5	2.5	11	3	11.5	3.5	0.7	9658	9658	72.7	4.3	73.3	30	1	2	0	0	0	1	1	4.3	1	80.3	80.3	0
20053	2	Placebo	0	24	36	TONSET	0	2	0	0	2.5	0	3	0	3.5	0.7	0	0	0	8.2	50.2	26	1	2	0	0	0	1	1	8.2	1	0	0	2
20053	2	Placebo	0	24	36	Day 1	1	0	1.5	2.5	2.5	3	3	3.5	3.5	8.2	0	0	0	8.2	50.2	26	1	2	0	0	0	1	0	8.2	1	0	0	0
20053	2	Placebo	0	24	36	Day 2	2	0	2.5	3.5	2.5	4	3	4.5	3.5	6.8	0	0	0	8.2	50.2	26	1	2	0	0	0	1	0	8.2	1	0	0	0
20053	2	Placebo	0	24	36	Day 3	3	0	3.5	4.5	2.5	5	3	5.5	3.5	3.7	0	0	0	8.2	50.2	26	1	2	0	0	0	1	0	8.2	1	0	0	0
20053	2	Placebo	0	24	36	Day 6	6	0	6.5	7.5	2.5	8	3	8.5	3.5	1.5	0	0	0	8.2	50.2	26	1	2	0	0	0	1	0	8.2	1	0	0	0
20053	2	Placebo	0	24	36	Day 9	9	0	9.5	10.5	2.5	11	3	11.5	3.5	0.7	0	0	0	8.2	50.2	26	1	2	0	0	0	1	1	8.2	1	0	0	0
20053	2	Placebo	0	24	36	Day 15	15	0	15.5	16.5	2.5	17	3	17.5	3.5	0.7	0	0	0	8.2	50.2	26	1	2	0	0	0	1	1	8.2	1	0	0	0
20054	2	S-033188 40 mg	40	12	24	TONSET	0	2	0	0	2	0	2.5	0	3	0.7	7537	7537	116	8.2	60.1	37	1	0	0	0	0	0	1	8.2	1	88	88	2
20054	2	S-033188 40 mg	40	12	24	Day 1	1	0	1	2	2	2.5	2.5	3	3	8.2	7537	7537	116	8.2	60.1	37	1	0	0	0	0	0	0	8.2	1	88	88	0
20054	2	S-033188 40 mg	40	12	24	Day 2	2	0	2	3	2	3.5	2.5	4	3	1.7	7537	7537	116	8.2	60.1	37	1	0	0	0	0	0	0	8.2	1	88	88	0
20054	2	S-033188 40 mg	40	12	24	Day 3	3	0	3	4	2	4.5	2.5	5	3	1	7537	7537	116	8.2	60.1	37	1	0	0	0	0	0	0	8.2	1	88	88	0
20054	2	S-033188 40 mg	40	12	24	Day 6	6	0	6	7	2	7.5	2.5	8	3	0.7	7537	7537	116	8.2	60.1	37	1	0	0	0	0	0	1	8.2	1	88	88	0
20054	2	S-033188 40 mg	40	12	24	Day 9	9	0	9	10	2	10.5	2.5	11	3	0.7	7537	7537	116	8.2	60.1	37	1	0	0	0	0	0	1	8.2	1	88	88	0
20054	2	S-033188 40 mg	40	12	24	Day 15	15	0	15	16	2	16.5	2.5	17	3	0.7	7537	7537	116	8.2	60.1	37	1	0	0	0	0	0	1	8.2	1	88	88	0
20055	2	Placebo	0	0	12	TONSET	0	2	0	0	1.5	0	2	0	2.5	0.7	0	0	0	7.2	66.4	45	1	0	0	0	0	0	1	7.2	1	0	0	2
20055	2	Placebo	0	0	12	Day 1	1	0	0.5	1.5	1.5	2	2	2.5	2.5	7.2	0	0	0	7.2	66.4	45	1	0	0	0	0	0	0	7.2	1	0	0	0
20055	2	Placebo	0	0	12	Day 2	2	0	1.5	2.5	1.5	3	2	3.5	2.5	4.3	0	0	0	7.2	66.4	45	1	0	0	0	0	0	0	7.2	1	0	0	0
20055	2	Placebo	0	0	12	Day 6	6	0	5.5	6.5	1.5	7	2	7.5	2.5	0.7	0	0	0	7.2	66.4	45	1	0	0	0	0	0	1	7.2	1	0	0	0
20055	2	Placebo	0	0	12	Day 9	9	0	8.5	9.5	1.5	10	2	10.5	2.5	0.7	0	0	0	7.2	66.4	45	1	0	0	0	0	0	1	7.2	1	0	0	0
20056	2	S-033188 10 mg	10	24	36	TONSET	0	2	0	0	2.5	0	3	0	3.5	0.7	2687	2687	25.5	8.2	49	37	1	2	0	0	0	1	1	8.2	1	26.5	26.5	2
20056	2	S-033188 10 mg	10	24	36	Day 1	1	0	1.5	2.5	2.5	3	3	3.5	3.5	8.2	2687	2687	25.5	8.2	49	37	1	2	0	0	0	1	0	8.2	1	26.5	26.5	0
20056	2	S-033188 10 mg	10	24	36	Day 2	2	0	2.5	3.5	2.5	4	3	4.5	3.5	2.2	2687	2687	25.5	8.2	49	37	1	2	0	0	0	1	0	8.2	1	26.5	26.5	0
20056	2	S-033188 10 mg	10	24	36	Day 3	3	0	3.5	4.5	2.5	5	3	5.5	3.5	1	2687	2687	25.5	8.2	49	37	1	2	0	0	0	1	0	8.2	1	26.5	26.5	0
20056	2	S-033188 10 mg	10	24	36	Day 6	6	0	6.5	7.5	2.5	8	3	8.5	3.5	0.7	2687	2687	25.5	8.2	49	37	1	2	0	0	0	1	1	8.2	1	26.5	26.5	0
20056	2	S-033188 10 mg	10	24	36	Day 9	9	0	9.5	10.5	2.5	11	3	11.5	3.5	0.7	2687	2687	25.5	8.2	49	37	1	2	0	0	0	1	1	8.2	1	26.5	26.5	0
20057	2	S-033188 10 mg	10	36	48	TONSET	0	2	0	0	3	0	3.5	0	4	0.7	3096	3096	64.4	8.2	56.5	47	1	1	0	0	0	0	1	8.2	1	21.3	21.3	2
20057	2	S-033188 10 mg	10	36	48	Day 1	1	0	2	3	3	3.5	3.5	4	4	8.2	3096	3096	64.4	8.2	56.5	47	1	1	0	0	0	0	0	8.2	1	21.3	21.3	0
20057	2	S-033188 10 mg	10	36	48	Day 2	2	0	3	4	3	4.5	3.5	5	4	2	3096	3096	64.4	8.2	56.5	47	1	1	0	0	0	0	0	8.2	1	21.3	21.3	0
20057	2	S-033188 10 mg	10	36	48	Day 3	3	0	4	5	3	5.5	3.5	6	4	0.7	3096	3096	64.4	8.2	56.5	47	1	1	0	0	0	0	1	8.2	1	21.3	21.3	0
20057	2	S-033188 10 mg	10	36	48	Day 6	6	0	7	8	3	8.5	3.5	9	4	0.7	3096	3096	64.4	8.2	56.5	47	1	1	0	0	0	0	1	8.2	1	21.3	21.3	0
20057	2	S-033188 10 mg	10	36	48	Day 9	9	0	10	11	3	11.5	3.5	12	4	0.7	3096	3096	64.4	8.2	56.5	47	1	1	0	0	0	0	1	8.2	1	21.3	21.3	0
20058	2	S-033188 10 mg	10	24	36	TONSET	0	2	0	0	2.5	0	3	0	3.5	0.7	2772	2772	35.1	7	48.2	54	1	0	0	0	0	1	1	7	1	26.7	26.7	2
20058	2	S-033188 10 mg	10	24	36	Day 1	1	0	1.5	2.5	2.5	3	3	3.5	3.5	7	2772	2772	35.1	7	48.2	54	1	0	0	0	0	1	0	7	1	26.7	26.7	0
20058	2	S-033188 10 mg	10	24	36	Day 2	2	0	2.5	3.5	2.5	4	3	4.5	3.5	5.7	2772	2772	35.1	7	48.2	54	1	0	0	0	0	1	0	7	1	26.7	26.7	0
20058	2	S-033188 10 mg	10	24	36	Day 6	6	0	6.5	7.5	2.5	8	3	8.5	3.5	0.7	2772	2772	35.1	7	48.2	54	1	0	0	0	0	1	1	7	1	26.7	26.7	0
20058	2	S-033188 10 mg	10	24	36	Day 9	9	0	9.5	10.5	2.5	11	3	11.5	3.5	0.7	2772	2772	35.1	7	48.2	54	1	0	0	0	0	1	1	7	1	26.7	26.7	0
20059	2	Placebo	0	12	24	TONSET	0	2	0	0	2	0	2.5	0	3	0.7	0	0	0	7.7	49.1	40	1	0	0	0	0	1	1	7.7	1	0	0	2
20059	2	Placebo	0	12	24	Day 1	1	0	1	2	2	2.5	2.5	3	3	7.7	0	0	0	7.7	49.1	40	1	0	0	0	0	1	0	7.7	1	0	0	0
20059	2	Placebo	0	12	24	Day 2	2	0	2	3	2	3.5	2.5	4	3	3.3	0	0	0	7.7	49.1	40	1	0	0	0	0	1	0	7.7	1	0	0	0
20059	2	Placebo	0	12	24	Day 3	3	0	3	4	2	4.5	2.5	5	3	5.7	0	0	0	7.7	49.1	40	1	0	0	0	0	1	0	7.7	1	0	0	0
20059	2	Placebo	0	12	24	Day 6	6	0	6	7	2	7.5	2.5	8	3	1	0	0	0	7.7	49.1	40	1	0	0	0	0	1	0	7.7	1	0	0	0
20059	2	Placebo	0	12	24	Day 9	9	0	9	10	2	10.5	2.5	11	3	0.7	0	0	0	7.7	49.1	40	1	0	0	0	0	1	1	7.7	1	0	0	0
20060	2	S-033188 10 mg	10	36	48	TONSET	0	2	0	0	3	0	3.5	0	4	0.7	2281	2281	46.9	4	52.7	34	1	2	0	0	0	1	1	4	1	7.02	7.02	2
20060	2	S-033188 10 mg	10	36	48	Day 1	1	0	2	3	3	3.5	3.5	4	4	4	2281	2281	46.9	4	52.7	34	1	2	0	0	0	1	0	4	1	7.02	7.02	0
20060	2	S-033188 10 mg	10	36	48	Day 2	2	0	3	4	3	4.5	3.5	5	4	2.2	2281	2281	46.9	4	52.7	34	1	2	0	0	0	1	0	4	1	7.02	7.02	0
20060	2	S-033188 10 mg	10	36	48	Day 3	3	0	4	5	3	5.5	3.5	6	4	0.7	2281	2281	46.9	4	52.7	34	1	2	0	0	0	1	1	4	1	7.02	7.02	0
20060	2	S-033188 10 mg	10	36	48	Day 6	6	0	7	8	3	8.5	3.5	9	4	0.7	2281	2281	46.9	4	52.7	34	1	2	0	0	0	1	1	4	1	7.02	7.02	0
20060	2	S-033188 10 mg	10	36	48	Day 9	9	0	10	11	3	11.5	3.5	12	4	0.7	2281	2281	46.9	4	52.7	34	1	2	0	0	0	1	1	4	1	7.02	7.02	0
20061	2	S-033188 40 mg	40	12	24	TONSET	0	2	0	0	2	0	2.5	0	3	0.7	6925	6925	96.6	6.5	53.2	28	1	2	0	0	0	0	1	6.5	1	51	51	2
20061	2	S-033188 40 mg	40	12	24	Day 1	1	0	1	2	2	2.5	2.5	3	3	6.5	6925	6925	96.6	6.5	53.2	28	1	2	0	0	0	0	0	6.5	1	51	51	0
20061	2	S-033188 40 mg	40	12	24	Day 2	2	0	2	3	2	3.5	2.5	4	3	0.7	6925	6925	96.6	6.5	53.2	28	1	2	0	0	0	0	1	6.5	1	51	51	0
20061	2	S-033188 40 mg	40	12	24	Day 3	3	0	3	4	2	4.5	2.5	5	3	2.5	6925	6925	96.6	6.5	53.2	28	1	2	0	0	0	0	0	6.5	1	51	51	0
20061	2	S-033188 40 mg	40	12	24	Day 6	6	0	6	7	2	7.5	2.5	8	3	0.7	6925	6925	96.6	6.5	53.2	28	1	2	0	0	0	0	1	6.5	1	51	51	0
20061	2	S-033188 40 mg	40	12	24	Day 9	9	0	9	10	2	10.5	2.5	11	3	0.7	6925	6925	96.6	6.5	53.2	28	1	2	0	0	0	0	1	6.5	1	51	51	0
20062	2	S-033188 20 mg	20	12	24	TONSET	0	2	0	0	2	0	2.5	0	3	0.7	3152	3152	33.3	4.5	67.8	57	1	1	0	0	0	0	1	4.5	1	18.6	18.6	2
20062	2	S-033188 20 mg	20	12	24	Day 1	1	0	1	2	2	2.5	2.5	3	3	4.5	3152	3152	33.3	4.5	67.8	57	1	1	0	0	0	0	0	4.5	1	18.6	18.6	0
20062	2	S-033188 20 mg	20	12	24	Day 2	2	0	2	3	2	3.5	2.5	4	3	1	3152	3152	33.3	4.5	67.8	57	1	1	0	0	0	0	0	4.5	1	18.6	18.6	0
20062	2	S-033188 20 mg	20	12	24	Day 3	3	0	3	4	2	4.5	2.5	5	3	0.7	3152	3152	33.3	4.5	67.8	57	1	1	0	0	0	0	1	4.5	1	18.6	18.6	0
20062	2	S-033188 20 mg	20	12	24	Day 6	6	0	6	7	2	7.5	2.5	8	3	0.7	3152	3152	33.3	4.5	67.8	57	1	1	0	0	0	0	1	4.5	1	18.6	18.6	0
20062	2	S-033188 20 mg	20	12	24	Day 9	9	0	9	10	2	10.5	2.5	11	3	0.7	3152	3152	33.3	4.5	67.8	57	1	1	0	0	0	0	1	4.5	1	18.6	18.6	0
20063	2	S-033188 10 mg	10	12	24	TONSET	0	2	0	0	2	0	2.5	0	3	0.7	2097	2097	29.5	8.2	65	37	1	0	0	0	0	1	1	8.2	1	16.6	16.6	2
20063	2	S-033188 10 mg	10	12	24	Day 1	1	0	1	2	2	2.5	2.5	3	3	8.2	2097	2097	29.5	8.2	65	37	1	0	0	0	0	1	0	8.2	1	16.6	16.6	0
20063	2	S-033188 10 mg	10	12	24	Day 2	2	0	2	3	2	3.5	2.5	4	3	1.7	2097	2097	29.5	8.2	65	37	1	0	0	0	0	1	0	8.2	1	16.6	16.6	0
20063	2	S-033188 10 mg	10	12	24	Day 3	3	0	3	4	2	4.5	2.5	5	3	2.5	2097	2097	29.5	8.2	65	37	1	0	0	0	0	1	0	8.2	1	16.6	16.6	0
20063	2	S-033188 10 mg	10	12	24	Day 6	6	0	6	7	2	7.5	2.5	8	3	0.7	2097	2097	29.5	8.2	65	37	1	0	0	0	0	1	1	8.2	1	16.6	16.6	0
20063	2	S-033188 10 mg	10	12	24	Day 9	9	0	9	10	2	10.5	2.5	11	3	0.7	2097	2097	29.5	8.2	65	37	1	0	0	0	0	1	1	8.2	1	16.6	16.6	0
20064	2	S-033188 40 mg	40	24	36	TONSET	0	2	0	0	2.5	0	3	0	3.5	0.7	5735	5735	64.8	5.2	68.7	41	1	2	0	0	0	0	1	5.2	1	33.3	33.3	2
20064	2	S-033188 40 mg	40	24	36	Day 1	1	0	1.5	2.5	2.5	3	3	3.5	3.5	5.2	5735	5735	64.8	5.2	68.7	41	1	2	0	0	0	0	0	5.2	1	33.3	33.3	0
20064	2	S-033188 40 mg	40	24	36	Day 2	2	0	2.5	3.5	2.5	4	3	4.5	3.5	0.7	5735	5735	64.8	5.2	68.7	41	1	2	0	0	0	0	1	5.2	1	33.3	33.3	0
20064	2	S-033188 40 mg	40	24	36	Day 3	3	0	3.5	4.5	2.5	5	3	5.5	3.5	0.7	5735	5735	64.8	5.2	68.7	41	1	2	0	0	0	0	1	5.2	1	33.3	33.3	0
20064	2	S-033188 40 mg	40	24	36	Day 6	6	0	6.5	7.5	2.5	8	3	8.5	3.5	0.7	5735	5735	64.8	5.2	68.7	41	1	2	0	0	0	0	1	5.2	1	33.3	33.3	0
20064	2	S-033188 40 mg	40	24	36	Day 9	9	0	9.5	10.5	2.5	11	3	11.5	3.5	0.7	5735	5735	64.8	5.2	68.7	41	1	2	0	0	0	0	1	5.2	1	33.3	33.3	0
20065	2	S-033188 40 mg	40	0	12	TONSET	0	2	0	0	1.5	0	2	0	2.5	0.7	4730	4730	57.2	7.2	60.7	60	1	0	0	0	0	1	1	7.2	1	38.5	38.5	2
20065	2	S-033188 40 mg	40	0	12	Day 1	1	0	0.5	1.5	1.5	2	2	2.5	2.5	7.2	4730	4730	57.2	7.2	60.7	60	1	0	0	0	0	1	0	7.2	1	38.5	38.5	0
20065	2	S-033188 40 mg	40	0	12	Day 2	2	0	1.5	2.5	1.5	3	2	3.5	2.5	0.7	4730	4730	57.2	7.2	60.7	60	1	0	0	0	0	1	1	7.2	1	38.5	38.5	0
20065	2	S-033188 40 mg	40	0	12	Day 3	3	0	2.5	3.5	1.5	4	2	4.5	2.5	0.7	4730	4730	57.2	7.2	60.7	60	1	0	0	0	0	1	1	7.2	1	38.5	38.5	0
20065	2	S-033188 40 mg	40	0	12	Day 6	6	0	5.5	6.5	1.5	7	2	7.5	2.5	0.7	4730	4730	57.2	7.2	60.7	60	1	0	0	0	0	1	1	7.2	1	38.5	38.5	0
20065	2	S-033188 40 mg	40	0	12	Day 9	9	0	8.5	9.5	1.5	10	2	10.5	2.5	0.7	4730	4730	57.2	7.2	60.7	60	1	0	0	0	0	1	1	7.2	1	38.5	38.5	0
20066	2	Placebo	0	24	36	TONSET	0	2	0	0	2.5	0	3	0	3.5	0.7	0	0	0	8	50	48	1	0	0	0	0	0	1	8	1	0	0	2
20066	2	Placebo	0	24	36	Day 1	1	0	1.5	2.5	2.5	3	3	3.5	3.5	8	0	0	0	8	50	48	1	0	0	0	0	0	0	8	1	0	0	0
20066	2	Placebo	0	24	36	Day 2	2	0	2.5	3.5	2.5	4	3	4.5	3.5	4.3	0	0	0	8	50	48	1	0	0	0	0	0	0	8	1	0	0	0
20066	2	Placebo	0	24	36	Day 3	3	0	3.5	4.5	2.5	5	3	5.5	3.5	4.5	0	0	0	8	50	48	1	0	0	0	0	0	0	8	1	0	0	0
20066	2	Placebo	0	24	36	Day 6	6	0	6.5	7.5	2.5	8	3	8.5	3.5	0.7	0	0	0	8	50	48	1	0	0	0	0	0	1	8	1	0	0	0
20066	2	Placebo	0	24	36	Day 9	9	0	9.5	10.5	2.5	11	3	11.5	3.5	0.7	0	0	0	8	50	48	1	0	0	0	0	0	1	8	1	0	0	0
20067	2	S-033188 20 mg	20	0	12	TONSET	0	2	0	0	1.5	0	2	0	2.5	0.7	3098	3098	58.4	3.5	50.7	39	1	2	0	0	0	0	1	3.5	1	25.2	25.2	2
20067	2	S-033188 20 mg	20	0	12	Day 1	1	0	0.5	1.5	1.5	2	2	2.5	2.5	3.5	3098	3098	58.4	3.5	50.7	39	1	2	0	0	0	0	0	3.5	1	25.2	25.2	0
20067	2	S-033188 20 mg	20	0	12	Day 2	2	0	1.5	2.5	1.5	3	2	3.5	2.5	1	3098	3098	58.4	3.5	50.7	39	1	2	0	0	0	0	0	3.5	1	25.2	25.2	0
20067	2	S-033188 20 mg	20	0	12	Day 6	6	0	5.5	6.5	1.5	7	2	7.5	2.5	0.7	3098	3098	58.4	3.5	50.7	39	1	2	0	0	0	0	1	3.5	1	25.2	25.2	0
20067	2	S-033188 20 mg	20	0	12	Day 9	9	0	8.5	9.5	1.5	10	2	10.5	2.5	0.7	3098	3098	58.4	3.5	50.7	39	1	2	0	0	0	0	1	3.5	1	25.2	25.2	0
20068	2	S-033188 20 mg	20	12	24	TONSET	0	2	0	0	2	0	2.5	0	3	0.7	5735	5735	67.5	8.2	82.6	43	1	0	0	0	0	1	1	8.2	1	42.4	42.4	2
20068	2	S-033188 20 mg	20	12	24	Day 1	1	0	1	2	2	2.5	2.5	3	3	8.2	5735	5735	67.5	8.2	82.6	43	1	0	0	0	0	1	0	8.2	1	42.4	42.4	0
20068	2	S-033188 20 mg	20	12	24	Day 2	2	0	2	3	2	3.5	2.5	4	3	2.7	5735	5735	67.5	8.2	82.6	43	1	0	0	0	0	1	0	8.2	1	42.4	42.4	0
20068	2	S-033188 20 mg	20	12	24	Day 3	3	0	3	4	2	4.5	2.5	5	3	0.7	5735	5735	67.5	8.2	82.6	43	1	0	0	0	0	1	1	8.2	1	42.4	42.4	0
20068	2	S-033188 20 mg	20	12	24	Day 6	6	0	6	7	2	7.5	2.5	8	3	0.7	5735	5735	67.5	8.2	82.6	43	1	0	0	0	0	1	1	8.2	1	42.4	42.4	0
20068	2	S-033188 20 mg	20	12	24	Day 9	9	0	9	10	2	10.5	2.5	11	3	0.7	5735	5735	67.5	8.2	82.6	43	1	0	0	0	0	1	1	8.2	1	42.4	42.4	0
20069	2	Placebo	0	0	12	TONSET	0	2	0	0	1.5	0	2	0	2.5	0.7	0	0	0	8	42.3	40	1	0	0	0	0	1	1	8	1	0	0	2
20069	2	Placebo	0	0	12	Day 1	1	0	0.5	1.5	1.5	2	2	2.5	2.5	8	0	0	0	8	42.3	40	1	0	0	0	0	1	0	8	1	0	0	0
20069	2	Placebo	0	0	12	Day 2	2	0	1.5	2.5	1.5	3	2	3.5	2.5	5.2	0	0	0	8	42.3	40	1	0	0	0	0	1	0	8	1	0	0	0
20069	2	Placebo	0	0	12	Day 6	6	0	5.5	6.5	1.5	7	2	7.5	2.5	0.7	0	0	0	8	42.3	40	1	0	0	0	0	1	1	8	1	0	0	0
20069	2	Placebo	0	0	12	Day 9	9	0	8.5	9.5	1.5	10	2	10.5	2.5	0.7	0	0	0	8	42.3	40	1	0	0	0	0	1	1	8	1	0	0	0
20071	2	S-033188 10 mg	10	24	36	TONSET	0	2	0	0	2.5	0	3	0	3.5	0.7	2436	2436	42.2	5.2	57.7	46	1	0	0	0	0	1	1	5.2	1	17.1	17.1	2
20071	2	S-033188 10 mg	10	24	36	Day 1	1	0	1.5	2.5	2.5	3	3	3.5	3.5	5.2	2436	2436	42.2	5.2	57.7	46	1	0	0	0	0	1	0	5.2	1	17.1	17.1	0
20071	2	S-033188 10 mg	10	24	36	Day 2	2	0	2.5	3.5	2.5	4	3	4.5	3.5	0.7	2436	2436	42.2	5.2	57.7	46	1	0	0	0	0	1	1	5.2	1	17.1	17.1	0
20071	2	S-033188 10 mg	10	24	36	Day 6	6	0	6.5	7.5	2.5	8	3	8.5	3.5	0.7	2436	2436	42.2	5.2	57.7	46	1	0	0	0	0	1	1	5.2	1	17.1	17.1	0
20071	2	S-033188 10 mg	10	24	36	Day 9	9	0	9.5	10.5	2.5	11	3	11.5	3.5	0.7	2436	2436	42.2	5.2	57.7	46	1	0	0	0	0	1	1	5.2	1	17.1	17.1	0
20071	2	S-033188 10 mg	10	24	36	Day 15	15	0	15.5	16.5	2.5	17	3	17.5	3.5	0.7	2436	2436	42.2	5.2	57.7	46	1	0	0	0	0	1	1	5.2	1	17.1	17.1	0
20072	2	S-033188 20 mg	20	24	36	TONSET	0	2	0	0	2.5	0	3	0	3.5	0.7	3827	3827	83	3	51.4	53	1	1	0	0	0	1	1	3	1	61.1	61.1	2
20072	2	S-033188 20 mg	20	24	36	Day 1	1	0	1.5	2.5	2.5	3	3	3.5	3.5	3	3827	3827	83	3	51.4	53	1	1	0	0	0	1	0	3	1	61.1	61.1	0
20072	2	S-033188 20 mg	20	24	36	Day 2	2	0	2.5	3.5	2.5	4	3	4.5	3.5	0.7	3827	3827	83	3	51.4	53	1	1	0	0	0	1	1	3	1	61.1	61.1	0
20072	2	S-033188 20 mg	20	24	36	Day 3	3	0	3.5	4.5	2.5	5	3	5.5	3.5	0.7	3827	3827	83	3	51.4	53	1	1	0	0	0	1	1	3	1	61.1	61.1	0
20072	2	S-033188 20 mg	20	24	36	Day 6	6	0	6.5	7.5	2.5	8	3	8.5	3.5	0.7	3827	3827	83	3	51.4	53	1	1	0	0	0	1	1	3	1	61.1	61.1	0
20072	2	S-033188 20 mg	20	24	36	Day 9	9	0	9.5	10.5	2.5	11	3	11.5	3.5	0.7	3827	3827	83	3	51.4	53	1	1	0	0	0	1	1	3	1	61.1	61.1	0
20073	2	S-033188 20 mg	20	24	36	TONSET	0	2	0	0	2.5	0	3	0	3.5	0.7	2876	2876	45.5	3.3	54.2	45	1	1	0	0	0	0	1	3.3	1	30.8	30.8	2
20073	2	S-033188 20 mg	20	24	36	Day 1	1	0	1.5	2.5	2.5	3	3	3.5	3.5	3.3	2876	2876	45.5	3.3	54.2	45	1	1	0	0	0	0	0	3.3	1	30.8	30.8	0
20073	2	S-033188 20 mg	20	24	36	Day 2	2	0	2.5	3.5	2.5	4	3	4.5	3.5	0.7	2876	2876	45.5	3.3	54.2	45	1	1	0	0	0	0	1	3.3	1	30.8	30.8	0
20073	2	S-033188 20 mg	20	24	36	Day 3	3	0	3.5	4.5	2.5	5	3	5.5	3.5	0.7	2876	2876	45.5	3.3	54.2	45	1	1	0	0	0	0	1	3.3	1	30.8	30.8	0
20073	2	S-033188 20 mg	20	24	36	Day 6	6	0	6.5	7.5	2.5	8	3	8.5	3.5	0.7	2876	2876	45.5	3.3	54.2	45	1	1	0	0	0	0	1	3.3	1	30.8	30.8	0
20073	2	S-033188 20 mg	20	24	36	Day 9	9	0	9.5	10.5	2.5	11	3	11.5	3.5	0.7	2876	2876	45.5	3.3	54.2	45	1	1	0	0	0	0	1	3.3	1	30.8	30.8	0
20074	2	Placebo	0	24	36	TONSET	0	2	0	0	2.5	0	3	0	3.5	0.7	0	0	0	6	68.1	46	1	0	0	0	0	0	1	6	1	0	0	2
20074	2	Placebo	0	24	36	Day 1	1	0	1.5	2.5	2.5	3	3	3.5	3.5	6	0	0	0	6	68.1	46	1	0	0	0	0	0	0	6	1	0	0	0
20074	2	Placebo	0	24	36	Day 2	2	0	2.5	3.5	2.5	4	3	4.5	3.5	3.7	0	0	0	6	68.1	46	1	0	0	0	0	0	0	6	1	0	0	0
20074	2	Placebo	0	24	36	Day 3	3	0	3.5	4.5	2.5	5	3	5.5	3.5	2.2	0	0	0	6	68.1	46	1	0	0	0	0	0	0	6	1	0	0	0
20074	2	Placebo	0	24	36	Day 6	6	0	6.5	7.5	2.5	8	3	8.5	3.5	0.7	0	0	0	6	68.1	46	1	0	0	0	0	0	1	6	1	0	0	0
20074	2	Placebo	0	24	36	Day 9	9	0	9.5	10.5	2.5	11	3	11.5	3.5	0.7	0	0	0	6	68.1	46	1	0	0	0	0	0	1	6	1	0	0	0
20075	2	Placebo	0	24	36	TONSET	0	2	0	0	2.5	0	3	0	3.5	0.7	0	0	0	5.7	50.2	21	1	0	0	0	0	1	1	5.7	1	0	0	2
20075	2	Placebo	0	24	36	Day 1	1	0	1.5	2.5	2.5	3	3	3.5	3.5	5.7	0	0	0	5.7	50.2	21	1	0	0	0	0	1	0	5.7	1	0	0	0
20075	2	Placebo	0	24	36	Day 2	2	0	2.5	3.5	2.5	4	3	4.5	3.5	4.7	0	0	0	5.7	50.2	21	1	0	0	0	0	1	0	5.7	1	0	0	0
20075	2	Placebo	0	24	36	Day 6	6	0	6.5	7.5	2.5	8	3	8.5	3.5	0.7	0	0	0	5.7	50.2	21	1	0	0	0	0	1	1	5.7	1	0	0	0
20075	2	Placebo	0	24	36	Day 9	9	0	9.5	10.5	2.5	11	3	11.5	3.5	0.7	0	0	0	5.7	50.2	21	1	0	0	0	0	1	1	5.7	1	0	0	0
20076	2	S-033188 40 mg	40	24	36	TONSET	0	2	0	0	2.5	0	3	0	3.5	0.7	10070	10070	175	5.7	46	40	1	1	0	0	0	1	1	5.7	1	114	114	2
20076	2	S-033188 40 mg	40	24	36	Day 1	1	0	1.5	2.5	2.5	3	3	3.5	3.5	5.7	10070	10070	175	5.7	46	40	1	1	0	0	0	1	0	5.7	1	114	114	0
20076	2	S-033188 40 mg	40	24	36	Day 2	2	0	2.5	3.5	2.5	4	3	4.5	3.5	0.7	10070	10070	175	5.7	46	40	1	1	0	0	0	1	1	5.7	1	114	114	0
20076	2	S-033188 40 mg	40	24	36	Day 3	3	0	3.5	4.5	2.5	5	3	5.5	3.5	0.7	10070	10070	175	5.7	46	40	1	1	0	0	0	1	1	5.7	1	114	114	0
20076	2	S-033188 40 mg	40	24	36	Day 6	6	0	6.5	7.5	2.5	8	3	8.5	3.5	0.7	10070	10070	175	5.7	46	40	1	1	0	0	0	1	1	5.7	1	114	114	0
20076	2	S-033188 40 mg	40	24	36	Day 9	9	0	9.5	10.5	2.5	11	3	11.5	3.5	0.7	10070	10070	175	5.7	46	40	1	1	0	0	0	1	1	5.7	1	114	114	0
20078	2	S-033188 20 mg	20	12	24	TONSET	0	2	0	0	2	0	2.5	0	3	0.7	2944	2944	43.9	8	58.9	47	1	0	0	0	0	1	1	8	1	27.7	27.7	2
20078	2	S-033188 20 mg	20	12	24	Day 1	1	0	1	2	2	2.5	2.5	3	3	8	2944	2944	43.9	8	58.9	47	1	0	0	0	0	1	0	8	1	27.7	27.7	0
20078	2	S-033188 20 mg	20	12	24	Day 2	2	0	2	3	2	3.5	2.5	4	3	0.7	2944	2944	43.9	8	58.9	47	1	0	0	0	0	1	1	8	1	27.7	27.7	0
20078	2	S-033188 20 mg	20	12	24	Day 3	3	0	3	4	2	4.5	2.5	5	3	0.7	2944	2944	43.9	8	58.9	47	1	0	0	0	0	1	1	8	1	27.7	27.7	0
20078	2	S-033188 20 mg	20	12	24	Day 6	6	0	6	7	2	7.5	2.5	8	3	0.7	2944	2944	43.9	8	58.9	47	1	0	0	0	0	1	1	8	1	27.7	27.7	0
20078	2	S-033188 20 mg	20	12	24	Day 9	9	0	9	10	2	10.5	2.5	11	3	0.7	2944	2944	43.9	8	58.9	47	1	0	0	0	0	1	1	8	1	27.7	27.7	0
20079	2	Placebo	0	12	24	TONSET	0	2	0	0	2	0	2.5	0	3	0.7	0	0	0	6.5	48.4	62	1	2	0	0	0	1	1	6.5	1	0	0	2
20079	2	Placebo	0	12	24	Day 1	1	0	1	2	2	2.5	2.5	3	3	6.5	0	0	0	6.5	48.4	62	1	2	0	0	0	1	0	6.5	1	0	0	0
20079	2	Placebo	0	12	24	Day 2	2	0	2	3	2	3.5	2.5	4	3	4.5	0	0	0	6.5	48.4	62	1	2	0	0	0	1	0	6.5	1	0	0	0
20079	2	Placebo	0	12	24	Day 6	6	0	6	7	2	7.5	2.5	8	3	2.2	0	0	0	6.5	48.4	62	1	2	0	0	0	1	0	6.5	1	0	0	0
20079	2	Placebo	0	12	24	Day 9	9	0	9	10	2	10.5	2.5	11	3	0.7	0	0	0	6.5	48.4	62	1	2	0	0	0	1	1	6.5	1	0	0	0
20079	2	Placebo	0	12	24	Day 9	9	0	9	10	2	10.5	2.5	11	3	0.7	0	0	0	6.5	48.4	62	1	2	0	0	0	1	1	6.5	1	0	0	0
20080	2	S-033188 40 mg	40	12	24	TONSET	0	2	0	0	2	0	2.5	0	3	0.7	7546	7546	99	3.3	53.2	44	1	1	0	0	0	1	1	3.3	1	66.3	66.3	2
20080	2	S-033188 40 mg	40	12	24	Day 1	1	0	1	2	2	2.5	2.5	3	3	3.3	7546	7546	99	3.3	53.2	44	1	1	0	0	0	1	0	3.3	1	66.3	66.3	0
20080	2	S-033188 40 mg	40	12	24	Day 2	2	0	2	3	2	3.5	2.5	4	3	0.7	7546	7546	99	3.3	53.2	44	1	1	0	0	0	1	1	3.3	1	66.3	66.3	0
20080	2	S-033188 40 mg	40	12	24	Day 3	3	0	3	4	2	4.5	2.5	5	3	0.7	7546	7546	99	3.3	53.2	44	1	1	0	0	0	1	1	3.3	1	66.3	66.3	0
20080	2	S-033188 40 mg	40	12	24	Day 6	6	0	6	7	2	7.5	2.5	8	3	0.7	7546	7546	99	3.3	53.2	44	1	1	0	0	0	1	1	3.3	1	66.3	66.3	0
20080	2	S-033188 40 mg	40	12	24	Day 9	9	0	9	10	2	10.5	2.5	11	3	0.7	7546	7546	99	3.3	53.2	44	1	1	0	0	0	1	1	3.3	1	66.3	66.3	0
20080	2	S-033188 40 mg	40	12	24	Day 15	15	0	15	16	2	16.5	2.5	17	3	0.7	7546	7546	99	3.3	53.2	44	1	1	0	0	0	1	1	3.3	1	66.3	66.3	0
20081	2	S-033188 10 mg	10	12	24	TONSET	0	2	0	0	2	0	2.5	0	3	0.7	2411	2411	37.4	5.5	57.7	62	1	2	0	0	0	0	1	5.5	1	11.5	11.5	2
20081	2	S-033188 10 mg	10	12	24	Day 1	1	0	1	2	2	2.5	2.5	3	3	5.5	2411	2411	37.4	5.5	57.7	62	1	2	0	0	0	0	0	5.5	1	11.5	11.5	0
20081	2	S-033188 10 mg	10	12	24	Day 2	2	0	2	3	2	3.5	2.5	4	3	1.3	2411	2411	37.4	5.5	57.7	62	1	2	0	0	0	0	0	5.5	1	11.5	11.5	0
20081	2	S-033188 10 mg	10	12	24	Day 6	6	0	6	7	2	7.5	2.5	8	3	0.7	2411	2411	37.4	5.5	57.7	62	1	2	0	0	0	0	1	5.5	1	11.5	11.5	0
20081	2	S-033188 10 mg	10	12	24	Day 9	9	0	9	10	2	10.5	2.5	11	3	0.7	2411	2411	37.4	5.5	57.7	62	1	2	0	0	0	0	1	5.5	1	11.5	11.5	0
20081	2	S-033188 10 mg	10	12	24	Day 15	15	0	15	16	2	16.5	2.5	17	3	0.7	2411	2411	37.4	5.5	57.7	62	1	2	0	0	0	0	1	5.5	1	11.5	11.5	0
20082	2	S-033188 10 mg	10	36	48	TONSET	0	2	0	0	3	0	3.5	0	4	0.7	1652	1652	20.5	5.2	75.4	41	1	0	0	0	0	0	1	5.2	1	12.7	12.7	2
20082	2	S-033188 10 mg	10	36	48	Day 1	1	0	2	3	3	3.5	3.5	4	4	5.2	1652	1652	20.5	5.2	75.4	41	1	0	0	0	0	0	0	5.2	1	12.7	12.7	0
20082	2	S-033188 10 mg	10	36	48	Day 2	2	0	3	4	3	4.5	3.5	5	4	0.7	1652	1652	20.5	5.2	75.4	41	1	0	0	0	0	0	1	5.2	1	12.7	12.7	0
20082	2	S-033188 10 mg	10	36	48	Day 3	3	0	4	5	3	5.5	3.5	6	4	0.7	1652	1652	20.5	5.2	75.4	41	1	0	0	0	0	0	1	5.2	1	12.7	12.7	0
20082	2	S-033188 10 mg	10	36	48	Day 6	6	0	7	8	3	8.5	3.5	9	4	0.7	1652	1652	20.5	5.2	75.4	41	1	0	0	0	0	0	1	5.2	1	12.7	12.7	0
20082	2	S-033188 10 mg	10	36	48	Day 9	9	0	10	11	3	11.5	3.5	12	4	0.7	1652	1652	20.5	5.2	75.4	41	1	0	0	0	0	0	1	5.2	1	12.7	12.7	0
20085	2	S-033188 20 mg	20	12	24	TONSET	0	2	0	0	2	0	2.5	0	3	0.7	5082	5082	63.3	8.2	52.8	55	1	0	0	0	0	1	1	8.2	1	36.4	36.4	2
20085	2	S-033188 20 mg	20	12	24	Day 1	1	0	1	2	2	2.5	2.5	3	3	8.2	5082	5082	63.3	8.2	52.8	55	1	0	0	0	0	1	0	8.2	1	36.4	36.4	0
20085	2	S-033188 20 mg	20	12	24	Day 2	2	0	2	3	2	3.5	2.5	4	3	2.2	5082	5082	63.3	8.2	52.8	55	1	0	0	0	0	1	0	8.2	1	36.4	36.4	0
20085	2	S-033188 20 mg	20	12	24	Day 3	3	0	3	4	2	4.5	2.5	5	3	1.5	5082	5082	63.3	8.2	52.8	55	1	0	0	0	0	1	0	8.2	1	36.4	36.4	0
20085	2	S-033188 20 mg	20	12	24	Day 6	6	0	6	7	2	7.5	2.5	8	3	3	5082	5082	63.3	8.2	52.8	55	1	0	0	0	0	1	0	8.2	1	36.4	36.4	0
20085	2	S-033188 20 mg	20	12	24	Day 9	9	0	9	10	2	10.5	2.5	11	3	0.7	5082	5082	63.3	8.2	52.8	55	1	0	0	0	0	1	1	8.2	1	36.4	36.4	0
20086	2	S-033188 40 mg	40	0	12	TONSET	0	2	0	0	1.5	0	2	0	2.5	0.7	6805	6805	67.2	5	84.5	40	1	1	0	0	0	0	1	5	1	34.6	34.6	2
20086	2	S-033188 40 mg	40	0	12	Day 1	1	0	0.5	1.5	1.5	2	2	2.5	2.5	5	6805	6805	67.2	5	84.5	40	1	1	0	0	0	0	0	5	1	34.6	34.6	0
20086	2	S-033188 40 mg	40	0	12	Day 2	2	0	1.5	2.5	1.5	3	2	3.5	2.5	3.3	6805	6805	67.2	5	84.5	40	1	1	0	0	0	0	0	5	1	34.6	34.6	0
20086	2	S-033188 40 mg	40	0	12	Day 6	6	0	5.5	6.5	1.5	7	2	7.5	2.5	0.7	6805	6805	67.2	5	84.5	40	1	1	0	0	0	0	1	5	1	34.6	34.6	0
20086	2	S-033188 40 mg	40	0	12	Day 9	9	0	8.5	9.5	1.5	10	2	10.5	2.5	0.7	6805	6805	67.2	5	84.5	40	1	1	0	0	0	0	1	5	1	34.6	34.6	0
20087	2	S-033188 20 mg	20	0	12	TONSET	0	2	0	0	1.5	0	2	0	2.5	0.7	2770	2770	23.4	6.2	80.5	34	1	0	0	2	1	0	1	6.2	1	28.4	28.4	2
20087	2	S-033188 20 mg	20	0	12	Day 1	1	0	0.5	1.5	1.5	2	2	2.5	2.5	6.2	2770	2770	23.4	6.2	80.5	34	1	0	0	2	1	0	0	6.2	1	28.4	28.4	0
20087	2	S-033188 20 mg	20	0	12	Day 2	2	0	1.5	2.5	1.5	3	2	3.5	2.5	3	2770	2770	23.4	6.2	80.5	34	1	0	0	2	1	0	0	6.2	1	28.4	28.4	0
20087	2	S-033188 20 mg	20	0	12	Day 6	6	0	5.5	6.5	1.5	7	2	7.5	2.5	0.7	2770	2770	23.4	6.2	80.5	34	1	0	0	2	1	0	1	6.2	1	28.4	28.4	0
20087	2	S-033188 20 mg	20	0	12	Day 9	9	0	8.5	9.5	1.5	10	2	10.5	2.5	0.7	2770	2770	23.4	6.2	80.5	34	1	0	0	2	1	0	1	6.2	1	28.4	28.4	0
20088	2	Placebo	0	12	24	TONSET	0	2	0	0	2	0	2.5	0	3	0.7	0	0	0	7	77.5	52	1	0	0	0	0	0	1	7	1	0	0	2
20088	2	Placebo	0	12	24	Day 1	1	0	1	2	2	2.5	2.5	3	3	7	0	0	0	7	77.5	52	1	0	0	0	0	0	0	7	1	0	0	0
20088	2	Placebo	0	12	24	Day 2	2	0	2	3	2	3.5	2.5	4	3	2.2	0	0	0	7	77.5	52	1	0	0	0	0	0	0	7	1	0	0	0
20088	2	Placebo	0	12	24	Day 3	3	0	3	4	2	4.5	2.5	5	3	2.5	0	0	0	7	77.5	52	1	0	0	0	0	0	0	7	1	0	0	0
20088	2	Placebo	0	12	24	Day 6	6	0	6	7	2	7.5	2.5	8	3	0.7	0	0	0	7	77.5	52	1	0	0	0	0	0	1	7	1	0	0	0
20088	2	Placebo	0	12	24	Day 9	9	0	9	10	2	10.5	2.5	11	3	0.7	0	0	0	7	77.5	52	1	0	0	0	0	0	1	7	1	0	0	0
20089	2	Placebo	0	24	36	TONSET	0	2	0	0	2.5	0	3	0	3.5	0.7	0	0	0	7.5	69.4	21	1	0	0	0	0	0	1	7.5	1	0	0	2
20089	2	Placebo	0	24	36	Day 1	1	0	1.5	2.5	2.5	3	3	3.5	3.5	7.5	0	0	0	7.5	69.4	21	1	0	0	0	0	0	0	7.5	1	0	0	0
20089	2	Placebo	0	24	36	Day 2	2	0	2.5	3.5	2.5	4	3	4.5	3.5	4.3	0	0	0	7.5	69.4	21	1	0	0	0	0	0	0	7.5	1	0	0	0
20089	2	Placebo	0	24	36	Day 3	3	0	3.5	4.5	2.5	5	3	5.5	3.5	0.7	0	0	0	7.5	69.4	21	1	0	0	0	0	0	1	7.5	1	0	0	0
20089	2	Placebo	0	24	36	Day 6	6	0	6.5	7.5	2.5	8	3	8.5	3.5	0.7	0	0	0	7.5	69.4	21	1	0	0	0	0	0	1	7.5	1	0	0	0
20089	2	Placebo	0	24	36	Day 9	9	0	9.5	10.5	2.5	11	3	11.5	3.5	0.7	0	0	0	7.5	69.4	21	1	0	0	0	0	0	1	7.5	1	0	0	0
20090	2	S-033188 10 mg	10	12	24	TONSET	0	2	0	0	2	0	2.5	0	3	0.7	851.1	851.1	6.39	4.7	110	36	1	0	0	0	0	0	1	4.7	1	4.39	4.39	2
20090	2	S-033188 10 mg	10	12	24	Day 1	1	0	1	2	2	2.5	2.5	3	3	4.7	851.1	851.1	6.39	4.7	110	36	1	0	0	0	0	0	0	4.7	1	4.39	4.39	0
20090	2	S-033188 10 mg	10	12	24	Day 2	2	0	2	3	2	3.5	2.5	4	3	1.5	851.1	851.1	6.39	4.7	110	36	1	0	0	0	0	0	0	4.7	1	4.39	4.39	0
20090	2	S-033188 10 mg	10	12	24	Day 3	3	0	3	4	2	4.5	2.5	5	3	0.7	851.1	851.1	6.39	4.7	110	36	1	0	0	0	0	0	1	4.7	1	4.39	4.39	0
20090	2	S-033188 10 mg	10	12	24	Day 6	6	0	6	7	2	7.5	2.5	8	3	0.7	851.1	851.1	6.39	4.7	110	36	1	0	0	0	0	0	1	4.7	1	4.39	4.39	0
20090	2	S-033188 10 mg	10	12	24	Day 9	9	0	9	10	2	10.5	2.5	11	3	0.7	851.1	851.1	6.39	4.7	110	36	1	0	0	0	0	0	1	4.7	1	4.39	4.39	0
20091	2	S-033188 20 mg	20	36	48	TONSET	0	2	0	0	3	0	3.5	0	4	0.7	3219	3219	53.3	3.7	65.4	47	1	2	0	0	0	0	1	3.7	1	28.5	28.5	2
20091	2	S-033188 20 mg	20	36	48	Day 1	1	0	2	3	3	3.5	3.5	4	4	3.7	3219	3219	53.3	3.7	65.4	47	1	2	0	0	0	0	0	3.7	1	28.5	28.5	0
20091	2	S-033188 20 mg	20	36	48	Day 2	2	0	3	4	3	4.5	3.5	5	4	3.3	3219	3219	53.3	3.7	65.4	47	1	2	0	0	0	0	0	3.7	1	28.5	28.5	0
20091	2	S-033188 20 mg	20	36	48	Day 6	6	0	7	8	3	8.5	3.5	9	4	0.7	3219	3219	53.3	3.7	65.4	47	1	2	0	0	0	0	1	3.7	1	28.5	28.5	0
20091	2	S-033188 20 mg	20	36	48	Day 9	9	0	10	11	3	11.5	3.5	12	4	0.7	3219	3219	53.3	3.7	65.4	47	1	2	0	0	0	0	1	3.7	1	28.5	28.5	0
20092	2	S-033188 20 mg	20	36	48	TONSET	0	2	0	0	3	0	3.5	0	4	0.7	3161	3161	33.9	5.2	51.9	25	1	2	0	0	0	1	1	5.2	1	26.2	26.2	2
20092	2	S-033188 20 mg	20	36	48	Day 1	1	0	2	3	3	3.5	3.5	4	4	5.2	3161	3161	33.9	5.2	51.9	25	1	2	0	0	0	1	0	5.2	1	26.2	26.2	0
20092	2	S-033188 20 mg	20	36	48	Day 2	2	0	3	4	3	4.5	3.5	5	4	2.7	3161	3161	33.9	5.2	51.9	25	1	2	0	0	0	1	0	5.2	1	26.2	26.2	0
20092	2	S-033188 20 mg	20	36	48	Day 3	3	0	4	5	3	5.5	3.5	6	4	0.7	3161	3161	33.9	5.2	51.9	25	1	2	0	0	0	1	1	5.2	1	26.2	26.2	0
20092	2	S-033188 20 mg	20	36	48	Day 6	6	0	7	8	3	8.5	3.5	9	4	0.7	3161	3161	33.9	5.2	51.9	25	1	2	0	0	0	1	1	5.2	1	26.2	26.2	0
20092	2	S-033188 20 mg	20	36	48	Day 9	9	0	10	11	3	11.5	3.5	12	4	0.7	3161	3161	33.9	5.2	51.9	25	1	2	0	0	0	1	1	5.2	1	26.2	26.2	0
20093	2	Placebo	0	36	48	TONSET	0	2	0	0	3	0	3.5	0	4	0.7	0	0	0	5.2	50.9	28	1	2	0	0	0	0	1	5.2	1	0	0	2
20093	2	Placebo	0	36	48	Day 1	1	0	2	3	3	3.5	3.5	4	4	5.2	0	0	0	5.2	50.9	28	1	2	0	0	0	0	0	5.2	1	0	0	0
20093	2	Placebo	0	36	48	Day 2	2	0	3	4	3	4.5	3.5	5	4	0.7	0	0	0	5.2	50.9	28	1	2	0	0	0	0	1	5.2	1	0	0	0
20093	2	Placebo	0	36	48	Day 3	3	0	4	5	3	5.5	3.5	6	4	0.7	0	0	0	5.2	50.9	28	1	2	0	0	0	0	1	5.2	1	0	0	0
20093	2	Placebo	0	36	48	Day 6	6	0	7	8	3	8.5	3.5	9	4	0.7	0	0	0	5.2	50.9	28	1	2	0	0	0	0	1	5.2	1	0	0	0
20093	2	Placebo	0	36	48	Day 9	9	0	10	11	3	11.5	3.5	12	4	0.7	0	0	0	5.2	50.9	28	1	2	0	0	0	0	1	5.2	1	0	0	0
20095	2	S-033188 10 mg	10	36	48	TONSET	0	2	0	0	3	0	3.5	0	4	0.7	2631	2631	46.2	7.2	60.1	23	1	2	0	0	0	0	1	7.2	1	17.6	17.6	2
20095	2	S-033188 10 mg	10	36	48	Day 1	1	0	2	3	3	3.5	3.5	4	4	7.2	2631	2631	46.2	7.2	60.1	23	1	2	0	0	0	0	0	7.2	1	17.6	17.6	0
20095	2	S-033188 10 mg	10	36	48	Day 2	2	0	3	4	3	4.5	3.5	5	4	0.7	2631	2631	46.2	7.2	60.1	23	1	2	0	0	0	0	1	7.2	1	17.6	17.6	0
20095	2	S-033188 10 mg	10	36	48	Day 3	3	0	4	5	3	5.5	3.5	6	4	0.7	2631	2631	46.2	7.2	60.1	23	1	2	0	0	0	0	1	7.2	1	17.6	17.6	0
20095	2	S-033188 10 mg	10	36	48	Day 6	6	0	7	8	3	8.5	3.5	9	4	0.7	2631	2631	46.2	7.2	60.1	23	1	2	0	0	0	0	1	7.2	1	17.6	17.6	0
20095	2	S-033188 10 mg	10	36	48	Day 9	9	0	10	11	3	11.5	3.5	12	4	0.7	2631	2631	46.2	7.2	60.1	23	1	2	0	0	0	0	1	7.2	1	17.6	17.6	0
20096	2	S-033188 20 mg	20	24	36	TONSET	0	2	0	0	2.5	0	3	0	3.5	0.7	4838	4838	53.4	6.2	77.6	31	1	0	0	0	0	0	1	6.2	1	40.1	40.1	2
20096	2	S-033188 20 mg	20	24	36	Day 1	1	0	1.5	2.5	2.5	3	3	3.5	3.5	6.2	4838	4838	53.4	6.2	77.6	31	1	0	0	0	0	0	0	6.2	1	40.1	40.1	0
20096	2	S-033188 20 mg	20	24	36	Day 2	2	0	2.5	3.5	2.5	4	3	4.5	3.5	0.7	4838	4838	53.4	6.2	77.6	31	1	0	0	0	0	0	1	6.2	1	40.1	40.1	0
20096	2	S-033188 20 mg	20	24	36	Day 3	3	0	3.5	4.5	2.5	5	3	5.5	3.5	0.7	4838	4838	53.4	6.2	77.6	31	1	0	0	0	0	0	1	6.2	1	40.1	40.1	0
20096	2	S-033188 20 mg	20	24	36	Day 6	6	0	6.5	7.5	2.5	8	3	8.5	3.5	0.7	4838	4838	53.4	6.2	77.6	31	1	0	0	0	0	0	1	6.2	1	40.1	40.1	0
20096	2	S-033188 20 mg	20	24	36	Day 9	9	0	9.5	10.5	2.5	11	3	11.5	3.5	0.7	4838	4838	53.4	6.2	77.6	31	1	0	0	0	0	0	1	6.2	1	40.1	40.1	0
20096	2	S-033188 20 mg	20	24	36	Day 15	15	0	15.5	16.5	2.5	17	3	17.5	3.5	0.7	4838	4838	53.4	6.2	77.6	31	1	0	0	0	0	0	1	6.2	1	40.1	40.1	0
20097	2	Placebo	0	36	48	TONSET	0	2	0	0	3	0	3.5	0	4	0.7	0	0	0	4.5	49.8	23	1	0	0	0	0	0	1	4.5	1	0	0	2
20097	2	Placebo	0	36	48	Day 1	1	0	2	3	3	3.5	3.5	4	4	4.5	0	0	0	4.5	49.8	23	1	0	0	0	0	0	0	4.5	1	0	0	0
20097	2	Placebo	0	36	48	Day 2	2	0	3	4	3	4.5	3.5	5	4	3.7	0	0	0	4.5	49.8	23	1	0	0	0	0	0	0	4.5	1	0	0	0
20097	2	Placebo	0	36	48	Day 3	3	0	4	5	3	5.5	3.5	6	4	1.3	0	0	0	4.5	49.8	23	1	0	0	0	0	0	0	4.5	1	0	0	0
20097	2	Placebo	0	36	48	Day 6	6	0	7	8	3	8.5	3.5	9	4	0.7	0	0	0	4.5	49.8	23	1	0	0	0	0	0	1	4.5	1	0	0	0
20097	2	Placebo	0	36	48	Day 9	9	0	10	11	3	11.5	3.5	12	4	0.7	0	0	0	4.5	49.8	23	1	0	0	0	0	0	1	4.5	1	0	0	0
20098	2	S-033188 40 mg	40	24	36	TONSET	0	2	0	0	2.5	0	3	0	3.5	0.7	9741	9741	123	7.7	68.6	29	1	1	0	0	0	0	1	7.7	1	71.6	71.6	2
20098	2	S-033188 40 mg	40	24	36	Day 1	1	0	1.5	2.5	2.5	3	3	3.5	3.5	7.7	9741	9741	123	7.7	68.6	29	1	1	0	0	0	0	0	7.7	1	71.6	71.6	0
20098	2	S-033188 40 mg	40	24	36	Day 2	2	0	2.5	3.5	2.5	4	3	4.5	3.5	2	9741	9741	123	7.7	68.6	29	1	1	0	0	0	0	0	7.7	1	71.6	71.6	0
20098	2	S-033188 40 mg	40	24	36	Day 3	3	0	3.5	4.5	2.5	5	3	5.5	3.5	0.7	9741	9741	123	7.7	68.6	29	1	1	0	0	0	0	1	7.7	1	71.6	71.6	0
20098	2	S-033188 40 mg	40	24	36	Day 6	6	0	6.5	7.5	2.5	8	3	8.5	3.5	0.7	9741	9741	123	7.7	68.6	29	1	1	0	0	0	0	1	7.7	1	71.6	71.6	0
20098	2	S-033188 40 mg	40	24	36	Day 9	9	0	9.5	10.5	2.5	11	3	11.5	3.5	0.7	9741	9741	123	7.7	68.6	29	1	1	0	0	0	0	1	7.7	1	71.6	71.6	0
20099	2	Placebo	0	12	24	TONSET	0	2	0	0	2	0	2.5	0	3	0.7	0	0	0	7.7	77.9	31	1	2	0	0	0	0	1	7.7	1	0	0	2
20099	2	Placebo	0	12	24	Day 1	1	0	1	2	2	2.5	2.5	3	3	7.7	0	0	0	7.7	77.9	31	1	2	0	0	0	0	0	7.7	1	0	0	0
20099	2	Placebo	0	12	24	Day 2	2	0	2	3	2	3.5	2.5	4	3	3	0	0	0	7.7	77.9	31	1	2	0	0	0	0	0	7.7	1	0	0	0
20099	2	Placebo	0	12	24	Day 3	3	0	3	4	2	4.5	2.5	5	3	2.5	0	0	0	7.7	77.9	31	1	2	0	0	0	0	0	7.7	1	0	0	0
20099	2	Placebo	0	12	24	Day 6	6	0	6	7	2	7.5	2.5	8	3	0.7	0	0	0	7.7	77.9	31	1	2	0	0	0	0	1	7.7	1	0	0	0
20099	2	Placebo	0	12	24	Day 9	9	0	9	10	2	10.5	2.5	11	3	0.7	0	0	0	7.7	77.9	31	1	2	0	0	0	0	1	7.7	1	0	0	0
20100	2	S-033188 40 mg	40	24	36	TONSET	0	2	0	0	2.5	0	3	0	3.5	0.7	6056	6056	115	6.5	61.8	29	1	2	0	0	0	0	1	6.5	1	49.7	49.7	2
20100	2	S-033188 40 mg	40	24	36	Day 1	1	0	1.5	2.5	2.5	3	3	3.5	3.5	6.5	6056	6056	115	6.5	61.8	29	1	2	0	0	0	0	0	6.5	1	49.7	49.7	0
20100	2	S-033188 40 mg	40	24	36	Day 2	2	0	2.5	3.5	2.5	4	3	4.5	3.5	0.7	6056	6056	115	6.5	61.8	29	1	2	0	0	0	0	1	6.5	1	49.7	49.7	0
20100	2	S-033188 40 mg	40	24	36	Day 3	3	0	3.5	4.5	2.5	5	3	5.5	3.5	0.7	6056	6056	115	6.5	61.8	29	1	2	0	0	0	0	1	6.5	1	49.7	49.7	0
20100	2	S-033188 40 mg	40	24	36	Day 6	6	0	6.5	7.5	2.5	8	3	8.5	3.5	0.7	6056	6056	115	6.5	61.8	29	1	2	0	0	0	0	1	6.5	1	49.7	49.7	0
20100	2	S-033188 40 mg	40	24	36	Day 9	9	0	9.5	10.5	2.5	11	3	11.5	3.5	0.7	6056	6056	115	6.5	61.8	29	1	2	0	0	0	0	1	6.5	1	49.7	49.7	0
20101	2	S-033188 20 mg	20	0	12	TONSET	0	2	0	0	1.5	0	2	0	2.5	0.7	4297	4297	50.7	1.7	75.4	49	1	1	0	0	0	0	1	1.7	1	27	27	2
20101	2	S-033188 20 mg	20	0	12	Day 1	1	0	0.5	1.5	1.5	2	2	2.5	2.5	1.7	4297	4297	50.7	1.7	75.4	49	1	1	0	0	0	0	0	1.7	1	27	27	0
20101	2	S-033188 20 mg	20	0	12	Day 2	2	0	1.5	2.5	1.5	3	2	3.5	2.5	0.7	4297	4297	50.7	1.7	75.4	49	1	1	0	0	0	0	1	1.7	1	27	27	0
20101	2	S-033188 20 mg	20	0	12	Day 3	3	0	2.5	3.5	1.5	4	2	4.5	2.5	0.7	4297	4297	50.7	1.7	75.4	49	1	1	0	0	0	0	1	1.7	1	27	27	0
20101	2	S-033188 20 mg	20	0	12	Day 6	6	0	5.5	6.5	1.5	7	2	7.5	2.5	0.7	4297	4297	50.7	1.7	75.4	49	1	1	0	0	0	0	1	1.7	1	27	27	0
20101	2	S-033188 20 mg	20	0	12	Day 9	9	0	8.5	9.5	1.5	10	2	10.5	2.5	0.7	4297	4297	50.7	1.7	75.4	49	1	1	0	0	0	0	1	1.7	1	27	27	0
20102	2	S-033188 10 mg	10	12	24	TONSET	0	2	0	0	2	0	2.5	0	3	0.7	3592	3592	45.8	8.2	60.9	34	1	0	0	0	0	0	1	8.2	1	22.5	22.5	2
20102	2	S-033188 10 mg	10	12	24	Day 1	1	0	1	2	2	2.5	2.5	3	3	8.2	3592	3592	45.8	8.2	60.9	34	1	0	0	0	0	0	0	8.2	1	22.5	22.5	0
20102	2	S-033188 10 mg	10	12	24	Day 2	2	0	2	3	2	3.5	2.5	4	3	2.5	3592	3592	45.8	8.2	60.9	34	1	0	0	0	0	0	0	8.2	1	22.5	22.5	0
20102	2	S-033188 10 mg	10	12	24	Day 6	6	0	6	7	2	7.5	2.5	8	3	0.7	3592	3592	45.8	8.2	60.9	34	1	0	0	0	0	0	1	8.2	1	22.5	22.5	0
20102	2	S-033188 10 mg	10	12	24	Day 9	9	0	9	10	2	10.5	2.5	11	3	0.7	3592	3592	45.8	8.2	60.9	34	1	0	0	0	0	0	1	8.2	1	22.5	22.5	0
20104	2	S-033188 20 mg	20	0	12	TONSET	0	2	0	0	1.5	0	2	0	2.5	0.7	5007	5007	92.8	3.5	51.6	23	1	1	0	0	0	1	1	3.5	1	40.4	40.4	2
20104	2	S-033188 20 mg	20	0	12	Day 1	1	0	0.5	1.5	1.5	2	2	2.5	2.5	3.5	5007	5007	92.8	3.5	51.6	23	1	1	0	0	0	1	0	3.5	1	40.4	40.4	0
20104	2	S-033188 20 mg	20	0	12	Day 2	2	0	1.5	2.5	1.5	3	2	3.5	2.5	0.7	5007	5007	92.8	3.5	51.6	23	1	1	0	0	0	1	1	3.5	1	40.4	40.4	0
20104	2	S-033188 20 mg	20	0	12	Day 3	3	0	2.5	3.5	1.5	4	2	4.5	2.5	0.7	5007	5007	92.8	3.5	51.6	23	1	1	0	0	0	1	1	3.5	1	40.4	40.4	0
20104	2	S-033188 20 mg	20	0	12	Day 6	6	0	5.5	6.5	1.5	7	2	7.5	2.5	0.7	5007	5007	92.8	3.5	51.6	23	1	1	0	0	0	1	1	3.5	1	40.4	40.4	0
20104	2	S-033188 20 mg	20	0	12	Day 9	9	0	8.5	9.5	1.5	10	2	10.5	2.5	0.7	5007	5007	92.8	3.5	51.6	23	1	1	0	0	0	1	1	3.5	1	40.4	40.4	0
20104	2	S-033188 20 mg	20	0	12	Day 15	15	0	14.5	15.5	1.5	16	2	16.5	2.5	0.7	5007	5007	92.8	3.5	51.6	23	1	1	0	0	0	1	1	3.5	1	40.4	40.4	0
20106	2	S-033188 10 mg	10	36	48	TONSET	0	2	0	0	3	0	3.5	0	4	0.7	2152	2152	37.6	7.2	68.6	32	1	2	0	0	0	0	1	7.2	1	19.6	19.6	2
20106	2	S-033188 10 mg	10	36	48	Day 1	1	0	2	3	3	3.5	3.5	4	4	7.2	2152	2152	37.6	7.2	68.6	32	1	2	0	0	0	0	0	7.2	1	19.6	19.6	0
20106	2	S-033188 10 mg	10	36	48	Day 2	2	0	3	4	3	4.5	3.5	5	4	0.7	2152	2152	37.6	7.2	68.6	32	1	2	0	0	0	0	1	7.2	1	19.6	19.6	0
20106	2	S-033188 10 mg	10	36	48	Day 3	3	0	4	5	3	5.5	3.5	6	4	0.7	2152	2152	37.6	7.2	68.6	32	1	2	0	0	0	0	1	7.2	1	19.6	19.6	0
20106	2	S-033188 10 mg	10	36	48	Day 6	6	0	7	8	3	8.5	3.5	9	4	0.7	2152	2152	37.6	7.2	68.6	32	1	2	0	0	0	0	1	7.2	1	19.6	19.6	0
20106	2	S-033188 10 mg	10	36	48	Day 9	9	0	10	11	3	11.5	3.5	12	4	0.7	2152	2152	37.6	7.2	68.6	32	1	2	0	0	0	0	1	7.2	1	19.6	19.6	0
20107	2	S-033188 10 mg	10	12	24	TONSET	0	2	0	0	2	0	2.5	0	3	0.7	2008	2008	32.5	5.5	66	30	1	2	0	0	0	0	1	5.5	1	14.1	14.1	2
20107	2	S-033188 10 mg	10	12	24	Day 1	1	0	1	2	2	2.5	2.5	3	3	5.5	2008	2008	32.5	5.5	66	30	1	2	0	0	0	0	0	5.5	1	14.1	14.1	0
20107	2	S-033188 10 mg	10	12	24	Day 2	2	0	2	3	2	3.5	2.5	4	3	0.7	2008	2008	32.5	5.5	66	30	1	2	0	0	0	0	1	5.5	1	14.1	14.1	0
20107	2	S-033188 10 mg	10	12	24	Day 3	3	0	3	4	2	4.5	2.5	5	3	0.7	2008	2008	32.5	5.5	66	30	1	2	0	0	0	0	1	5.5	1	14.1	14.1	0
20107	2	S-033188 10 mg	10	12	24	Day 6	6	0	6	7	2	7.5	2.5	8	3	0.7	2008	2008	32.5	5.5	66	30	1	2	0	0	0	0	1	5.5	1	14.1	14.1	0
20107	2	S-033188 10 mg	10	12	24	Day 9	9	0	9	10	2	10.5	2.5	11	3	0.7	2008	2008	32.5	5.5	66	30	1	2	0	0	0	0	1	5.5	1	14.1	14.1	0
20108	2	Placebo	0	36	48	TONSET	0	2	0	0	3	0	3.5	0	4	0.7	0	0	0	7	71.2	43	1	2	0	0	0	0	1	7	1	0	0	2
20108	2	Placebo	0	36	48	Day 1	1	0	2	3	3	3.5	3.5	4	4	7	0	0	0	7	71.2	43	1	2	0	0	0	0	0	7	1	0	0	0
20108	2	Placebo	0	36	48	Day 2	2	0	3	4	3	4.5	3.5	5	4	3.5	0	0	0	7	71.2	43	1	2	0	0	0	0	0	7	1	0	0	0
20108	2	Placebo	0	36	48	Day 3	3	0	4	5	3	5.5	3.5	6	4	1.3	0	0	0	7	71.2	43	1	2	0	0	0	0	0	7	1	0	0	0
20108	2	Placebo	0	36	48	Day 6	6	0	7	8	3	8.5	3.5	9	4	0.7	0	0	0	7	71.2	43	1	2	0	0	0	0	1	7	1	0	0	0
20108	2	Placebo	0	36	48	Day 9	9	0	10	11	3	11.5	3.5	12	4	0.7	0	0	0	7	71.2	43	1	2	0	0	0	0	1	7	1	0	0	0
20109	2	S-033188 40 mg	40	24	36	TONSET	0	2	0	0	2.5	0	3	0	3.5	0.7	4319	4319	59.3	4.5	63.7	23	1	2	0	0	0	0	1	4.5	1	36.5	36.5	2
20109	2	S-033188 40 mg	40	24	36	Day 1	1	0	1.5	2.5	2.5	3	3	3.5	3.5	4.5	4319	4319	59.3	4.5	63.7	23	1	2	0	0	0	0	0	4.5	1	36.5	36.5	0
20109	2	S-033188 40 mg	40	24	36	Day 2	2	0	2.5	3.5	2.5	4	3	4.5	3.5	0.7	4319	4319	59.3	4.5	63.7	23	1	2	0	0	0	0	1	4.5	1	36.5	36.5	0
20109	2	S-033188 40 mg	40	24	36	Day 6	6	0	6.5	7.5	2.5	8	3	8.5	3.5	0.7	4319	4319	59.3	4.5	63.7	23	1	2	0	0	0	0	1	4.5	1	36.5	36.5	0
20109	2	S-033188 40 mg	40	24	36	Day 9	9	0	9.5	10.5	2.5	11	3	11.5	3.5	0.7	4319	4319	59.3	4.5	63.7	23	1	2	0	0	0	0	1	4.5	1	36.5	36.5	0
20111	2	S-033188 40 mg	40	36	48	TONSET	0	2	0	0	3	0	3.5	0	4	0.7	8911	8911	88.6	7.7	84.5	20	1	0	0	0	0	1	1	7.7	1	67.1	67.1	2
20111	2	S-033188 40 mg	40	36	48	Day 1	1	0	2	3	3	3.5	3.5	4	4	7.7	8911	8911	88.6	7.7	84.5	20	1	0	0	0	0	1	0	7.7	1	67.1	67.1	0
20111	2	S-033188 40 mg	40	36	48	Day 2	2	0	3	4	3	4.5	3.5	5	4	0.7	8911	8911	88.6	7.7	84.5	20	1	0	0	0	0	1	1	7.7	1	67.1	67.1	0
20111	2	S-033188 40 mg	40	36	48	Day 3	3	0	4	5	3	5.5	3.5	6	4	0.7	8911	8911	88.6	7.7	84.5	20	1	0	0	0	0	1	1	7.7	1	67.1	67.1	0
20111	2	S-033188 40 mg	40	36	48	Day 6	6	0	7	8	3	8.5	3.5	9	4	0.7	8911	8911	88.6	7.7	84.5	20	1	0	0	0	0	1	1	7.7	1	67.1	67.1	0
20111	2	S-033188 40 mg	40	36	48	Day 9	9	0	10	11	3	11.5	3.5	12	4	0.7	8911	8911	88.6	7.7	84.5	20	1	0	0	0	0	1	1	7.7	1	67.1	67.1	0
20112	2	S-033188 40 mg	40	24	36	TONSET	0	2	0	0	2.5	0	3	0	3.5	0.7	8892	8892	169	7.7	41.7	53	1	2	0	0	0	1	1	7.7	1	105	105	2
20112	2	S-033188 40 mg	40	24	36	Day 1	1	0	1.5	2.5	2.5	3	3	3.5	3.5	7.7	8892	8892	169	7.7	41.7	53	1	2	0	0	0	1	0	7.7	1	105	105	0
20112	2	S-033188 40 mg	40	24	36	Day 2	2	0	2.5	3.5	2.5	4	3	4.5	3.5	4.7	8892	8892	169	7.7	41.7	53	1	2	0	0	0	1	0	7.7	1	105	105	0
20112	2	S-033188 40 mg	40	24	36	Day 3	3	0	3.5	4.5	2.5	5	3	5.5	3.5	2.2	8892	8892	169	7.7	41.7	53	1	2	0	0	0	1	0	7.7	1	105	105	0
20112	2	S-033188 40 mg	40	24	36	Day 6	6	0	6.5	7.5	2.5	8	3	8.5	3.5	0.7	8892	8892	169	7.7	41.7	53	1	2	0	0	0	1	1	7.7	1	105	105	0
20112	2	S-033188 40 mg	40	24	36	Day 9	9	0	9.5	10.5	2.5	11	3	11.5	3.5	0.7	8892	8892	169	7.7	41.7	53	1	2	0	0	0	1	1	7.7	1	105	105	0
20113	2	S-033188 10 mg	10	36	48	TONSET	0	2	0	0	3	0	3.5	0	4	0.7	2187	2187	31.1	5.7	46.1	26	1	2	0	0	0	1	1	5.7	1	14.6	14.6	2
20113	2	S-033188 10 mg	10	36	48	Day 1	1	0	2	3	3	3.5	3.5	4	4	5.7	2187	2187	31.1	5.7	46.1	26	1	2	0	0	0	1	0	5.7	1	14.6	14.6	0
20113	2	S-033188 10 mg	10	36	48	Day 2	2	0	3	4	3	4.5	3.5	5	4	1.3	2187	2187	31.1	5.7	46.1	26	1	2	0	0	0	1	0	5.7	1	14.6	14.6	0
20113	2	S-033188 10 mg	10	36	48	Day 6	6	0	7	8	3	8.5	3.5	9	4	0.7	2187	2187	31.1	5.7	46.1	26	1	2	0	0	0	1	1	5.7	1	14.6	14.6	0
20113	2	S-033188 10 mg	10	36	48	Day 9	9	0	10	11	3	11.5	3.5	12	4	0.7	2187	2187	31.1	5.7	46.1	26	1	2	0	0	0	1	1	5.7	1	14.6	14.6	0
20114	2	S-033188 40 mg	40	12	24	TONSET	0	2	0	0	2	0	2.5	0	3	0.7	9406	9406	128	7.7	68.2	40	1	2	0	0	0	1	1	7.7	1	56.3	56.3	2
20114	2	S-033188 40 mg	40	12	24	Day 1	1	0	1	2	2	2.5	2.5	3	3	7.7	9406	9406	128	7.7	68.2	40	1	2	0	0	0	1	0	7.7	1	56.3	56.3	0
20114	2	S-033188 40 mg	40	12	24	Day 2	2	0	2	3	2	3.5	2.5	4	3	0.7	9406	9406	128	7.7	68.2	40	1	2	0	0	0	1	1	7.7	1	56.3	56.3	0
20114	2	S-033188 40 mg	40	12	24	Day 3	3	0	3	4	2	4.5	2.5	5	3	0.7	9406	9406	128	7.7	68.2	40	1	2	0	0	0	1	1	7.7	1	56.3	56.3	0
20114	2	S-033188 40 mg	40	12	24	Day 6	6	0	6	7	2	7.5	2.5	8	3	0.7	9406	9406	128	7.7	68.2	40	1	2	0	0	0	1	1	7.7	1	56.3	56.3	0
20114	2	S-033188 40 mg	40	12	24	Day 9	9	0	9	10	2	10.5	2.5	11	3	0.7	9406	9406	128	7.7	68.2	40	1	2	0	0	0	1	1	7.7	1	56.3	56.3	0
20115	2	Placebo	0	36	48	TONSET	0	2	0	0	3	0	3.5	0	4	0.7	0	0	0	7.5	58.1	23	1	2	0	0	0	0	1	7.5	1	0	0	2
20115	2	Placebo	0	36	48	Day 1	1	0	2	3	3	3.5	3.5	4	4	7.5	0	0	0	7.5	58.1	23	1	2	0	0	0	0	0	7.5	1	0	0	0
20115	2	Placebo	0	36	48	Day 2	2	0	3	4	3	4.5	3.5	5	4	4	0	0	0	7.5	58.1	23	1	2	0	0	0	0	0	7.5	1	0	0	0
20115	2	Placebo	0	36	48	Day 6	6	0	7	8	3	8.5	3.5	9	4	0.7	0	0	0	7.5	58.1	23	1	2	0	0	0	0	1	7.5	1	0	0	0
20115	2	Placebo	0	36	48	Day 9	9	0	10	11	3	11.5	3.5	12	4	0.7	0	0	0	7.5	58.1	23	1	2	0	0	0	0	1	7.5	1	0	0	0
20117	2	Placebo	0	0	12	TONSET	0	2	0	0	1.5	0	2	0	2.5	0.7	0	0	0	7	49.4	43	1	2	0	0	0	1	1	7	1	0	0	2
20117	2	Placebo	0	0	12	Day 1	1	0	0.5	1.5	1.5	2	2	2.5	2.5	7	0	0	0	7	49.4	43	1	2	0	0	0	1	0	7	1	0	0	0
20117	2	Placebo	0	0	12	Day 2	2	0	1.5	2.5	1.5	3	2	3.5	2.5	6.5	0	0	0	7	49.4	43	1	2	0	0	0	1	0	7	1	0	0	0
20117	2	Placebo	0	0	12	Day 3	3	0	2.5	3.5	1.5	4	2	4.5	2.5	1	0	0	0	7	49.4	43	1	2	0	0	0	1	0	7	1	0	0	0
20117	2	Placebo	0	0	12	Day 6	6	0	5.5	6.5	1.5	7	2	7.5	2.5	0.7	0	0	0	7	49.4	43	1	2	0	0	0	1	1	7	1	0	0	0
20117	2	Placebo	0	0	12	Day 9	9	0	8.5	9.5	1.5	10	2	10.5	2.5	0.7	0	0	0	7	49.4	43	1	2	0	0	0	1	1	7	1	0	0	0
20118	2	S-033188 20 mg	20	36	48	TONSET	0	2	0	0	3	0	3.5	0	4	0.7	3012	3012	42	3.7	70.9	58	1	1	0	0	0	0	1	3.7	1	28.3	28.3	2
20118	2	S-033188 20 mg	20	36	48	Day 1	1	0	2	3	3	3.5	3.5	4	4	3.7	3012	3012	42	3.7	70.9	58	1	1	0	0	0	0	0	3.7	1	28.3	28.3	0
20118	2	S-033188 20 mg	20	36	48	Day 2	2	0	3	4	3	4.5	3.5	5	4	2.7	3012	3012	42	3.7	70.9	58	1	1	0	0	0	0	0	3.7	1	28.3	28.3	0
20118	2	S-033188 20 mg	20	36	48	Day 3	3	0	4	5	3	5.5	3.5	6	4	0.7	3012	3012	42	3.7	70.9	58	1	1	0	0	0	0	1	3.7	1	28.3	28.3	0
20118	2	S-033188 20 mg	20	36	48	Day 6	6	0	7	8	3	8.5	3.5	9	4	0.7	3012	3012	42	3.7	70.9	58	1	1	0	0	0	0	1	3.7	1	28.3	28.3	0
20118	2	S-033188 20 mg	20	36	48	Day 9	9	0	10	11	3	11.5	3.5	12	4	0.7	3012	3012	42	3.7	70.9	58	1	1	0	0	0	0	1	3.7	1	28.3	28.3	0
20118	2	S-033188 20 mg	20	36	48	Day 15	15	0	16	17	3	17.5	3.5	18	4	0.7	3012	3012	42	3.7	70.9	58	1	1	0	0	0	0	1	3.7	1	28.3	28.3	0
20121	2	Placebo	0	12	24	TONSET	0	2	0	0	2	0	2.5	0	3	0.7	0	0	0	5.7	43.6	21	1	2	0	0	0	1	1	5.7	1	0	0	2
20121	2	Placebo	0	12	24	Day 1	1	0	1	2	2	2.5	2.5	3	3	5.7	0	0	0	5.7	43.6	21	1	2	0	0	0	1	0	5.7	1	0	0	0
20121	2	Placebo	0	12	24	Day 2	2	0	2	3	2	3.5	2.5	4	3	1.5	0	0	0	5.7	43.6	21	1	2	0	0	0	1	0	5.7	1	0	0	0
20121	2	Placebo	0	12	24	Day 6	6	0	6	7	2	7.5	2.5	8	3	0.7	0	0	0	5.7	43.6	21	1	2	0	0	0	1	1	5.7	1	0	0	0
20121	2	Placebo	0	12	24	Day 9	9	0	9	10	2	10.5	2.5	11	3	0.7	0	0	0	5.7	43.6	21	1	2	0	0	0	1	1	5.7	1	0	0	0
20125	2	S-033188 20 mg	20	12	24	TONSET	0	2	0	0	2	0	2.5	0	3	0.7	4105	4105	37.8	8.2	46.7	44	1	0	0	0	0	1	1	8.2	1	50.4	50.4	2
20125	2	S-033188 20 mg	20	12	24	Day 1	1	0	1	2	2	2.5	2.5	3	3	8.2	4105	4105	37.8	8.2	46.7	44	1	0	0	0	0	1	0	8.2	1	50.4	50.4	0
20125	2	S-033188 20 mg	20	12	24	Day 2	2	0	2	3	2	3.5	2.5	4	3	2.5	4105	4105	37.8	8.2	46.7	44	1	0	0	0	0	1	0	8.2	1	50.4	50.4	0
20125	2	S-033188 20 mg	20	12	24	Day 3	3	0	3	4	2	4.5	2.5	5	3	0.7	4105	4105	37.8	8.2	46.7	44	1	0	0	0	0	1	1	8.2	1	50.4	50.4	0
20125	2	S-033188 20 mg	20	12	24	Day 6	6	0	6	7	2	7.5	2.5	8	3	0.7	4105	4105	37.8	8.2	46.7	44	1	0	0	0	0	1	1	8.2	1	50.4	50.4	0
20125	2	S-033188 20 mg	20	12	24	Day 9	9	0	9	10	2	10.5	2.5	11	3	0.7	4105	4105	37.8	8.2	46.7	44	1	0	0	0	0	1	1	8.2	1	50.4	50.4	0
20125	2	S-033188 20 mg	20	12	24	Day 15	15	0	15	16	2	16.5	2.5	17	3	0.7	4105	4105	37.8	8.2	46.7	44	1	0	0	0	0	1	1	8.2	1	50.4	50.4	0
20126	2	S-033188 10 mg	10	12	24	TONSET	0	2	0	0	2	0	2.5	0	3	0.7	2786	2786	48.9	8	46.7	53	1	0	0	0	0	1	1	8	1	17.7	17.7	2
20126	2	S-033188 10 mg	10	12	24	Day 1	1	0	1	2	2	2.5	2.5	3	3	8	2786	2786	48.9	8	46.7	53	1	0	0	0	0	1	0	8	1	17.7	17.7	0
20126	2	S-033188 10 mg	10	12	24	Day 2	2	0	2	3	2	3.5	2.5	4	3	3.3	2786	2786	48.9	8	46.7	53	1	0	0	0	0	1	0	8	1	17.7	17.7	0
20126	2	S-033188 10 mg	10	12	24	Day 3	3	0	3	4	2	4.5	2.5	5	3	1.5	2786	2786	48.9	8	46.7	53	1	0	0	0	0	1	0	8	1	17.7	17.7	0
20126	2	S-033188 10 mg	10	12	24	Day 6	6	0	6	7	2	7.5	2.5	8	3	0.7	2786	2786	48.9	8	46.7	53	1	0	0	0	0	1	1	8	1	17.7	17.7	0
20126	2	S-033188 10 mg	10	12	24	Day 9	9	0	9	10	2	10.5	2.5	11	3	0.7	2786	2786	48.9	8	46.7	53	1	0	0	0	0	1	1	8	1	17.7	17.7	0
20127	2	Placebo	0	24	36	TONSET	0	2	0	0	2.5	0	3	0	3.5	0.7	0	0	0	8.2	46.5	52	1	0	0	0	0	1	1	8.2	1	0	0	2
20127	2	Placebo	0	24	36	Day 1	1	0	1.5	2.5	2.5	3	3	3.5	3.5	8.2	0	0	0	8.2	46.5	52	1	0	0	0	0	1	0	8.2	1	0	0	0
20127	2	Placebo	0	24	36	Day 2	2	0	2.5	3.5	2.5	4	3	4.5	3.5	8.2	0	0	0	8.2	46.5	52	1	0	0	0	0	1	0	8.2	1	0	0	0
20127	2	Placebo	0	24	36	Day 3	3	0	3.5	4.5	2.5	5	3	5.5	3.5	6.5	0	0	0	8.2	46.5	52	1	0	0	0	0	1	0	8.2	1	0	0	0
20127	2	Placebo	0	24	36	Day 6	6	0	6.5	7.5	2.5	8	3	8.5	3.5	0.7	0	0	0	8.2	46.5	52	1	0	0	0	0	1	1	8.2	1	0	0	0
20127	2	Placebo	0	24	36	Day 9	9	0	9.5	10.5	2.5	11	3	11.5	3.5	0.7	0	0	0	8.2	46.5	52	1	0	0	0	0	1	1	8.2	1	0	0	0
20128	2	S-033188 20 mg	20	36	48	TONSET	0	2	0	0	3	0	3.5	0	4	0.7	1562	1562	13.1	3.7	57.8	28	1	2	0	0	0	0	1	3.7	1	11.2	11.2	2
20128	2	S-033188 20 mg	20	36	48	Day 1	1	0	2	3	3	3.5	3.5	4	4	3.7	1562	1562	13.1	3.7	57.8	28	1	2	0	0	0	0	0	3.7	1	11.2	11.2	0
20128	2	S-033188 20 mg	20	36	48	Day 2	2	0	3	4	3	4.5	3.5	5	4	0.7	1562	1562	13.1	3.7	57.8	28	1	2	0	0	0	0	1	3.7	1	11.2	11.2	0
20128	2	S-033188 20 mg	20	36	48	Day 3	3	0	4	5	3	5.5	3.5	6	4	0.7	1562	1562	13.1	3.7	57.8	28	1	2	0	0	0	0	1	3.7	1	11.2	11.2	0
20128	2	S-033188 20 mg	20	36	48	Day 6	6	0	7	8	3	8.5	3.5	9	4	0.7	1562	1562	13.1	3.7	57.8	28	1	2	0	0	0	0	1	3.7	1	11.2	11.2	0
20128	2	S-033188 20 mg	20	36	48	Day 9	9	0	10	11	3	11.5	3.5	12	4	0.7	1562	1562	13.1	3.7	57.8	28	1	2	0	0	0	0	1	3.7	1	11.2	11.2	0
20129	2	Placebo	0	12	24	TONSET	0	2	0	0	2	0	2.5	0	3	0.7	0	0	0	6.2	56.3	29	1	2	0	0	0	0	1	6.2	1	0	0	2
20129	2	Placebo	0	12	24	Day 1	1	0	1	2	2	2.5	2.5	3	3	6.2	0	0	0	6.2	56.3	29	1	2	0	0	0	0	0	6.2	1	0	0	0
20129	2	Placebo	0	12	24	Day 2	2	0	2	3	2	3.5	2.5	4	3	5.7	0	0	0	6.2	56.3	29	1	2	0	0	0	0	0	6.2	1	0	0	0
20129	2	Placebo	0	12	24	Day 3	3	0	3	4	2	4.5	2.5	5	3	4.7	0	0	0	6.2	56.3	29	1	2	0	0	0	0	0	6.2	1	0	0	0
20129	2	Placebo	0	12	24	Day 6	6	0	6	7	2	7.5	2.5	8	3	0.7	0	0	0	6.2	56.3	29	1	2	0	0	0	0	1	6.2	1	0	0	0
20129	2	Placebo	0	12	24	Day 9	9	0	9	10	2	10.5	2.5	11	3	0.7	0	0	0	6.2	56.3	29	1	2	0	0	0	0	1	6.2	1	0	0	0
20131	2	S-033188 10 mg	10	24	36	TONSET	0	2	0	0	2.5	0	3	0	3.5	0.7	1156	1156	16.4	6.2	67.6	53	1	0	0	0	0	0	1	6.2	1	10.3	10.3	2
20131	2	S-033188 10 mg	10	24	36	Day 1	1	0	1.5	2.5	2.5	3	3	3.5	3.5	6.2	1156	1156	16.4	6.2	67.6	53	1	0	0	0	0	0	0	6.2	1	10.3	10.3	0
20131	2	S-033188 10 mg	10	24	36	Day 2	2	0	2.5	3.5	2.5	4	3	4.5	3.5	2.7	1156	1156	16.4	6.2	67.6	53	1	0	0	0	0	0	0	6.2	1	10.3	10.3	0
20131	2	S-033188 10 mg	10	24	36	Day 3	3	0	3.5	4.5	2.5	5	3	5.5	3.5	1.3	1156	1156	16.4	6.2	67.6	53	1	0	0	0	0	0	0	6.2	1	10.3	10.3	0
20131	2	S-033188 10 mg	10	24	36	Day 6	6	0	6.5	7.5	2.5	8	3	8.5	3.5	0.7	1156	1156	16.4	6.2	67.6	53	1	0	0	0	0	0	1	6.2	1	10.3	10.3	0
20131	2	S-033188 10 mg	10	24	36	Day 9	9	0	9.5	10.5	2.5	11	3	11.5	3.5	0.7	1156	1156	16.4	6.2	67.6	53	1	0	0	0	0	0	1	6.2	1	10.3	10.3	0
20132	2	S-033188 10 mg	10	24	36	TONSET	0	2	0	0	2.5	0	3	0	3.5	0.7	1745	1745	26.7	6.8	59.5	25	1	1	0	0	0	0	1	6.8	1	12.2	12.2	2
20132	2	S-033188 10 mg	10	24	36	Day 1	1	0	1.5	2.5	2.5	3	3	3.5	3.5	6.8	1745	1745	26.7	6.8	59.5	25	1	1	0	0	0	0	0	6.8	1	12.2	12.2	0
20132	2	S-033188 10 mg	10	24	36	Day 2	2	0	2.5	3.5	2.5	4	3	4.5	3.5	4.7	1745	1745	26.7	6.8	59.5	25	1	1	0	0	0	0	0	6.8	1	12.2	12.2	0
20132	2	S-033188 10 mg	10	24	36	Day 3	3	0	3.5	4.5	2.5	5	3	5.5	3.5	3.3	1745	1745	26.7	6.8	59.5	25	1	1	0	0	0	0	0	6.8	1	12.2	12.2	0
20132	2	S-033188 10 mg	10	24	36	Day 6	6	0	6.5	7.5	2.5	8	3	8.5	3.5	0.7	1745	1745	26.7	6.8	59.5	25	1	1	0	0	0	0	1	6.8	1	12.2	12.2	0
20132	2	S-033188 10 mg	10	24	36	Day 9	9	0	9.5	10.5	2.5	11	3	11.5	3.5	0.7	1745	1745	26.7	6.8	59.5	25	1	1	0	0	0	0	1	6.8	1	12.2	12.2	0
20133	2	S-033188 20 mg	20	12	24	TONSET	0	2	0	0	2	0	2.5	0	3	0.7	2035	2035	39.9	6.2	51.2	49	1	2	0	0	0	1	1	6.2	1	15.1	15.1	2
20133	2	S-033188 20 mg	20	12	24	Day 1	1	0	1	2	2	2.5	2.5	3	3	6.2	2035	2035	39.9	6.2	51.2	49	1	2	0	0	0	1	0	6.2	1	15.1	15.1	0
20133	2	S-033188 20 mg	20	12	24	Day 2	2	0	2	3	2	3.5	2.5	4	3	4.5	2035	2035	39.9	6.2	51.2	49	1	2	0	0	0	1	0	6.2	1	15.1	15.1	0
20133	2	S-033188 20 mg	20	12	24	Day 3	3	0	3	4	2	4.5	2.5	5	3	2.5	2035	2035	39.9	6.2	51.2	49	1	2	0	0	0	1	0	6.2	1	15.1	15.1	0
20133	2	S-033188 20 mg	20	12	24	Day 6	6	0	6	7	2	7.5	2.5	8	3	0.7	2035	2035	39.9	6.2	51.2	49	1	2	0	0	0	1	1	6.2	1	15.1	15.1	0
20133	2	S-033188 20 mg	20	12	24	Day 9	9	0	9	10	2	10.5	2.5	11	3	0.7	2035	2035	39.9	6.2	51.2	49	1	2	0	0	0	1	1	6.2	1	15.1	15.1	0
20134	2	S-033188 40 mg	40	24	36	TONSET	0	2	0	0	2.5	0	3	0	3.5	0.7	9676	9676	119	8	42	40	1	2	0	0	0	1	1	8	1	110	110	2
20134	2	S-033188 40 mg	40	24	36	Day 1	1	0	1.5	2.5	2.5	3	3	3.5	3.5	8	9676	9676	119	8	42	40	1	2	0	0	0	1	0	8	1	110	110	0
20134	2	S-033188 40 mg	40	24	36	Day 2	2	0	2.5	3.5	2.5	4	3	4.5	3.5	0.7	9676	9676	119	8	42	40	1	2	0	0	0	1	1	8	1	110	110	0
20134	2	S-033188 40 mg	40	24	36	Day 6	6	0	6.5	7.5	2.5	8	3	8.5	3.5	0.7	9676	9676	119	8	42	40	1	2	0	0	0	1	1	8	1	110	110	0
20134	2	S-033188 40 mg	40	24	36	Day 9	9	0	9.5	10.5	2.5	11	3	11.5	3.5	0.7	9676	9676	119	8	42	40	1	2	0	0	0	1	1	8	1	110	110	0
20136	2	Placebo	0	36	48	TONSET	0	2	0	0	3	0	3.5	0	4	0.7	0	0	0	7	55.6	33	1	2	0	0	0	1	1	8.2	1	0	0	2
20136	2	Placebo	0	36	48	Day 1	1	0	2	3	3	3.5	3.5	4	4	7	0	0	0	7	55.6	33	1	2	0	0	0	1	0	8.2	1	0	0	0
20136	2	Placebo	0	36	48	Day 2	2	0	3	4	3	4.5	3.5	5	4	8	0	0	0	7	55.6	33	1	2	0	0	0	1	0	8.2	1	0	0	0
20136	2	Placebo	0	36	48	Day 3	3	0	4	5	3	5.5	3.5	6	4	8.2	0	0	0	7	55.6	33	1	2	0	0	0	1	0	8.2	1	0	0	0
20136	2	Placebo	0	36	48	Day 6	6	0	7	8	3	8.5	3.5	9	4	5.2	0	0	0	7	55.6	33	1	2	0	0	0	1	0	8.2	1	0	0	0
20136	2	Placebo	0	36	48	Day 9	9	0	10	11	3	11.5	3.5	12	4	0.7	0	0	0	7	55.6	33	1	2	0	0	0	1	1	8.2	1	0	0	0
20137	2	S-033188 40 mg	40	12	24	TONSET	0	2	0	0	2	0	2.5	0	3	0.7	8713	8713	118	8.2	68.4	29	1	2	0	0	0	0	1	8.2	1	80.7	80.7	2
20137	2	S-033188 40 mg	40	12	24	Day 1	1	0	1	2	2	2.5	2.5	3	3	8.2	8713	8713	118	8.2	68.4	29	1	2	0	0	0	0	0	8.2	1	80.7	80.7	0
20137	2	S-033188 40 mg	40	12	24	Day 2	2	0	2	3	2	3.5	2.5	4	3	1.5	8713	8713	118	8.2	68.4	29	1	2	0	0	0	0	0	8.2	1	80.7	80.7	0
20137	2	S-033188 40 mg	40	12	24	Day 3	3	0	3	4	2	4.5	2.5	5	3	0.7	8713	8713	118	8.2	68.4	29	1	2	0	0	0	0	1	8.2	1	80.7	80.7	0
20137	2	S-033188 40 mg	40	12	24	Day 6	6	0	6	7	2	7.5	2.5	8	3	0.7	8713	8713	118	8.2	68.4	29	1	2	0	0	0	0	1	8.2	1	80.7	80.7	0
20137	2	S-033188 40 mg	40	12	24	Day 9	9	0	9	10	2	10.5	2.5	11	3	0.7	8713	8713	118	8.2	68.4	29	1	2	0	0	0	0	1	8.2	1	80.7	80.7	0
20140	2	Placebo	0	24	36	TONSET	0	2	0	0	2.5	0	3	0	3.5	0.7	0	0	0	6.5	62.7	54	1	2	0	0	0	0	1	7.2	1	0	0	2
20140	2	Placebo	0	24	36	Day 1	1	0	1.5	2.5	2.5	3	3	3.5	3.5	6.5	0	0	0	6.5	62.7	54	1	2	0	0	0	0	0	7.2	1	0	0	0
20140	2	Placebo	0	24	36	Day 2	2	0	2.5	3.5	2.5	4	3	4.5	3.5	6.8	0	0	0	6.5	62.7	54	1	2	0	0	0	0	0	7.2	1	0	0	0
20140	2	Placebo	0	24	36	Day 3	3	0	3.5	4.5	2.5	5	3	5.5	3.5	7.2	0	0	0	6.5	62.7	54	1	2	0	0	0	0	0	7.2	1	0	0	0
20140	2	Placebo	0	24	36	Day 6	6	0	6.5	7.5	2.5	8	3	8.5	3.5	4	0	0	0	6.5	62.7	54	1	2	0	0	0	0	0	7.2	1	0	0	0
20140	2	Placebo	0	24	36	Day 9	9	0	9.5	10.5	2.5	11	3	11.5	3.5	0.7	0	0	0	6.5	62.7	54	1	2	0	0	0	0	1	7.2	1	0	0	0
20141	2	S-033188 10 mg	10	24	36	TONSET	0	2	0	0	2.5	0	3	0	3.5	0.7	2449	2449	31.2	7	56.1	52	1	1	0	0	0	1	1	7	1	22.2	22.2	2
20141	2	S-033188 10 mg	10	24	36	Day 1	1	0	1.5	2.5	2.5	3	3	3.5	3.5	7	2449	2449	31.2	7	56.1	52	1	1	0	0	0	1	0	7	1	22.2	22.2	0
20141	2	S-033188 10 mg	10	24	36	Day 2	2	0	2.5	3.5	2.5	4	3	4.5	3.5	4	2449	2449	31.2	7	56.1	52	1	1	0	0	0	1	0	7	1	22.2	22.2	0
20141	2	S-033188 10 mg	10	24	36	Day 3	3	0	3.5	4.5	2.5	5	3	5.5	3.5	1.3	2449	2449	31.2	7	56.1	52	1	1	0	0	0	1	0	7	1	22.2	22.2	0
20141	2	S-033188 10 mg	10	24	36	Day 6	6	0	6.5	7.5	2.5	8	3	8.5	3.5	0.7	2449	2449	31.2	7	56.1	52	1	1	0	0	0	1	1	7	1	22.2	22.2	0
20141	2	S-033188 10 mg	10	24	36	Day 9	9	0	9.5	10.5	2.5	11	3	11.5	3.5	0.7	2449	2449	31.2	7	56.1	52	1	1	0	0	0	1	1	7	1	22.2	22.2	0
20143	2	S-033188 10 mg	10	12	24	TONSET	0	2	0	0	2	0	2.5	0	3	0.7	1603	1603	30.9	7.5	39	22	1	0	0	0	0	1	1	7.5	1	13.4	13.4	2
20143	2	S-033188 10 mg	10	12	24	Day 1	1	0	1	2	2	2.5	2.5	3	3	7.5	1603	1603	30.9	7.5	39	22	1	0	0	0	0	1	0	7.5	1	13.4	13.4	0
20143	2	S-033188 10 mg	10	12	24	Day 2	2	0	2	3	2	3.5	2.5	4	3	1.3	1603	1603	30.9	7.5	39	22	1	0	0	0	0	1	0	7.5	1	13.4	13.4	0
20143	2	S-033188 10 mg	10	12	24	Day 6	6	0	6	7	2	7.5	2.5	8	3	0.7	1603	1603	30.9	7.5	39	22	1	0	0	0	0	1	1	7.5	1	13.4	13.4	0
20143	2	S-033188 10 mg	10	12	24	Day 9	9	0	9	10	2	10.5	2.5	11	3	0.7	1603	1603	30.9	7.5	39	22	1	0	0	0	0	1	1	7.5	1	13.4	13.4	0
20144	2	S-033188 20 mg	20	24	36	TONSET	0	2	0	0	2.5	0	3	0	3.5	0.7	3313	3313	40.3	6.2	65.5	20	1	2	0	0	0	0	1	6.2	1	19.5	19.5	2
20144	2	S-033188 20 mg	20	24	36	Day 1	1	0	1.5	2.5	2.5	3	3	3.5	3.5	6.2	3313	3313	40.3	6.2	65.5	20	1	2	0	0	0	0	0	6.2	1	19.5	19.5	0
20144	2	S-033188 20 mg	20	24	36	Day 2	2	0	2.5	3.5	2.5	4	3	4.5	3.5	1.5	3313	3313	40.3	6.2	65.5	20	1	2	0	0	0	0	0	6.2	1	19.5	19.5	0
20144	2	S-033188 20 mg	20	24	36	Day 6	6	0	6.5	7.5	2.5	8	3	8.5	3.5	0.7	3313	3313	40.3	6.2	65.5	20	1	2	0	0	0	0	1	6.2	1	19.5	19.5	0
20144	2	S-033188 20 mg	20	24	36	Day 9	9	0	9.5	10.5	2.5	11	3	11.5	3.5	0.7	3313	3313	40.3	6.2	65.5	20	1	2	0	0	0	0	1	6.2	1	19.5	19.5	0
20146	2	Placebo	0	36	48	TONSET	0	2	0	0	3	0	3.5	0	4	0.7	0	0	0	8.2	66.7	42	1	0	0	0	0	0	1	8.2	1	0	0	2
20146	2	Placebo	0	36	48	Day 1	1	0	2	3	3	3.5	3.5	4	4	8.2	0	0	0	8.2	66.7	42	1	0	0	0	0	0	0	8.2	1	0	0	0
20146	2	Placebo	0	36	48	Day 2	2	0	3	4	3	4.5	3.5	5	4	7.5	0	0	0	8.2	66.7	42	1	0	0	0	0	0	0	8.2	1	0	0	0
20146	2	Placebo	0	36	48	Day 6	6	0	7	8	3	8.5	3.5	9	4	0.7	0	0	0	8.2	66.7	42	1	0	0	0	0	0	1	8.2	1	0	0	0
20146	2	Placebo	0	36	48	Day 9	9	0	10	11	3	11.5	3.5	12	4	0.7	0	0	0	8.2	66.7	42	1	0	0	0	0	0	1	8.2	1	0	0	0
20147	2	Placebo	0	36	48	TONSET	0	2	0	0	3	0	3.5	0	4	0.7	0	0	0	4.7	72.2	37	1	2	0	0	0	0	1	5.7	1	0	0	2
20147	2	Placebo	0	36	48	Day 1	1	0	2	3	3	3.5	3.5	4	4	4.7	0	0	0	4.7	72.2	37	1	2	0	0	0	0	0	5.7	1	0	0	0
20147	2	Placebo	0	36	48	Day 2	2	0	3	4	3	4.5	3.5	5	4	5.7	0	0	0	4.7	72.2	37	1	2	0	0	0	0	0	5.7	1	0	0	0
20147	2	Placebo	0	36	48	Day 3	3	0	4	5	3	5.5	3.5	6	4	4.3	0	0	0	4.7	72.2	37	1	2	0	0	0	0	0	5.7	1	0	0	0
20147	2	Placebo	0	36	48	Day 6	6	0	7	8	3	8.5	3.5	9	4	0.7	0	0	0	4.7	72.2	37	1	2	0	0	0	0	1	5.7	1	0	0	0
20147	2	Placebo	0	36	48	Day 9	9	0	10	11	3	11.5	3.5	12	4	0.7	0	0	0	4.7	72.2	37	1	2	0	0	0	0	1	5.7	1	0	0	0
20149	2	S-033188 10 mg	10	24	36	TONSET	0	2	0	0	2.5	0	3	0	3.5	0.7	2327	2327	30.2	3.5	62.5	62	1	2	0	0	0	0	1	3.5	1	15.7	15.7	2
20149	2	S-033188 10 mg	10	24	36	Day 1	1	0	1.5	2.5	2.5	3	3	3.5	3.5	3.5	2327	2327	30.2	3.5	62.5	62	1	2	0	0	0	0	0	3.5	1	15.7	15.7	0
20149	2	S-033188 10 mg	10	24	36	Day 2	2	0	2.5	3.5	2.5	4	3	4.5	3.5	0.7	2327	2327	30.2	3.5	62.5	62	1	2	0	0	0	0	1	3.5	1	15.7	15.7	0
20149	2	S-033188 10 mg	10	24	36	Day 3	3	0	3.5	4.5	2.5	5	3	5.5	3.5	0.7	2327	2327	30.2	3.5	62.5	62	1	2	0	0	0	0	1	3.5	1	15.7	15.7	0
20149	2	S-033188 10 mg	10	24	36	Day 6	6	0	6.5	7.5	2.5	8	3	8.5	3.5	0.7	2327	2327	30.2	3.5	62.5	62	1	2	0	0	0	0	1	3.5	1	15.7	15.7	0
20149	2	S-033188 10 mg	10	24	36	Day 9	9	0	9.5	10.5	2.5	11	3	11.5	3.5	0.7	2327	2327	30.2	3.5	62.5	62	1	2	0	0	0	0	1	3.5	1	15.7	15.7	0
20151	2	S-033188 20 mg	20	24	36	TONSET	0	2	0	0	2.5	0	3	0	3.5	0.7	4048	4048	71.2	5.5	60.3	50	1	2	0	0	0	0	1	5.5	1	37.7	37.7	2
20151	2	S-033188 20 mg	20	24	36	Day 1	1	0	1.5	2.5	2.5	3	3	3.5	3.5	5.5	4048	4048	71.2	5.5	60.3	50	1	2	0	0	0	0	0	5.5	1	37.7	37.7	0
20151	2	S-033188 20 mg	20	24	36	Day 2	2	0	2.5	3.5	2.5	4	3	4.5	3.5	0.7	4048	4048	71.2	5.5	60.3	50	1	2	0	0	0	0	1	5.5	1	37.7	37.7	0
20151	2	S-033188 20 mg	20	24	36	Day 3	3	0	3.5	4.5	2.5	5	3	5.5	3.5	0.7	4048	4048	71.2	5.5	60.3	50	1	2	0	0	0	0	1	5.5	1	37.7	37.7	0
20151	2	S-033188 20 mg	20	24	36	Day 6	6	0	6.5	7.5	2.5	8	3	8.5	3.5	0.7	4048	4048	71.2	5.5	60.3	50	1	2	0	0	0	0	1	5.5	1	37.7	37.7	0
20151	2	S-033188 20 mg	20	24	36	Day 9	9	0	9.5	10.5	2.5	11	3	11.5	3.5	0.7	4048	4048	71.2	5.5	60.3	50	1	2	0	0	0	0	1	5.5	1	37.7	37.7	0
20152	2	Placebo	0	0	12	TONSET	0	2	0	0	1.5	0	2	0	2.5	0.7	0	0	0	4	84.7	36	1	0	0	0	0	0	1	7	1	0	0	2
20152	2	Placebo	0	0	12	Day 1	1	0	0.5	1.5	1.5	2	2	2.5	2.5	4	0	0	0	4	84.7	36	1	0	0	0	0	0	0	7	1	0	0	0
20152	2	Placebo	0	0	12	Day 2	2	0	1.5	2.5	1.5	3	2	3.5	2.5	7	0	0	0	4	84.7	36	1	0	0	0	0	0	0	7	1	0	0	0
20152	2	Placebo	0	0	12	Day 3	3	0	2.5	3.5	1.5	4	2	4.5	2.5	2.5	0	0	0	4	84.7	36	1	0	0	0	0	0	0	7	1	0	0	0
20152	2	Placebo	0	0	12	Day 6	6	0	5.5	6.5	1.5	7	2	7.5	2.5	0.7	0	0	0	4	84.7	36	1	0	0	0	0	0	1	7	1	0	0	0
20152	2	Placebo	0	0	12	Day 9	9	0	8.5	9.5	1.5	10	2	10.5	2.5	0.7	0	0	0	4	84.7	36	1	0	0	0	0	0	1	7	1	0	0	0
20153	2	S-033188 20 mg	20	24	36	TONSET	0	2	0	0	2.5	0	3	0	3.5	0.7	2316	2316	15.2	6.5	82.6	55	1	1	0	0	0	0	1	6.5	1	12.8	12.8	2
20153	2	S-033188 20 mg	20	24	36	Day 1	1	0	1.5	2.5	2.5	3	3	3.5	3.5	6.5	2316	2316	15.2	6.5	82.6	55	1	1	0	0	0	0	0	6.5	1	12.8	12.8	0
20153	2	S-033188 20 mg	20	24	36	Day 2	2	0	2.5	3.5	2.5	4	3	4.5	3.5	3.5	2316	2316	15.2	6.5	82.6	55	1	1	0	0	0	0	0	6.5	1	12.8	12.8	0
20153	2	S-033188 20 mg	20	24	36	Day 3	3	0	3.5	4.5	2.5	5	3	5.5	3.5	2.2	2316	2316	15.2	6.5	82.6	55	1	1	0	0	0	0	0	6.5	1	12.8	12.8	0
20153	2	S-033188 20 mg	20	24	36	Day 6	6	0	6.5	7.5	2.5	8	3	8.5	3.5	0.7	2316	2316	15.2	6.5	82.6	55	1	1	0	0	0	0	1	6.5	1	12.8	12.8	0
20153	2	S-033188 20 mg	20	24	36	Day 9	9	0	9.5	10.5	2.5	11	3	11.5	3.5	0.7	2316	2316	15.2	6.5	82.6	55	1	1	0	0	0	0	1	6.5	1	12.8	12.8	0
20154	2	Placebo	0	12	24	TONSET	0	2	0	0	2	0	2.5	0	3	0.7	0	0	0	8.2	75.7	39	1	0	0	0	0	0	1	8.2	1	0	0	2
20154	2	Placebo	0	12	24	Day 1	1	0	1	2	2	2.5	2.5	3	3	8.2	0	0	0	8.2	75.7	39	1	0	0	0	0	0	0	8.2	1	0	0	0
20154	2	Placebo	0	12	24	Day 2	2	0	2	3	2	3.5	2.5	4	3	5.7	0	0	0	8.2	75.7	39	1	0	0	0	0	0	0	8.2	1	0	0	0
20154	2	Placebo	0	12	24	Day 3	3	0	3	4	2	4.5	2.5	5	3	4	0	0	0	8.2	75.7	39	1	0	0	0	0	0	0	8.2	1	0	0	0
20154	2	Placebo	0	12	24	Day 6	6	0	6	7	2	7.5	2.5	8	3	4.5	0	0	0	8.2	75.7	39	1	0	0	0	0	0	0	8.2	1	0	0	0
20155	2	S-033188 20 mg	20	0	12	TONSET	0	2	0	0	1.5	0	2	0	2.5	0.7	4860	4860	87.3	5	43.2	34	1	0	0	0	0	1	1	5	1	58.6	58.6	2
20155	2	S-033188 20 mg	20	0	12	Day 1	1	0	0.5	1.5	1.5	2	2	2.5	2.5	5	4860	4860	87.3	5	43.2	34	1	0	0	0	0	1	0	5	1	58.6	58.6	0
20155	2	S-033188 20 mg	20	0	12	Day 2	2	0	1.5	2.5	1.5	3	2	3.5	2.5	0.7	4860	4860	87.3	5	43.2	34	1	0	0	0	0	1	1	5	1	58.6	58.6	0
20155	2	S-033188 20 mg	20	0	12	Day 3	3	0	2.5	3.5	1.5	4	2	4.5	2.5	0.7	4860	4860	87.3	5	43.2	34	1	0	0	0	0	1	1	5	1	58.6	58.6	0
20155	2	S-033188 20 mg	20	0	12	Day 6	6	0	5.5	6.5	1.5	7	2	7.5	2.5	0.7	4860	4860	87.3	5	43.2	34	1	0	0	0	0	1	1	5	1	58.6	58.6	0
20155	2	S-033188 20 mg	20	0	12	Day 9	9	0	8.5	9.5	1.5	10	2	10.5	2.5	0.7	4860	4860	87.3	5	43.2	34	1	0	0	0	0	1	1	5	1	58.6	58.6	0
20156	2	S-033188 40 mg	40	24	36	TONSET	0	2	0	0	2.5	0	3	0	3.5	0.7	7616	7616	86.1	4.7	41.7	33	1	2	0	0	0	1	1	4.7	1	71.3	71.3	2
20156	2	S-033188 40 mg	40	24	36	Day 1	1	0	1.5	2.5	2.5	3	3	3.5	3.5	4.7	7616	7616	86.1	4.7	41.7	33	1	2	0	0	0	1	0	4.7	1	71.3	71.3	0
20156	2	S-033188 40 mg	40	24	36	Day 2	2	0	2.5	3.5	2.5	4	3	4.5	3.5	0.7	7616	7616	86.1	4.7	41.7	33	1	2	0	0	0	1	1	4.7	1	71.3	71.3	0
20156	2	S-033188 40 mg	40	24	36	Day 3	3	0	3.5	4.5	2.5	5	3	5.5	3.5	0.7	7616	7616	86.1	4.7	41.7	33	1	2	0	0	0	1	1	4.7	1	71.3	71.3	0
20156	2	S-033188 40 mg	40	24	36	Day 6	6	0	6.5	7.5	2.5	8	3	8.5	3.5	0.7	7616	7616	86.1	4.7	41.7	33	1	2	0	0	0	1	1	4.7	1	71.3	71.3	0
20156	2	S-033188 40 mg	40	24	36	Day 9	9	0	9.5	10.5	2.5	11	3	11.5	3.5	0.7	7616	7616	86.1	4.7	41.7	33	1	2	0	0	0	1	1	4.7	1	71.3	71.3	0
20157	2	S-033188 10 mg	10	36	48	TONSET	0	2	0	0	3	0	3.5	0	4	0.7	2175	2175	34.8	5.5	52.8	44	1	2	0	0	0	1	1	5.5	1	11.2	11.2	2
20157	2	S-033188 10 mg	10	36	48	Day 1	1	0	2	3	3	3.5	3.5	4	4	5.5	2175	2175	34.8	5.5	52.8	44	1	2	0	0	0	1	0	5.5	1	11.2	11.2	0
20157	2	S-033188 10 mg	10	36	48	Day 2	2	0	3	4	3	4.5	3.5	5	4	1.3	2175	2175	34.8	5.5	52.8	44	1	2	0	0	0	1	0	5.5	1	11.2	11.2	0
20157	2	S-033188 10 mg	10	36	48	Day 3	3	0	4	5	3	5.5	3.5	6	4	0.7	2175	2175	34.8	5.5	52.8	44	1	2	0	0	0	1	1	5.5	1	11.2	11.2	0
20157	2	S-033188 10 mg	10	36	48	Day 6	6	0	7	8	3	8.5	3.5	9	4	0.7	2175	2175	34.8	5.5	52.8	44	1	2	0	0	0	1	1	5.5	1	11.2	11.2	0
20157	2	S-033188 10 mg	10	36	48	Day 9	9	0	10	11	3	11.5	3.5	12	4	0.7	2175	2175	34.8	5.5	52.8	44	1	2	0	0	0	1	1	5.5	1	11.2	11.2	0
20159	2	Placebo	0	12	24	TONSET	0	2	0	0	2	0	2.5	0	3	0.7	0	0	0	8.2	59.9	40	1	0	0	0	0	1	1	8.2	1	0	0	2
20159	2	Placebo	0	12	24	Day 1	1	0	1	2	2	2.5	2.5	3	3	8.2	0	0	0	8.2	59.9	40	1	0	0	0	0	1	0	8.2	1	0	0	0
20159	2	Placebo	0	12	24	Day 2	2	0	2	3	2	3.5	2.5	4	3	5.7	0	0	0	8.2	59.9	40	1	0	0	0	0	1	0	8.2	1	0	0	0
20159	2	Placebo	0	12	24	Day 3	3	0	3	4	2	4.5	2.5	5	3	2.5	0	0	0	8.2	59.9	40	1	0	0	0	0	1	0	8.2	1	0	0	0
20159	2	Placebo	0	12	24	Day 6	6	0	6	7	2	7.5	2.5	8	3	0.7	0	0	0	8.2	59.9	40	1	0	0	0	0	1	1	8.2	1	0	0	0
20159	2	Placebo	0	12	24	Day 9	9	0	9	10	2	10.5	2.5	11	3	0.7	0	0	0	8.2	59.9	40	1	0	0	0	0	1	1	8.2	1	0	0	0
20162	2	Placebo	0	24	36	TONSET	0	2	0	0	2.5	0	3	0	3.5	0.7	0	0	0	8	91.3	46	1	0	0	0	0	0	1	8	1	0	0	2
20162	2	Placebo	0	24	36	Day 1	1	0	1.5	2.5	2.5	3	3	3.5	3.5	8	0	0	0	8	91.3	46	1	0	0	0	0	0	0	8	1	0	0	0
20162	2	Placebo	0	24	36	Day 2	2	0	2.5	3.5	2.5	4	3	4.5	3.5	6.2	0	0	0	8	91.3	46	1	0	0	0	0	0	0	8	1	0	0	0
20162	2	Placebo	0	24	36	Day 3	3	0	3.5	4.5	2.5	5	3	5.5	3.5	5.2	0	0	0	8	91.3	46	1	0	0	0	0	0	0	8	1	0	0	0
20162	2	Placebo	0	24	36	Day 6	6	0	6.5	7.5	2.5	8	3	8.5	3.5	0.7	0	0	0	8	91.3	46	1	0	0	0	0	0	1	8	1	0	0	0
20162	2	Placebo	0	24	36	Day 9	9	0	9.5	10.5	2.5	11	3	11.5	3.5	0.7	0	0	0	8	91.3	46	1	0	0	0	0	0	1	8	1	0	0	0
20163	2	Placebo	0	36	48	TONSET	0	2	0	0	3	0	3.5	0	4	0.7	0	0	0	2	49	41	1	2	0	0	0	0	1	2	1	0	0	2
20163	2	Placebo	0	36	48	Day 1	1	0	2	3	3	3.5	3.5	4	4	2	0	0	0	2	49	41	1	2	0	0	0	0	0	2	1	0	0	0
20163	2	Placebo	0	36	48	Day 2	2	0	3	4	3	4.5	3.5	5	4	1.7	0	0	0	2	49	41	1	2	0	0	0	0	0	2	1	0	0	0
20163	2	Placebo	0	36	48	Day 6	6	0	7	8	3	8.5	3.5	9	4	0.7	0	0	0	2	49	41	1	2	0	0	0	0	1	2	1	0	0	0
20163	2	Placebo	0	36	48	Day 9	9	0	10	11	3	11.5	3.5	12	4	0.7	0	0	0	2	49	41	1	2	0	0	0	0	1	2	1	0	0	0
20164	2	S-033188 10 mg	10	24	36	TONSET	0	2	0	0	2.5	0	3	0	3.5	0.7	2286	2286	36.3	6.8	58.2	36	1	0	0	0	0	0	1	6.8	1	17.6	17.6	2
20164	2	S-033188 10 mg	10	24	36	Day 1	1	0	1.5	2.5	2.5	3	3	3.5	3.5	6.8	2286	2286	36.3	6.8	58.2	36	1	0	0	0	0	0	0	6.8	1	17.6	17.6	0
20164	2	S-033188 10 mg	10	24	36	Day 2	2	0	2.5	3.5	2.5	4	3	4.5	3.5	2	2286	2286	36.3	6.8	58.2	36	1	0	0	0	0	0	0	6.8	1	17.6	17.6	0
20164	2	S-033188 10 mg	10	24	36	Day 6	6	0	6.5	7.5	2.5	8	3	8.5	3.5	0.7	2286	2286	36.3	6.8	58.2	36	1	0	0	0	0	0	1	6.8	1	17.6	17.6	0
20164	2	S-033188 10 mg	10	24	36	Day 9	9	0	9.5	10.5	2.5	11	3	11.5	3.5	0.7	2286	2286	36.3	6.8	58.2	36	1	0	0	0	0	0	1	6.8	1	17.6	17.6	0
20165	2	S-033188 40 mg	40	36	48	TONSET	0	2	0	0	3	0	3.5	0	4	0.7	7259	7259	85.1	6	68	29	1	2	0	0	0	1	1	6	1	52	52	2
20165	2	S-033188 40 mg	40	36	48	Day 1	1	0	2	3	3	3.5	3.5	4	4	6	7259	7259	85.1	6	68	29	1	2	0	0	0	1	0	6	1	52	52	0
20165	2	S-033188 40 mg	40	36	48	Day 2	2	0	3	4	3	4.5	3.5	5	4	0.7	7259	7259	85.1	6	68	29	1	2	0	0	0	1	1	6	1	52	52	0
20165	2	S-033188 40 mg	40	36	48	Day 6	6	0	7	8	3	8.5	3.5	9	4	0.7	7259	7259	85.1	6	68	29	1	2	0	0	0	1	1	6	1	52	52	0
20165	2	S-033188 40 mg	40	36	48	Day 9	9	0	10	11	3	11.5	3.5	12	4	0.7	7259	7259	85.1	6	68	29	1	2	0	0	0	1	1	6	1	52	52	0
20166	2	S-033188 20 mg	20	12	24	TONSET	0	2	0	0	2	0	2.5	0	3	0.7	5366	5366	101	8.2	42.5	54	1	2	0	0	0	1	1	8.2	1	50.2	50.2	2
20166	2	S-033188 20 mg	20	12	24	Day 1	1	0	1	2	2	2.5	2.5	3	3	8.2	5366	5366	101	8.2	42.5	54	1	2	0	0	0	1	0	8.2	1	50.2	50.2	0
20166	2	S-033188 20 mg	20	12	24	Day 2	2	0	2	3	2	3.5	2.5	4	3	3.5	5366	5366	101	8.2	42.5	54	1	2	0	0	0	1	0	8.2	1	50.2	50.2	0
20166	2	S-033188 20 mg	20	12	24	Day 6	6	0	6	7	2	7.5	2.5	8	3	0.7	5366	5366	101	8.2	42.5	54	1	2	0	0	0	1	1	8.2	1	50.2	50.2	0
20166	2	S-033188 20 mg	20	12	24	Day 9	9	0	9	10	2	10.5	2.5	11	3	0.7	5366	5366	101	8.2	42.5	54	1	2	0	0	0	1	1	8.2	1	50.2	50.2	0
20167	2	S-033188 10 mg	10	12	24	TONSET	0	2	0	0	2	0	2.5	0	3	0.7	2431	2431	48.1	6.8	60.7	21	1	2	0	0	0	0	1	6.8	1	20	20	2
20167	2	S-033188 10 mg	10	12	24	Day 1	1	0	1	2	2	2.5	2.5	3	3	6.8	2431	2431	48.1	6.8	60.7	21	1	2	0	0	0	0	0	6.8	1	20	20	0
20167	2	S-033188 10 mg	10	12	24	Day 2	2	0	2	3	2	3.5	2.5	4	3	2	2431	2431	48.1	6.8	60.7	21	1	2	0	0	0	0	0	6.8	1	20	20	0
20167	2	S-033188 10 mg	10	12	24	Day 3	3	0	3	4	2	4.5	2.5	5	3	1.3	2431	2431	48.1	6.8	60.7	21	1	2	0	0	0	0	0	6.8	1	20	20	0
20167	2	S-033188 10 mg	10	12	24	Day 6	6	0	6	7	2	7.5	2.5	8	3	0.7	2431	2431	48.1	6.8	60.7	21	1	2	0	0	0	0	1	6.8	1	20	20	0
20167	2	S-033188 10 mg	10	12	24	Day 9	9	0	9	10	2	10.5	2.5	11	3	0.7	2431	2431	48.1	6.8	60.7	21	1	2	0	0	0	0	1	6.8	1	20	20	0
20169	2	S-033188 10 mg	10	0	12	TONSET	0	2	0	0	1.5	0	2	0	2.5	0.7	2210	2210	30.5	6.5	69.5	61	1	2	0	0	0	0	1	6.5	1	11.5	11.5	2
20169	2	S-033188 10 mg	10	0	12	Day 1	1	0	0.5	1.5	1.5	2	2	2.5	2.5	6.5	2210	2210	30.5	6.5	69.5	61	1	2	0	0	0	0	0	6.5	1	11.5	11.5	0
20169	2	S-033188 10 mg	10	0	12	Day 2	2	0	1.5	2.5	1.5	3	2	3.5	2.5	0.7	2210	2210	30.5	6.5	69.5	61	1	2	0	0	0	0	1	6.5	1	11.5	11.5	0
20169	2	S-033188 10 mg	10	0	12	Day 6	6	0	5.5	6.5	1.5	7	2	7.5	2.5	0.7	2210	2210	30.5	6.5	69.5	61	1	2	0	0	0	0	1	6.5	1	11.5	11.5	0
20169	2	S-033188 10 mg	10	0	12	Day 9	9	0	8.5	9.5	1.5	10	2	10.5	2.5	0.7	2210	2210	30.5	6.5	69.5	61	1	2	0	0	0	0	1	6.5	1	11.5	11.5	0
20172	2	S-033188 40 mg	40	36	48	TONSET	0	2	0	0	3	0	3.5	0	4	0.7	12720	12720	252	5	48.6	57	1	2	0	0	0	1	1	5	1	117	117	2
20172	2	S-033188 40 mg	40	36	48	Day 1	1	0	2	3	3	3.5	3.5	4	4	5	12720	12720	252	5	48.6	57	1	2	0	0	0	1	0	5	1	117	117	0
20172	2	S-033188 40 mg	40	36	48	Day 2	2	0	3	4	3	4.5	3.5	5	4	0.7	12720	12720	252	5	48.6	57	1	2	0	0	0	1	1	5	1	117	117	0
20172	2	S-033188 40 mg	40	36	48	Day 6	6	0	7	8	3	8.5	3.5	9	4	0.7	12720	12720	252	5	48.6	57	1	2	0	0	0	1	1	5	1	117	117	0
20172	2	S-033188 40 mg	40	36	48	Day 9	9	0	10	11	3	11.5	3.5	12	4	0.7	12720	12720	252	5	48.6	57	1	2	0	0	0	1	1	5	1	117	117	0
20173	2	S-033188 20 mg	20	0	12	TONSET	0	2	0	0	1.5	0	2	0	2.5	0.7	5994	5994	111	2.2	52.8	25	1	0	0	0	0	1	1	2.2	1	61.4	61.4	2
20173	2	S-033188 20 mg	20	0	12	Day 1	1	0	0.5	1.5	1.5	2	2	2.5	2.5	2.2	5994	5994	111	2.2	52.8	25	1	0	0	0	0	1	0	2.2	1	61.4	61.4	0
20173	2	S-033188 20 mg	20	0	12	Day 2	2	0	1.5	2.5	1.5	3	2	3.5	2.5	0.7	5994	5994	111	2.2	52.8	25	1	0	0	0	0	1	1	2.2	1	61.4	61.4	0
20173	2	S-033188 20 mg	20	0	12	Day 22	22	0	21.5	22.5	1.5	23	2	23.5	2.5	0.7	5994	5994	111	2.2	52.8	25	1	0	0	0	0	1	1	2.2	1	61.4	61.4	0
20174	2	S-033188 10 mg	10	24	36	TONSET	0	2	0	0	2.5	0	3	0	3.5	0.7	2878	2878	27.8	5.5	74.1	34	1	1	0	0	0	1	1	5.5	1	24.9	24.9	2
20174	2	S-033188 10 mg	10	24	36	Day 1	1	0	1.5	2.5	2.5	3	3	3.5	3.5	5.5	2878	2878	27.8	5.5	74.1	34	1	1	0	0	0	1	0	5.5	1	24.9	24.9	0
20174	2	S-033188 10 mg	10	24	36	Day 2	2	0	2.5	3.5	2.5	4	3	4.5	3.5	2.7	2878	2878	27.8	5.5	74.1	34	1	1	0	0	0	1	0	5.5	1	24.9	24.9	0
20174	2	S-033188 10 mg	10	24	36	Day 3	3	0	3.5	4.5	2.5	5	3	5.5	3.5	0.7	2878	2878	27.8	5.5	74.1	34	1	1	0	0	0	1	1	5.5	1	24.9	24.9	0
20174	2	S-033188 10 mg	10	24	36	Day 6	6	0	6.5	7.5	2.5	8	3	8.5	3.5	0.7	2878	2878	27.8	5.5	74.1	34	1	1	0	0	0	1	1	5.5	1	24.9	24.9	0
20174	2	S-033188 10 mg	10	24	36	Day 9	9	0	9.5	10.5	2.5	11	3	11.5	3.5	0.7	2878	2878	27.8	5.5	74.1	34	1	1	0	0	0	1	1	5.5	1	24.9	24.9	0
20175	2	Placebo	0	36	48	TONSET	0	2	0	0	3	0	3.5	0	4	0.7	0	0	0	7.5	67.5	36	1	0	0	0	0	0	1	7.5	1	0	0	2
20175	2	Placebo	0	36	48	Day 1	1	0	2	3	3	3.5	3.5	4	4	7.5	0	0	0	7.5	67.5	36	1	0	0	0	0	0	0	7.5	1	0	0	0
20175	2	Placebo	0	36	48	Day 2	2	0	3	4	3	4.5	3.5	5	4	4	0	0	0	7.5	67.5	36	1	0	0	0	0	0	0	7.5	1	0	0	0
20175	2	Placebo	0	36	48	Day 3	3	0	4	5	3	5.5	3.5	6	4	0.7	0	0	0	7.5	67.5	36	1	0	0	0	0	0	1	7.5	1	0	0	0
20175	2	Placebo	0	36	48	Day 6	6	0	7	8	3	8.5	3.5	9	4	0.7	0	0	0	7.5	67.5	36	1	0	0	0	0	0	1	7.5	1	0	0	0
20175	2	Placebo	0	36	48	Day 9	9	0	10	11	3	11.5	3.5	12	4	0.7	0	0	0	7.5	67.5	36	1	0	0	0	0	0	1	7.5	1	0	0	0
20176	2	S-033188 10 mg	10	12	24	TONSET	0	2	0	0	2	0	2.5	0	3	0.7	1731	1731	21.9	4.3	65	34	1	2	0	0	0	0	1	4.3	1	11.4	11.4	2
20176	2	S-033188 10 mg	10	12	24	Day 1	1	0	1	2	2	2.5	2.5	3	3	4.3	1731	1731	21.9	4.3	65	34	1	2	0	0	0	0	0	4.3	1	11.4	11.4	0
20176	2	S-033188 10 mg	10	12	24	Day 2	2	0	2	3	2	3.5	2.5	4	3	0.7	1731	1731	21.9	4.3	65	34	1	2	0	0	0	0	1	4.3	1	11.4	11.4	0
20176	2	S-033188 10 mg	10	12	24	Day 3	3	0	3	4	2	4.5	2.5	5	3	0.7	1731	1731	21.9	4.3	65	34	1	2	0	0	0	0	1	4.3	1	11.4	11.4	0
20176	2	S-033188 10 mg	10	12	24	Day 6	6	0	6	7	2	7.5	2.5	8	3	0.7	1731	1731	21.9	4.3	65	34	1	2	0	0	0	0	1	4.3	1	11.4	11.4	0
20176	2	S-033188 10 mg	10	12	24	Day 9	9	0	9	10	2	10.5	2.5	11	3	0.7	1731	1731	21.9	4.3	65	34	1	2	0	0	0	0	1	4.3	1	11.4	11.4	0
20177	2	S-033188 40 mg	40	12	24	TONSET	0	2	0	0	2	0	2.5	0	3	0.7	4797	4797	66	4.7	68.1	58	1	2	0	0	0	0	1	4.7	1	31.3	31.3	2
20177	2	S-033188 40 mg	40	12	24	Day 1	1	0	1	2	2	2.5	2.5	3	3	4.7	4797	4797	66	4.7	68.1	58	1	2	0	0	0	0	0	4.7	1	31.3	31.3	0
20177	2	S-033188 40 mg	40	12	24	Day 2	2	0	2	3	2	3.5	2.5	4	3	0.7	4797	4797	66	4.7	68.1	58	1	2	0	0	0	0	1	4.7	1	31.3	31.3	0
20177	2	S-033188 40 mg	40	12	24	Day 3	3	0	3	4	2	4.5	2.5	5	3	0.7	4797	4797	66	4.7	68.1	58	1	2	0	0	0	0	1	4.7	1	31.3	31.3	0
20177	2	S-033188 40 mg	40	12	24	Day 6	6	0	6	7	2	7.5	2.5	8	3	1.7	4797	4797	66	4.7	68.1	58	1	2	0	0	0	0	0	4.7	1	31.3	31.3	0
20177	2	S-033188 40 mg	40	12	24	Day 9	9	0	9	10	2	10.5	2.5	11	3	0.7	4797	4797	66	4.7	68.1	58	1	2	0	0	0	0	1	4.7	1	31.3	31.3	0
20179	2	S-033188 20 mg	20	36	48	TONSET	0	2	0	0	3	0	3.5	0	4	0.7	3150	3150	31.3	4.7	75.8	47	1	1	0	0	0	0	1	4.7	1	20.5	20.5	2
20179	2	S-033188 20 mg	20	36	48	Day 1	1	0	2	3	3	3.5	3.5	4	4	4.7	3150	3150	31.3	4.7	75.8	47	1	1	0	0	0	0	0	4.7	1	20.5	20.5	0
20179	2	S-033188 20 mg	20	36	48	Day 2	2	0	3	4	3	4.5	3.5	5	4	2	3150	3150	31.3	4.7	75.8	47	1	1	0	0	0	0	0	4.7	1	20.5	20.5	0
20179	2	S-033188 20 mg	20	36	48	Day 3	3	0	4	5	3	5.5	3.5	6	4	0.7	3150	3150	31.3	4.7	75.8	47	1	1	0	0	0	0	1	4.7	1	20.5	20.5	0
20179	2	S-033188 20 mg	20	36	48	Day 6	6	0	7	8	3	8.5	3.5	9	4	0.7	3150	3150	31.3	4.7	75.8	47	1	1	0	0	0	0	1	4.7	1	20.5	20.5	0
20179	2	S-033188 20 mg	20	36	48	Day 9	9	0	10	11	3	11.5	3.5	12	4	0.7	3150	3150	31.3	4.7	75.8	47	1	1	0	0	0	0	1	4.7	1	20.5	20.5	0
20181	2	Placebo	0	12	24	TONSET	0	2	0	0	2	0	2.5	0	3	0.7	0	0	0	7.7	61	44	1	0	0	0	0	1	1	7.7	1	0	0	2
20181	2	Placebo	0	12	24	Day 1	1	0	1	2	2	2.5	2.5	3	3	7.7	0	0	0	7.7	61	44	1	0	0	0	0	1	0	7.7	1	0	0	0
20181	2	Placebo	0	12	24	Day 2	2	0	2	3	2	3.5	2.5	4	3	7.5	0	0	0	7.7	61	44	1	0	0	0	0	1	0	7.7	1	0	0	0
20181	2	Placebo	0	12	24	Day 3	3	0	3	4	2	4.5	2.5	5	3	3.5	0	0	0	7.7	61	44	1	0	0	0	0	1	0	7.7	1	0	0	0
20181	2	Placebo	0	12	24	Day 6	6	0	6	7	2	7.5	2.5	8	3	1	0	0	0	7.7	61	44	1	0	0	0	0	1	0	7.7	1	0	0	0
20181	2	Placebo	0	12	24	Day 9	9	0	9	10	2	10.5	2.5	11	3	0.7	0	0	0	7.7	61	44	1	0	0	0	0	1	1	7.7	1	0	0	0
20184	2	S-033188 10 mg	10	0	12	TONSET	0	2	0	0	1.5	0	2	0	2.5	0.7	3088	3088	36.4	5	61.7	48	1	1	0	0	0	0	1	5	1	15.2	15.2	2
20184	2	S-033188 10 mg	10	0	12	Day 1	1	0	0.5	1.5	1.5	2	2	2.5	2.5	5	3088	3088	36.4	5	61.7	48	1	1	0	0	0	0	0	5	1	15.2	15.2	0
20184	2	S-033188 10 mg	10	0	12	Day 2	2	0	1.5	2.5	1.5	3	2	3.5	2.5	0.7	3088	3088	36.4	5	61.7	48	1	1	0	0	0	0	1	5	1	15.2	15.2	0
20184	2	S-033188 10 mg	10	0	12	Day 3	3	0	2.5	3.5	1.5	4	2	4.5	2.5	1.3	3088	3088	36.4	5	61.7	48	1	1	0	0	0	0	0	5	1	15.2	15.2	0
20184	2	S-033188 10 mg	10	0	12	Day 6	6	0	5.5	6.5	1.5	7	2	7.5	2.5	2.2	3088	3088	36.4	5	61.7	48	1	1	0	0	0	0	0	5	1	15.2	15.2	0
20184	2	S-033188 10 mg	10	0	12	Day 9	9	0	8.5	9.5	1.5	10	2	10.5	2.5	0.7	3088	3088	36.4	5	61.7	48	1	1	0	0	0	0	1	5	1	15.2	15.2	0
20186	2	S-033188 10 mg	10	36	48	TONSET	0	2	0	0	3	0	3.5	0	4	0.7	2068	2068	27.9	7.5	65.6	27	1	0	0	0	0	0	1	7.5	1	14.7	14.7	2
20186	2	S-033188 10 mg	10	36	48	Day 1	1	0	2	3	3	3.5	3.5	4	4	7.5	2068	2068	27.9	7.5	65.6	27	1	0	0	0	0	0	0	7.5	1	14.7	14.7	0
20186	2	S-033188 10 mg	10	36	48	Day 2	2	0	3	4	3	4.5	3.5	5	4	1.3	2068	2068	27.9	7.5	65.6	27	1	0	0	0	0	0	0	7.5	1	14.7	14.7	0
20186	2	S-033188 10 mg	10	36	48	Day 3	3	0	4	5	3	5.5	3.5	6	4	0.7	2068	2068	27.9	7.5	65.6	27	1	0	0	0	0	0	1	7.5	1	14.7	14.7	0
20186	2	S-033188 10 mg	10	36	48	Day 6	6	0	7	8	3	8.5	3.5	9	4	0.7	2068	2068	27.9	7.5	65.6	27	1	0	0	0	0	0	1	7.5	1	14.7	14.7	0
20186	2	S-033188 10 mg	10	36	48	Day 9	9	0	10	11	3	11.5	3.5	12	4	0.7	2068	2068	27.9	7.5	65.6	27	1	0	0	0	0	0	1	7.5	1	14.7	14.7	0
20187	2	Placebo	0	24	36	TONSET	0	2	0	0	2.5	0	3	0	3.5	0.7	0	0	0	6	57.9	42	1	0	0	0	0	1	1	6	1	0	0	2
20187	2	Placebo	0	24	36	Day 1	1	0	1.5	2.5	2.5	3	3	3.5	3.5	6	0	0	0	6	57.9	42	1	0	0	0	0	1	0	6	1	0	0	0
20187	2	Placebo	0	24	36	Day 2	2	0	2.5	3.5	2.5	4	3	4.5	3.5	3.3	0	0	0	6	57.9	42	1	0	0	0	0	1	0	6	1	0	0	0
20187	2	Placebo	0	24	36	Day 3	3	0	3.5	4.5	2.5	5	3	5.5	3.5	2.2	0	0	0	6	57.9	42	1	0	0	0	0	1	0	6	1	0	0	0
20187	2	Placebo	0	24	36	Day 6	6	0	6.5	7.5	2.5	8	3	8.5	3.5	0.7	0	0	0	6	57.9	42	1	0	0	0	0	1	1	6	1	0	0	0
20187	2	Placebo	0	24	36	Day 9	9	0	9.5	10.5	2.5	11	3	11.5	3.5	0.7	0	0	0	6	57.9	42	1	0	0	0	0	1	1	6	1	0	0	0
20188	2	Placebo	0	12	24	TONSET	0	2	0	0	2	0	2.5	0	3	0.7	0	0	0	6.2	65.7	45	1	0	0	0	0	0	1	6.2	1	0	0	2
20188	2	Placebo	0	12	24	Day 1	1	0	1	2	2	2.5	2.5	3	3	6.2	0	0	0	6.2	65.7	45	1	0	0	0	0	0	0	6.2	1	0	0	0
20188	2	Placebo	0	12	24	Day 2	2	0	2	3	2	3.5	2.5	4	3	3.3	0	0	0	6.2	65.7	45	1	0	0	0	0	0	0	6.2	1	0	0	0
20188	2	Placebo	0	12	24	Day 3	3	0	3	4	2	4.5	2.5	5	3	4	0	0	0	6.2	65.7	45	1	0	0	0	0	0	0	6.2	1	0	0	0
20188	2	Placebo	0	12	24	Day 6	6	0	6	7	2	7.5	2.5	8	3	0.7	0	0	0	6.2	65.7	45	1	0	0	0	0	0	1	6.2	1	0	0	0
20188	2	Placebo	0	12	24	Day 9	9	0	9	10	2	10.5	2.5	11	3	0.7	0	0	0	6.2	65.7	45	1	0	0	0	0	0	1	6.2	1	0	0	0
20189	2	S-033188 40 mg	40	24	36	TONSET	0	2	0	0	2.5	0	3	0	3.5	0.7	7326	7326	127	5.2	52.4	42	1	1	0	0	0	0	1	5.2	1	97.3	97.3	2
20189	2	S-033188 40 mg	40	24	36	Day 1	1	0	1.5	2.5	2.5	3	3	3.5	3.5	5.2	7326	7326	127	5.2	52.4	42	1	1	0	0	0	0	0	5.2	1	97.3	97.3	0
20189	2	S-033188 40 mg	40	24	36	Day 2	2	0	2.5	3.5	2.5	4	3	4.5	3.5	0.7	7326	7326	127	5.2	52.4	42	1	1	0	0	0	0	1	5.2	1	97.3	97.3	0
20189	2	S-033188 40 mg	40	24	36	Day 3	3	0	3.5	4.5	2.5	5	3	5.5	3.5	0.7	7326	7326	127	5.2	52.4	42	1	1	0	0	0	0	1	5.2	1	97.3	97.3	0
20189	2	S-033188 40 mg	40	24	36	Day 6	6	0	6.5	7.5	2.5	8	3	8.5	3.5	0.7	7326	7326	127	5.2	52.4	42	1	1	0	0	0	0	1	5.2	1	97.3	97.3	0
20189	2	S-033188 40 mg	40	24	36	Day 9	9	0	9.5	10.5	2.5	11	3	11.5	3.5	0.7	7326	7326	127	5.2	52.4	42	1	1	0	0	0	0	1	5.2	1	97.3	97.3	0
20190	2	Placebo	0	12	24	TONSET	0	2	0	0	2	0	2.5	0	3	0.7	0	0	0	6.5	75.1	40	1	0	0	0	0	1	1	6.5	1	0	0	2
20190	2	Placebo	0	12	24	Day 1	1	0	1	2	2	2.5	2.5	3	3	6.5	0	0	0	6.5	75.1	40	1	0	0	0	0	1	0	6.5	1	0	0	0
20190	2	Placebo	0	12	24	Day 2	2	0	2	3	2	3.5	2.5	4	3	4.3	0	0	0	6.5	75.1	40	1	0	0	0	0	1	0	6.5	1	0	0	0
20190	2	Placebo	0	12	24	Day 3	3	0	3	4	2	4.5	2.5	5	3	6.5	0	0	0	6.5	75.1	40	1	0	0	0	0	1	0	6.5	1	0	0	0
20190	2	Placebo	0	12	24	Day 6	6	0	6	7	2	7.5	2.5	8	3	0.7	0	0	0	6.5	75.1	40	1	0	0	0	0	1	1	6.5	1	0	0	0
20190	2	Placebo	0	12	24	Day 9	9	0	9	10	2	10.5	2.5	11	3	0.7	0	0	0	6.5	75.1	40	1	0	0	0	0	1	1	6.5	1	0	0	0
20190	2	Placebo	0	12	24	Day 15	15	0	15	16	2	16.5	2.5	17	3	0.7	0	0	0	6.5	75.1	40	1	0	0	0	0	1	1	6.5	1	0	0	0
20192	2	S-033188 40 mg	40	24	36	TONSET	0	2	0	0	2.5	0	3	0	3.5	0.7	4663	4663	51.5	4.3	47	29	1	1	0	0	0	1	1	4.3	1	68.3	68.3	2
20192	2	S-033188 40 mg	40	24	36	Day 1	1	0	1.5	2.5	2.5	3	3	3.5	3.5	4.3	4663	4663	51.5	4.3	47	29	1	1	0	0	0	1	0	4.3	1	68.3	68.3	0
20192	2	S-033188 40 mg	40	24	36	Day 2	2	0	2.5	3.5	2.5	4	3	4.5	3.5	0.7	4663	4663	51.5	4.3	47	29	1	1	0	0	0	1	1	4.3	1	68.3	68.3	0
20192	2	S-033188 40 mg	40	24	36	Day 3	3	0	3.5	4.5	2.5	5	3	5.5	3.5	0.7	4663	4663	51.5	4.3	47	29	1	1	0	0	0	1	1	4.3	1	68.3	68.3	0
20192	2	S-033188 40 mg	40	24	36	Day 6	6	0	6.5	7.5	2.5	8	3	8.5	3.5	0.7	4663	4663	51.5	4.3	47	29	1	1	0	0	0	1	1	4.3	1	68.3	68.3	0
20192	2	S-033188 40 mg	40	24	36	Day 9	9	0	9.5	10.5	2.5	11	3	11.5	3.5	0.7	4663	4663	51.5	4.3	47	29	1	1	0	0	0	1	1	4.3	1	68.3	68.3	0
20193	2	Placebo	0	12	24	TONSET	0	2	0	0	2	0	2.5	0	3	0.7	0	0	0	6.2	56.5	48	1	0	0	0	0	1	1	8.2	1	0	0	2
20193	2	Placebo	0	12	24	Day 1	1	0	1	2	2	2.5	2.5	3	3	6.2	0	0	0	6.2	56.5	48	1	0	0	0	0	1	0	8.2	1	0	0	0
20193	2	Placebo	0	12	24	Day 2	2	0	2	3	2	3.5	2.5	4	3	8.2	0	0	0	6.2	56.5	48	1	0	0	0	0	1	0	8.2	1	0	0	0
20193	2	Placebo	0	12	24	Day 3	3	0	3	4	2	4.5	2.5	5	3	6.8	0	0	0	6.2	56.5	48	1	0	0	0	0	1	0	8.2	1	0	0	0
20193	2	Placebo	0	12	24	Day 6	6	0	6	7	2	7.5	2.5	8	3	0.7	0	0	0	6.2	56.5	48	1	0	0	0	0	1	1	8.2	1	0	0	0
20193	2	Placebo	0	12	24	Day 9	9	0	9	10	2	10.5	2.5	11	3	0.7	0	0	0	6.2	56.5	48	1	0	0	0	0	1	1	8.2	1	0	0	0
20193	2	Placebo	0	12	24	Day 15	15	0	15	16	2	16.5	2.5	17	3	0.7	0	0	0	6.2	56.5	48	1	0	0	0	0	1	1	8.2	1	0	0	0
20194	2	S-033188 20 mg	20	36	48	TONSET	0	2	0	0	3	0	3.5	0	4	0.7	2251	2251	35.8	7	67.5	28	1	2	0	0	0	0	1	7	1	18.5	18.5	2
20194	2	S-033188 20 mg	20	36	48	Day 1	1	0	2	3	3	3.5	3.5	4	4	7	2251	2251	35.8	7	67.5	28	1	2	0	0	0	0	0	7	1	18.5	18.5	0
20194	2	S-033188 20 mg	20	36	48	Day 2	2	0	3	4	3	4.5	3.5	5	4	0.7	2251	2251	35.8	7	67.5	28	1	2	0	0	0	0	1	7	1	18.5	18.5	0
20194	2	S-033188 20 mg	20	36	48	Day 6	6	0	7	8	3	8.5	3.5	9	4	0.7	2251	2251	35.8	7	67.5	28	1	2	0	0	0	0	1	7	1	18.5	18.5	0
20194	2	S-033188 20 mg	20	36	48	Day 9	9	0	10	11	3	11.5	3.5	12	4	0.7	2251	2251	35.8	7	67.5	28	1	2	0	0	0	0	1	7	1	18.5	18.5	0
20195	2	S-033188 20 mg	20	12	24	TONSET	0	2	0	0	2	0	2.5	0	3	0.7	6227	6227	133	5.5	50	32	1	2	0	0	0	1	1	5.5	1	59.3	59.3	2
20195	2	S-033188 20 mg	20	12	24	Day 1	1	0	1	2	2	2.5	2.5	3	3	5.5	6227	6227	133	5.5	50	32	1	2	0	0	0	1	0	5.5	1	59.3	59.3	0
20195	2	S-033188 20 mg	20	12	24	Day 2	2	0	2	3	2	3.5	2.5	4	3	1	6227	6227	133	5.5	50	32	1	2	0	0	0	1	0	5.5	1	59.3	59.3	0
20195	2	S-033188 20 mg	20	12	24	Day 3	3	0	3	4	2	4.5	2.5	5	3	1.3	6227	6227	133	5.5	50	32	1	2	0	0	0	1	0	5.5	1	59.3	59.3	0
20195	2	S-033188 20 mg	20	12	24	Day 6	6	0	6	7	2	7.5	2.5	8	3	5	6227	6227	133	5.5	50	32	1	2	0	0	0	1	0	5.5	1	59.3	59.3	0
20195	2	S-033188 20 mg	20	12	24	Day 9	9	0	9	10	2	10.5	2.5	11	3	0.7	6227	6227	133	5.5	50	32	1	2	0	0	0	1	1	5.5	1	59.3	59.3	0
20196	2	S-033188 10 mg	10	24	36	TONSET	0	2	0	0	2.5	0	3	0	3.5	0.7	2213	2213	35.8	8	45	45	1	0	0	0	0	1	1	8	1	18.5	18.5	2
20196	2	S-033188 10 mg	10	24	36	Day 1	1	0	1.5	2.5	2.5	3	3	3.5	3.5	8	2213	2213	35.8	8	45	45	1	0	0	0	0	1	0	8	1	18.5	18.5	0
20196	2	S-033188 10 mg	10	24	36	Day 2	2	0	2.5	3.5	2.5	4	3	4.5	3.5	1.7	2213	2213	35.8	8	45	45	1	0	0	0	0	1	0	8	1	18.5	18.5	0
20196	2	S-033188 10 mg	10	24	36	Day 3	3	0	3.5	4.5	2.5	5	3	5.5	3.5	0.7	2213	2213	35.8	8	45	45	1	0	0	0	0	1	1	8	1	18.5	18.5	0
20196	2	S-033188 10 mg	10	24	36	Day 6	6	0	6.5	7.5	2.5	8	3	8.5	3.5	0.7	2213	2213	35.8	8	45	45	1	0	0	0	0	1	1	8	1	18.5	18.5	0
20196	2	S-033188 10 mg	10	24	36	Day 9	9	0	9.5	10.5	2.5	11	3	11.5	3.5	0.7	2213	2213	35.8	8	45	45	1	0	0	0	0	1	1	8	1	18.5	18.5	0
20197	2	S-033188 20 mg	20	12	24	TONSET	0	2	0	0	2	0	2.5	0	3	0.7	3011	3011	32.5	8	75	31	1	1	0	0	0	0	1	8	1	20.8	20.8	2
20197	2	S-033188 20 mg	20	12	24	Day 1	1	0	1	2	2	2.5	2.5	3	3	8	3011	3011	32.5	8	75	31	1	1	0	0	0	0	0	8	1	20.8	20.8	0
20197	2	S-033188 20 mg	20	12	24	Day 2	2	0	2	3	2	3.5	2.5	4	3	2.2	3011	3011	32.5	8	75	31	1	1	0	0	0	0	0	8	1	20.8	20.8	0
20197	2	S-033188 20 mg	20	12	24	Day 3	3	0	3	4	2	4.5	2.5	5	3	1.5	3011	3011	32.5	8	75	31	1	1	0	0	0	0	0	8	1	20.8	20.8	0
20197	2	S-033188 20 mg	20	12	24	Day 6	6	0	6	7	2	7.5	2.5	8	3	0.7	3011	3011	32.5	8	75	31	1	1	0	0	0	0	1	8	1	20.8	20.8	0
20197	2	S-033188 20 mg	20	12	24	Day 9	9	0	9	10	2	10.5	2.5	11	3	0.7	3011	3011	32.5	8	75	31	1	1	0	0	0	0	1	8	1	20.8	20.8	0
20198	2	S-033188 40 mg	40	36	48	TONSET	0	2	0	0	3	0	3.5	0	4	0.7	7596	7596	99.1	8	59.6	44	1	2	0	0	0	0	1	8	1	52.9	52.9	2
20198	2	S-033188 40 mg	40	36	48	Day 1	1	0	2	3	3	3.5	3.5	4	4	8	7596	7596	99.1	8	59.6	44	1	2	0	0	0	0	0	8	1	52.9	52.9	0
20198	2	S-033188 40 mg	40	36	48	Day 2	2	0	3	4	3	4.5	3.5	5	4	1	7596	7596	99.1	8	59.6	44	1	2	0	0	0	0	0	8	1	52.9	52.9	0
20198	2	S-033188 40 mg	40	36	48	Day 3	3	0	4	5	3	5.5	3.5	6	4	0.7	7596	7596	99.1	8	59.6	44	1	2	0	0	0	0	1	8	1	52.9	52.9	0
20198	2	S-033188 40 mg	40	36	48	Day 6	6	0	7	8	3	8.5	3.5	9	4	0.7	7596	7596	99.1	8	59.6	44	1	2	0	0	0	0	1	8	1	52.9	52.9	0
20198	2	S-033188 40 mg	40	36	48	Day 9	9	0	10	11	3	11.5	3.5	12	4	0.7	7596	7596	99.1	8	59.6	44	1	2	0	0	0	0	1	8	1	52.9	52.9	0
20199	2	S-033188 10 mg	10	12	24	TONSET	0	2	0	0	2	0	2.5	0	3	0.7	1304	1304	9.6	7	83	28	1	1	0	0	0	0	1	7	1	6.38	6.38	2
20199	2	S-033188 10 mg	10	12	24	Day 1	1	0	1	2	2	2.5	2.5	3	3	7	1304	1304	9.6	7	83	28	1	1	0	0	0	0	0	7	1	6.38	6.38	0
20199	2	S-033188 10 mg	10	12	24	Day 2	2	0	2	3	2	3.5	2.5	4	3	1.3	1304	1304	9.6	7	83	28	1	1	0	0	0	0	0	7	1	6.38	6.38	0
20199	2	S-033188 10 mg	10	12	24	Day 6	6	0	6	7	2	7.5	2.5	8	3	0.7	1304	1304	9.6	7	83	28	1	1	0	0	0	0	1	7	1	6.38	6.38	0
20199	2	S-033188 10 mg	10	12	24	Day 9	9	0	9	10	2	10.5	2.5	11	3	0.7	1304	1304	9.6	7	83	28	1	1	0	0	0	0	1	7	1	6.38	6.38	0
20201	2	S-033188 10 mg	10	36	48	TONSET	0	2	0	0	3	0	3.5	0	4	0.7	2257	2257	22.7	6.5	46	26	1	0	0	0	0	1	1	6.5	1	16.6	16.6	2
20201	2	S-033188 10 mg	10	36	48	Day 1	1	0	2	3	3	3.5	3.5	4	4	6.5	2257	2257	22.7	6.5	46	26	1	0	0	0	0	1	0	6.5	1	16.6	16.6	0
20201	2	S-033188 10 mg	10	36	48	Day 2	2	0	3	4	3	4.5	3.5	5	4	1	2257	2257	22.7	6.5	46	26	1	0	0	0	0	1	0	6.5	1	16.6	16.6	0
20201	2	S-033188 10 mg	10	36	48	Day 3	3	0	4	5	3	5.5	3.5	6	4	0.7	2257	2257	22.7	6.5	46	26	1	0	0	0	0	1	1	6.5	1	16.6	16.6	0
20201	2	S-033188 10 mg	10	36	48	Day 6	6	0	7	8	3	8.5	3.5	9	4	0.7	2257	2257	22.7	6.5	46	26	1	0	0	0	0	1	1	6.5	1	16.6	16.6	0
20201	2	S-033188 10 mg	10	36	48	Day 9	9	0	10	11	3	11.5	3.5	12	4	0.7	2257	2257	22.7	6.5	46	26	1	0	0	0	0	1	1	6.5	1	16.6	16.6	0
20205	2	Placebo	0	12	24	TONSET	0	2	0	0	2	0	2.5	0	3	0.7	0	0	0	7.7	51	28	1	2	0	0	0	1	1	7.7	1	0	0	2
20205	2	Placebo	0	12	24	Day 1	1	0	1	2	2	2.5	2.5	3	3	7.7	0	0	0	7.7	51	28	1	2	0	0	0	1	0	7.7	1	0	0	0
20205	2	Placebo	0	12	24	Day 2	2	0	2	3	2	3.5	2.5	4	3	6.5	0	0	0	7.7	51	28	1	2	0	0	0	1	0	7.7	1	0	0	0
20205	2	Placebo	0	12	24	Day 6	6	0	6	7	2	7.5	2.5	8	3	0.7	0	0	0	7.7	51	28	1	2	0	0	0	1	1	7.7	1	0	0	0
20205	2	Placebo	0	12	24	Day 9	9	0	9	10	2	10.5	2.5	11	3	0.7	0	0	0	7.7	51	28	1	2	0	0	0	1	1	7.7	1	0	0	0
20206	2	S-033188 40 mg	40	12	24	TONSET	0	2	0	0	2	0	2.5	0	3	0.7	4217	4217	38.8	4.5	81	31	1	1	0	0	0	0	1	4.5	1	51.5	51.5	2
20206	2	S-033188 40 mg	40	12	24	Day 1	1	0	1	2	2	2.5	2.5	3	3	4.5	4217	4217	38.8	4.5	81	31	1	1	0	0	0	0	0	4.5	1	51.5	51.5	0
20206	2	S-033188 40 mg	40	12	24	Day 2	2	0	2	3	2	3.5	2.5	4	3	0.7	4217	4217	38.8	4.5	81	31	1	1	0	0	0	0	1	4.5	1	51.5	51.5	0
20206	2	S-033188 40 mg	40	12	24	Day 6	6	0	6	7	2	7.5	2.5	8	3	0.7	4217	4217	38.8	4.5	81	31	1	1	0	0	0	0	1	4.5	1	51.5	51.5	0
20206	2	S-033188 40 mg	40	12	24	Day 9	9	0	9	10	2	10.5	2.5	11	3	0.7	4217	4217	38.8	4.5	81	31	1	1	0	0	0	0	1	4.5	1	51.5	51.5	0
20207	2	S-033188 10 mg	10	12	24	TONSET	0	2	0	0	2	0	2.5	0	3	0.7	2692	2692	30.3	6	62	55	1	0	0	0	0	0	1	6	1	16	16	2
20207	2	S-033188 10 mg	10	12	24	Day 1	1	0	1	2	2	2.5	2.5	3	3	6	2692	2692	30.3	6	62	55	1	0	0	0	0	0	0	6	1	16	16	0
20207	2	S-033188 10 mg	10	12	24	Day 2	2	0	2	3	2	3.5	2.5	4	3	1.3	2692	2692	30.3	6	62	55	1	0	0	0	0	0	0	6	1	16	16	0
20207	2	S-033188 10 mg	10	12	24	Day 6	6	0	6	7	2	7.5	2.5	8	3	0.7	2692	2692	30.3	6	62	55	1	0	0	0	0	0	1	6	1	16	16	0
20207	2	S-033188 10 mg	10	12	24	Day 9	9	0	9	10	2	10.5	2.5	11	3	0.7	2692	2692	30.3	6	62	55	1	0	0	0	0	0	1	6	1	16	16	0
20208	2	Placebo	0	24	36	TONSET	0	2	0	0	2.5	0	3	0	3.5	0.7	0	0	0	2	59.8	49	1	0	0	0	0	1	1	4.3	1	0	0	2
20208	2	Placebo	0	24	36	Day 1	1	0	1.5	2.5	2.5	3	3	3.5	3.5	2	0	0	0	2	59.8	49	1	0	0	0	0	1	0	4.3	1	0	0	0
20208	2	Placebo	0	24	36	Day 2	2	0	2.5	3.5	2.5	4	3	4.5	3.5	2.7	0	0	0	2	59.8	49	1	0	0	0	0	1	0	4.3	1	0	0	0
20208	2	Placebo	0	24	36	Day 3	3	0	3.5	4.5	2.5	5	3	5.5	3.5	4.3	0	0	0	2	59.8	49	1	0	0	0	0	1	0	4.3	1	0	0	0
20208	2	Placebo	0	24	36	Day 6	6	0	6.5	7.5	2.5	8	3	8.5	3.5	0.7	0	0	0	2	59.8	49	1	0	0	0	0	1	1	4.3	1	0	0	0
20208	2	Placebo	0	24	36	Day 9	9	0	9.5	10.5	2.5	11	3	11.5	3.5	0.7	0	0	0	2	59.8	49	1	0	0	0	0	1	1	4.3	1	0	0	0
20209	2	S-033188 20 mg	20	36	48	TONSET	0	2	0	0	3	0	3.5	0	4	0.7	5547	5547	90.6	7.7	50.9	38	1	2	0	0	0	1	1	7.7	1	51.1	51.1	2
20209	2	S-033188 20 mg	20	36	48	Day 1	1	0	2	3	3	3.5	3.5	4	4	7.7	5547	5547	90.6	7.7	50.9	38	1	2	0	0	0	1	0	7.7	1	51.1	51.1	0
20209	2	S-033188 20 mg	20	36	48	Day 2	2	0	3	4	3	4.5	3.5	5	4	0.7	5547	5547	90.6	7.7	50.9	38	1	2	0	0	0	1	1	7.7	1	51.1	51.1	0
20209	2	S-033188 20 mg	20	36	48	Day 3	3	0	4	5	3	5.5	3.5	6	4	0.7	5547	5547	90.6	7.7	50.9	38	1	2	0	0	0	1	1	7.7	1	51.1	51.1	0
20209	2	S-033188 20 mg	20	36	48	Day 6	6	0	7	8	3	8.5	3.5	9	4	0.7	5547	5547	90.6	7.7	50.9	38	1	2	0	0	0	1	1	7.7	1	51.1	51.1	0
20209	2	S-033188 20 mg	20	36	48	Day 9	9	0	10	11	3	11.5	3.5	12	4	0.7	5547	5547	90.6	7.7	50.9	38	1	2	0	0	0	1	1	7.7	1	51.1	51.1	0
20211	2	S-033188 10 mg	10	24	36	TONSET	0	2	0	0	2.5	0	3	0	3.5	0.7	1613	1613	16.4	6.8	48.1	52	1	1	0	0	0	1	1	6.8	1	18.7	18.7	2
20211	2	S-033188 10 mg	10	24	36	Day 1	1	0	1.5	2.5	2.5	3	3	3.5	3.5	6.8	1613	1613	16.4	6.8	48.1	52	1	1	0	0	0	1	0	6.8	1	18.7	18.7	0
20211	2	S-033188 10 mg	10	24	36	Day 2	2	0	2.5	3.5	2.5	4	3	4.5	3.5	1	1613	1613	16.4	6.8	48.1	52	1	1	0	0	0	1	0	6.8	1	18.7	18.7	0
20211	2	S-033188 10 mg	10	24	36	Day 6	6	0	6.5	7.5	2.5	8	3	8.5	3.5	0.7	1613	1613	16.4	6.8	48.1	52	1	1	0	0	0	1	1	6.8	1	18.7	18.7	0
20211	2	S-033188 10 mg	10	24	36	Day 9	9	0	9.5	10.5	2.5	11	3	11.5	3.5	0.7	1613	1613	16.4	6.8	48.1	52	1	1	0	0	0	1	1	6.8	1	18.7	18.7	0
20213	2	Placebo	0	12	24	TONSET	0	2	0	0	2	0	2.5	0	3	0.7	0	0	0	8	46.8	40	1	0	0	0	0	1	1	8	1	0	0	2
20213	2	Placebo	0	12	24	Day 1	1	0	1	2	2	2.5	2.5	3	3	8	0	0	0	8	46.8	40	1	0	0	0	0	1	0	8	1	0	0	0
20213	2	Placebo	0	12	24	Day 2	2	0	2	3	2	3.5	2.5	4	3	6.5	0	0	0	8	46.8	40	1	0	0	0	0	1	0	8	1	0	0	0
20213	2	Placebo	0	12	24	Day 3	3	0	3	4	2	4.5	2.5	5	3	3	0	0	0	8	46.8	40	1	0	0	0	0	1	0	8	1	0	0	0
20213	2	Placebo	0	12	24	Day 6	6	0	6	7	2	7.5	2.5	8	3	0.7	0	0	0	8	46.8	40	1	0	0	0	0	1	1	8	1	0	0	0
20213	2	Placebo	0	12	24	Day 9	9	0	9	10	2	10.5	2.5	11	3	0.7	0	0	0	8	46.8	40	1	0	0	0	0	1	1	8	1	0	0	0
20214	2	S-033188 40 mg	40	12	24	TONSET	0	2	0	0	2	0	2.5	0	3	0.7	5627	5627	95.7	9	51.2	51	1	0	0	0	0	1	1	9	1	67.7	67.7	2
20214	2	S-033188 40 mg	40	12	24	Day 1	1	0	1	2	2	2.5	2.5	3	3	9	5627	5627	95.7	9	51.2	51	1	0	0	0	0	1	0	9	1	67.7	67.7	0
20214	2	S-033188 40 mg	40	12	24	Day 2	2	0	2	3	2	3.5	2.5	4	3	1.7	5627	5627	95.7	9	51.2	51	1	0	0	0	0	1	0	9	1	67.7	67.7	0
20214	2	S-033188 40 mg	40	12	24	Day 3	3	0	3	4	2	4.5	2.5	5	3	0.7	5627	5627	95.7	9	51.2	51	1	0	0	0	0	1	1	9	1	67.7	67.7	0
20214	2	S-033188 40 mg	40	12	24	Day 6	6	0	6	7	2	7.5	2.5	8	3	1	5627	5627	95.7	9	51.2	51	1	0	0	0	0	1	0	9	1	67.7	67.7	0
20214	2	S-033188 40 mg	40	12	24	Day 9	9	0	9	10	2	10.5	2.5	11	3	0.7	5627	5627	95.7	9	51.2	51	1	0	0	0	0	1	1	9	1	67.7	67.7	0
20215	2	Placebo	0	12	24	TONSET	0	2	0	0	2	0	2.5	0	3	0.7	0	0	0	6.5	47.6	29	1	0	0	0	0	1	1	6.5	1	0	0	2
20215	2	Placebo	0	12	24	Day 1	1	0	1	2	2	2.5	2.5	3	3	6.5	0	0	0	6.5	47.6	29	1	0	0	0	0	1	0	6.5	1	0	0	0
20215	2	Placebo	0	12	24	Day 2	2	0	2	3	2	3.5	2.5	4	3	3.5	0	0	0	6.5	47.6	29	1	0	0	0	0	1	0	6.5	1	0	0	0
20215	2	Placebo	0	12	24	Day 3	3	0	3	4	2	4.5	2.5	5	3	4.3	0	0	0	6.5	47.6	29	1	0	0	0	0	1	0	6.5	1	0	0	0
20215	2	Placebo	0	12	24	Day 6	6	0	6	7	2	7.5	2.5	8	3	0.7	0	0	0	6.5	47.6	29	1	0	0	0	0	1	1	6.5	1	0	0	0
20215	2	Placebo	0	12	24	Day 9	9	0	9	10	2	10.5	2.5	11	3	0.7	0	0	0	6.5	47.6	29	1	0	0	0	0	1	1	6.5	1	0	0	0
20215	2	Placebo	0	12	24	Day 15	15	0	15	16	2	16.5	2.5	17	3	0.7	0	0	0	6.5	47.6	29	1	0	0	0	0	1	1	6.5	1	0	0	0
20216	2	S-033188 10 mg	10	24	36	TONSET	0	2	0	0	2.5	0	3	0	3.5	0.7	1899	1899	31.7	2.2	67	26	1	1	0	0	0	1	1	2.2	1	15.5	15.5	2
20216	2	S-033188 10 mg	10	24	36	Day 1	1	0	1.5	2.5	2.5	3	3	3.5	3.5	2.2	1899	1899	31.7	2.2	67	26	1	1	0	0	0	1	0	2.2	1	15.5	15.5	0
20216	2	S-033188 10 mg	10	24	36	Day 2	2	0	2.5	3.5	2.5	4	3	4.5	3.5	0.7	1899	1899	31.7	2.2	67	26	1	1	0	0	0	1	1	2.2	1	15.5	15.5	0
20216	2	S-033188 10 mg	10	24	36	Day 3	3	0	3.5	4.5	2.5	5	3	5.5	3.5	0.7	1899	1899	31.7	2.2	67	26	1	1	0	0	0	1	1	2.2	1	15.5	15.5	0
20216	2	S-033188 10 mg	10	24	36	Day 6	6	0	6.5	7.5	2.5	8	3	8.5	3.5	0.7	1899	1899	31.7	2.2	67	26	1	1	0	0	0	1	1	2.2	1	15.5	15.5	0
20216	2	S-033188 10 mg	10	24	36	Day 9	9	0	9.5	10.5	2.5	11	3	11.5	3.5	0.7	1899	1899	31.7	2.2	67	26	1	1	0	0	0	1	1	2.2	1	15.5	15.5	0
20218	2	S-033188 10 mg	10	24	36	TONSET	0	2	0	0	2.5	0	3	0	3.5	0.7	2958	2958	41.5	6	59.8	57	1	2	0	0	0	0	1	6	1	18.9	18.9	2
20218	2	S-033188 10 mg	10	24	36	Day 1	1	0	1.5	2.5	2.5	3	3	3.5	3.5	6	2958	2958	41.5	6	59.8	57	1	2	0	0	0	0	0	6	1	18.9	18.9	0
20218	2	S-033188 10 mg	10	24	36	Day 2	2	0	2.5	3.5	2.5	4	3	4.5	3.5	2.5	2958	2958	41.5	6	59.8	57	1	2	0	0	0	0	0	6	1	18.9	18.9	0
20218	2	S-033188 10 mg	10	24	36	Day 3	3	0	3.5	4.5	2.5	5	3	5.5	3.5	0.7	2958	2958	41.5	6	59.8	57	1	2	0	0	0	0	1	6	1	18.9	18.9	0
20218	2	S-033188 10 mg	10	24	36	Day 6	6	0	6.5	7.5	2.5	8	3	8.5	3.5	0.7	2958	2958	41.5	6	59.8	57	1	2	0	0	0	0	1	6	1	18.9	18.9	0
20218	2	S-033188 10 mg	10	24	36	Day 9	9	0	9.5	10.5	2.5	11	3	11.5	3.5	0.7	2958	2958	41.5	6	59.8	57	1	2	0	0	0	0	1	6	1	18.9	18.9	0
20219	2	S-033188 20 mg	20	24	36	TONSET	0	2	0	0	2.5	0	3	0	3.5	0.7	2940	2940	39.9	1.7	67.7	35	1	1	0	0	0	0	1	1.7	1	22.1	22.1	2
20219	2	S-033188 20 mg	20	24	36	Day 1	1	0	1.5	2.5	2.5	3	3	3.5	3.5	1.7	2940	2940	39.9	1.7	67.7	35	1	1	0	0	0	0	0	1.7	1	22.1	22.1	0
20219	2	S-033188 20 mg	20	24	36	Day 2	2	0	2.5	3.5	2.5	4	3	4.5	3.5	0.7	2940	2940	39.9	1.7	67.7	35	1	1	0	0	0	0	1	1.7	1	22.1	22.1	0
20219	2	S-033188 20 mg	20	24	36	Day 3	3	0	3.5	4.5	2.5	5	3	5.5	3.5	0.7	2940	2940	39.9	1.7	67.7	35	1	1	0	0	0	0	1	1.7	1	22.1	22.1	0
20219	2	S-033188 20 mg	20	24	36	Day 6	6	0	6.5	7.5	2.5	8	3	8.5	3.5	0.7	2940	2940	39.9	1.7	67.7	35	1	1	0	0	0	0	1	1.7	1	22.1	22.1	0
20219	2	S-033188 20 mg	20	24	36	Day 9	9	0	9.5	10.5	2.5	11	3	11.5	3.5	0.7	2940	2940	39.9	1.7	67.7	35	1	1	0	0	0	0	1	1.7	1	22.1	22.1	0
20220	2	Placebo	0	12	24	TONSET	0	2	0	0	2	0	2.5	0	3	0.7	0	0	0	4.3	45.1	48	1	0	0	0	0	1	1	6.8	1	0	0	2
20220	2	Placebo	0	12	24	Day 1	1	0	1	2	2	2.5	2.5	3	3	4.3	0	0	0	4.3	45.1	48	1	0	0	0	0	1	0	6.8	1	0	0	0
20220	2	Placebo	0	12	24	Day 2	2	0	2	3	2	3.5	2.5	4	3	6.8	0	0	0	4.3	45.1	48	1	0	0	0	0	1	0	6.8	1	0	0	0
20220	2	Placebo	0	12	24	Day 3	3	0	3	4	2	4.5	2.5	5	3	4.3	0	0	0	4.3	45.1	48	1	0	0	0	0	1	0	6.8	1	0	0	0
20220	2	Placebo	0	12	24	Day 6	6	0	6	7	2	7.5	2.5	8	3	2.2	0	0	0	4.3	45.1	48	1	0	0	0	0	1	0	6.8	1	0	0	0
20220	2	Placebo	0	12	24	Day 9	9	0	9	10	2	10.5	2.5	11	3	0.7	0	0	0	4.3	45.1	48	1	0	0	0	0	1	1	6.8	1	0	0	0
20222	2	Placebo	0	0	12	TONSET	0	2	0	0	1.5	0	2	0	2.5	0.7	0	0	0	5.7	54.2	23	1	0	0	0	0	1	1	5.7	1	0	0	2
20222	2	Placebo	0	0	12	Day 1	1	0	0.5	1.5	1.5	2	2	2.5	2.5	5.7	0	0	0	5.7	54.2	23	1	0	0	0	0	1	0	5.7	1	0	0	0
20222	2	Placebo	0	0	12	Day 2	2	0	1.5	2.5	1.5	3	2	3.5	2.5	4	0	0	0	5.7	54.2	23	1	0	0	0	0	1	0	5.7	1	0	0	0
20222	2	Placebo	0	0	12	Day 3	3	0	2.5	3.5	1.5	4	2	4.5	2.5	3	0	0	0	5.7	54.2	23	1	0	0	0	0	1	0	5.7	1	0	0	0
20222	2	Placebo	0	0	12	Day 6	6	0	5.5	6.5	1.5	7	2	7.5	2.5	0.7	0	0	0	5.7	54.2	23	1	0	0	0	0	1	1	5.7	1	0	0	0
20222	2	Placebo	0	0	12	Day 9	9	0	8.5	9.5	1.5	10	2	10.5	2.5	0.7	0	0	0	5.7	54.2	23	1	0	0	0	0	1	1	5.7	1	0	0	0
20228	2	S-033188 20 mg	20	12	24	TONSET	0	2	0	0	2	0	2.5	0	3	0.7	1922	1922	21.5	7.5	88.9	35	1	1	0	0	0	0	1	7.5	1	14.2	14.2	2
20228	2	S-033188 20 mg	20	12	24	Day 1	1	0	1	2	2	2.5	2.5	3	3	7.5	1922	1922	21.5	7.5	88.9	35	1	1	0	0	0	0	0	7.5	1	14.2	14.2	0
20228	2	S-033188 20 mg	20	12	24	Day 2	2	0	2	3	2	3.5	2.5	4	3	2	1922	1922	21.5	7.5	88.9	35	1	1	0	0	0	0	0	7.5	1	14.2	14.2	0
20228	2	S-033188 20 mg	20	12	24	Day 3	3	0	3	4	2	4.5	2.5	5	3	0.7	1922	1922	21.5	7.5	88.9	35	1	1	0	0	0	0	1	7.5	1	14.2	14.2	0
20228	2	S-033188 20 mg	20	12	24	Day 6	6	0	6	7	2	7.5	2.5	8	3	0.7	1922	1922	21.5	7.5	88.9	35	1	1	0	0	0	0	1	7.5	1	14.2	14.2	0
20228	2	S-033188 20 mg	20	12	24	Day 9	9	0	9	10	2	10.5	2.5	11	3	0.7	1922	1922	21.5	7.5	88.9	35	1	1	0	0	0	0	1	7.5	1	14.2	14.2	0
20229	2	S-033188 10 mg	10	12	24	TONSET	0	2	0	0	2	0	2.5	0	3	0.7	2133	2133	27.6	5.5	74.8	30	1	1	0	0	0	0	1	5.5	1	15.8	15.8	2
20229	2	S-033188 10 mg	10	12	24	Day 1	1	0	1	2	2	2.5	2.5	3	3	5.5	2133	2133	27.6	5.5	74.8	30	1	1	0	0	0	0	0	5.5	1	15.8	15.8	0
20229	2	S-033188 10 mg	10	12	24	Day 2	2	0	2	3	2	3.5	2.5	4	3	0.7	2133	2133	27.6	5.5	74.8	30	1	1	0	0	0	0	1	5.5	1	15.8	15.8	0
20229	2	S-033188 10 mg	10	12	24	Day 3	3	0	3	4	2	4.5	2.5	5	3	0.7	2133	2133	27.6	5.5	74.8	30	1	1	0	0	0	0	1	5.5	1	15.8	15.8	0
20229	2	S-033188 10 mg	10	12	24	Day 6	6	0	6	7	2	7.5	2.5	8	3	0.7	2133	2133	27.6	5.5	74.8	30	1	1	0	0	0	0	1	5.5	1	15.8	15.8	0
20229	2	S-033188 10 mg	10	12	24	Day 9	9	0	9	10	2	10.5	2.5	11	3	0.7	2133	2133	27.6	5.5	74.8	30	1	1	0	0	0	0	1	5.5	1	15.8	15.8	0
20230	2	Placebo	0	0	12	TONSET	0	2	0	0	1.5	0	2	0	2.5	0.7	0	0	0	7	63.5	43	1	0	0	0	0	1	1	8	1	0	0	2
20230	2	Placebo	0	0	12	Day 1	1	0	0.5	1.5	1.5	2	2	2.5	2.5	7	0	0	0	7	63.5	43	1	0	0	0	0	1	0	8	1	0	0	0
20230	2	Placebo	0	0	12	Day 2	2	0	1.5	2.5	1.5	3	2	3.5	2.5	8	0	0	0	7	63.5	43	1	0	0	0	0	1	0	8	1	0	0	0
20230	2	Placebo	0	0	12	Day 6	6	0	5.5	6.5	1.5	7	2	7.5	2.5	0.7	0	0	0	7	63.5	43	1	0	0	0	0	1	1	8	1	0	0	0
20230	2	Placebo	0	0	12	Day 9	9	0	8.5	9.5	1.5	10	2	10.5	2.5	0.7	0	0	0	7	63.5	43	1	0	0	0	0	1	1	8	1	0	0	0
20234	2	S-033188 40 mg	40	24	36	TONSET	0	2	0	0	2.5	0	3	0	3.5	0.7	7207	7207	85.7	5.7	66.9	39	1	2	0	0	0	0	1	5.7	1	49.9	49.9	2
20234	2	S-033188 40 mg	40	24	36	Day 1	1	0	1.5	2.5	2.5	3	3	3.5	3.5	5.7	7207	7207	85.7	5.7	66.9	39	1	2	0	0	0	0	0	5.7	1	49.9	49.9	0
20234	2	S-033188 40 mg	40	24	36	Day 2	2	0	2.5	3.5	2.5	4	3	4.5	3.5	3	7207	7207	85.7	5.7	66.9	39	1	2	0	0	0	0	0	5.7	1	49.9	49.9	0
20234	2	S-033188 40 mg	40	24	36	Day 3	3	0	3.5	4.5	2.5	5	3	5.5	3.5	1.5	7207	7207	85.7	5.7	66.9	39	1	2	0	0	0	0	0	5.7	1	49.9	49.9	0
20234	2	S-033188 40 mg	40	24	36	Day 6	6	0	6.5	7.5	2.5	8	3	8.5	3.5	0.7	7207	7207	85.7	5.7	66.9	39	1	2	0	0	0	0	1	5.7	1	49.9	49.9	0
20234	2	S-033188 40 mg	40	24	36	Day 9	9	0	9.5	10.5	2.5	11	3	11.5	3.5	0.7	7207	7207	85.7	5.7	66.9	39	1	2	0	0	0	0	1	5.7	1	49.9	49.9	0
20234	2	S-033188 40 mg	40	24	36	Day 15	15	0	15.5	16.5	2.5	17	3	17.5	3.5	0.7	7207	7207	85.7	5.7	66.9	39	1	2	0	0	0	0	1	5.7	1	49.9	49.9	0
20237	2	S-033188 20 mg	20	0	12	TONSET	0	2	0	0	1.5	0	2	0	2.5	0.7	3298	3298	41.9	1	61	27	1	1	0	0	0	0	1	2	1	30.7	30.7	2
20237	2	S-033188 20 mg	20	0	12	Day 1	1	0	0.5	1.5	1.5	2	2	2.5	2.5	1	3298	3298	41.9	1	61	27	1	1	0	0	0	0	0	2	1	30.7	30.7	0
20237	2	S-033188 20 mg	20	0	12	Day 2	2	0	1.5	2.5	1.5	3	2	3.5	2.5	2	3298	3298	41.9	1	61	27	1	1	0	0	0	0	0	2	1	30.7	30.7	0
20237	2	S-033188 20 mg	20	0	12	Day 3	3	0	2.5	3.5	1.5	4	2	4.5	2.5	0.7	3298	3298	41.9	1	61	27	1	1	0	0	0	0	1	2	1	30.7	30.7	0
20237	2	S-033188 20 mg	20	0	12	Day 6	6	0	5.5	6.5	1.5	7	2	7.5	2.5	0.7	3298	3298	41.9	1	61	27	1	1	0	0	0	0	1	2	1	30.7	30.7	0
20237	2	S-033188 20 mg	20	0	12	Day 9	9	0	8.5	9.5	1.5	10	2	10.5	2.5	0.7	3298	3298	41.9	1	61	27	1	1	0	0	0	0	1	2	1	30.7	30.7	0
20238	2	S-033188 10 mg	10	12	24	TONSET	0	2	0	0	2	0	2.5	0	3	0.7	1630	1630	25.5	8	75.9	22	1	0	0	0	0	0	1	8	1	17.2	17.2	2
20238	2	S-033188 10 mg	10	12	24	Day 1	1	0	1	2	2	2.5	2.5	3	3	8	1630	1630	25.5	8	75.9	22	1	0	0	0	0	0	0	8	1	17.2	17.2	0
20238	2	S-033188 10 mg	10	12	24	Day 2	2	0	2	3	2	3.5	2.5	4	3	1.3	1630	1630	25.5	8	75.9	22	1	0	0	0	0	0	0	8	1	17.2	17.2	0
20238	2	S-033188 10 mg	10	12	24	Day 3	3	0	3	4	2	4.5	2.5	5	3	2.5	1630	1630	25.5	8	75.9	22	1	0	0	0	0	0	0	8	1	17.2	17.2	0
20238	2	S-033188 10 mg	10	12	24	Day 6	6	0	6	7	2	7.5	2.5	8	3	0.7	1630	1630	25.5	8	75.9	22	1	0	0	0	0	0	1	8	1	17.2	17.2	0
20238	2	S-033188 10 mg	10	12	24	Day 9	9	0	9	10	2	10.5	2.5	11	3	0.7	1630	1630	25.5	8	75.9	22	1	0	0	0	0	0	1	8	1	17.2	17.2	0
20239	2	S-033188 40 mg	40	12	24	TONSET	0	2	0	0	2	0	2.5	0	3	0.7	9031	9031	98.1	6.8	81.6	46	1	1	0	0	0	1	1	6.8	1	67.5	67.5	2
20239	2	S-033188 40 mg	40	12	24	Day 1	1	0	1	2	2	2.5	2.5	3	3	6.8	9031	9031	98.1	6.8	81.6	46	1	1	0	0	0	1	0	6.8	1	67.5	67.5	0
20239	2	S-033188 40 mg	40	12	24	Day 2	2	0	2	3	2	3.5	2.5	4	3	1.5	9031	9031	98.1	6.8	81.6	46	1	1	0	0	0	1	0	6.8	1	67.5	67.5	0
20239	2	S-033188 40 mg	40	12	24	Day 6	6	0	6	7	2	7.5	2.5	8	3	0.7	9031	9031	98.1	6.8	81.6	46	1	1	0	0	0	1	1	6.8	1	67.5	67.5	0
20239	2	S-033188 40 mg	40	12	24	Day 9	9	0	9	10	2	10.5	2.5	11	3	0.7	9031	9031	98.1	6.8	81.6	46	1	1	0	0	0	1	1	6.8	1	67.5	67.5	0
20243	2	S-033188 20 mg	20	24	36	TONSET	0	2	0	0	2.5	0	3	0	3.5	0.7	6055	6055	108	5.2	67.5	29	1	1	0	0	0	0	1	5.2	1	61.8	61.8	2
20243	2	S-033188 20 mg	20	24	36	Day 1	1	0	1.5	2.5	2.5	3	3	3.5	3.5	5.2	6055	6055	108	5.2	67.5	29	1	1	0	0	0	0	0	5.2	1	61.8	61.8	0
20243	2	S-033188 20 mg	20	24	36	Day 2	2	0	2.5	3.5	2.5	4	3	4.5	3.5	0.7	6055	6055	108	5.2	67.5	29	1	1	0	0	0	0	1	5.2	1	61.8	61.8	0
20243	2	S-033188 20 mg	20	24	36	Day 3	3	0	3.5	4.5	2.5	5	3	5.5	3.5	0.7	6055	6055	108	5.2	67.5	29	1	1	0	0	0	0	1	5.2	1	61.8	61.8	0
20243	2	S-033188 20 mg	20	24	36	Day 6	6	0	6.5	7.5	2.5	8	3	8.5	3.5	0.7	6055	6055	108	5.2	67.5	29	1	1	0	0	0	0	1	5.2	1	61.8	61.8	0
20243	2	S-033188 20 mg	20	24	36	Day 9	9	0	9.5	10.5	2.5	11	3	11.5	3.5	0.7	6055	6055	108	5.2	67.5	29	1	1	0	0	0	0	1	5.2	1	61.8	61.8	0
20244	2	S-033188 10 mg	10	12	24	TONSET	0	2	0	0	2	0	2.5	0	3	0.7	1815	1815	15.1	7	64	35	1	1	0	0	0	0	1	7	1	9.42	9.42	2
20244	2	S-033188 10 mg	10	12	24	Day 1	1	0	1	2	2	2.5	2.5	3	3	7	1815	1815	15.1	7	64	35	1	1	0	0	0	0	0	7	1	9.42	9.42	0
20244	2	S-033188 10 mg	10	12	24	Day 2	2	0	2	3	2	3.5	2.5	4	3	3	1815	1815	15.1	7	64	35	1	1	0	0	0	0	0	7	1	9.42	9.42	0
20244	2	S-033188 10 mg	10	12	24	Day 3	3	0	3	4	2	4.5	2.5	5	3	3.5	1815	1815	15.1	7	64	35	1	1	0	0	0	0	0	7	1	9.42	9.42	0
20244	2	S-033188 10 mg	10	12	24	Day 6	6	0	6	7	2	7.5	2.5	8	3	0.7	1815	1815	15.1	7	64	35	1	1	0	0	0	0	1	7	1	9.42	9.42	0
20244	2	S-033188 10 mg	10	12	24	Day 9	9	0	9	10	2	10.5	2.5	11	3	0.7	1815	1815	15.1	7	64	35	1	1	0	0	0	0	1	7	1	9.42	9.42	0
20245	2	Placebo	0	12	24	TONSET	0	2	0	0	2	0	2.5	0	3	0.7	0	0	0	8	75	32	1	0	0	0	0	0	1	8	1	0	0	2
20245	2	Placebo	0	12	24	Day 1	1	0	1	2	2	2.5	2.5	3	3	8	0	0	0	8	75	32	1	0	0	0	0	0	0	8	1	0	0	0
20245	2	Placebo	0	12	24	Day 2	2	0	2	3	2	3.5	2.5	4	3	2	0	0	0	8	75	32	1	0	0	0	0	0	0	8	1	0	0	0
20245	2	Placebo	0	12	24	Day 3	3	0	3	4	2	4.5	2.5	5	3	2	0	0	0	8	75	32	1	0	0	0	0	0	0	8	1	0	0	0
20245	2	Placebo	0	12	24	Day 6	6	0	6	7	2	7.5	2.5	8	3	0.7	0	0	0	8	75	32	1	0	0	0	0	0	1	8	1	0	0	0
20245	2	Placebo	0	12	24	Day 9	9	0	9	10	2	10.5	2.5	11	3	0.7	0	0	0	8	75	32	1	0	0	0	0	0	1	8	1	0	0	0
20245	2	Placebo	0	12	24	Day 15	15	0	15	16	2	16.5	2.5	17	3	0.7	0	0	0	8	75	32	1	0	0	0	0	0	1	8	1	0	0	0
20246	2	S-033188 20 mg	20	12	24	TONSET	0	2	0	0	2	0	2.5	0	3	0.7	5878	5878	63.3	5.2	98	37	1	0	0	0	0	1	1	5.2	1	44.8	44.8	2
20246	2	S-033188 20 mg	20	12	24	Day 1	1	0	1	2	2	2.5	2.5	3	3	5.2	5878	5878	63.3	5.2	98	37	1	0	0	0	0	1	0	5.2	1	44.8	44.8	0
20246	2	S-033188 20 mg	20	12	24	Day 2	2	0	2	3	2	3.5	2.5	4	3	2.2	5878	5878	63.3	5.2	98	37	1	0	0	0	0	1	0	5.2	1	44.8	44.8	0
20246	2	S-033188 20 mg	20	12	24	Day 3	3	0	3	4	2	4.5	2.5	5	3	0.7	5878	5878	63.3	5.2	98	37	1	0	0	0	0	1	1	5.2	1	44.8	44.8	0
20246	2	S-033188 20 mg	20	12	24	Day 6	6	0	6	7	2	7.5	2.5	8	3	0.7	5878	5878	63.3	5.2	98	37	1	0	0	0	0	1	1	5.2	1	44.8	44.8	0
20246	2	S-033188 20 mg	20	12	24	Day 9	9	0	9	10	2	10.5	2.5	11	3	0.7	5878	5878	63.3	5.2	98	37	1	0	0	0	0	1	1	5.2	1	44.8	44.8	0
20247	2	S-033188 10 mg	10	12	24	TONSET	0	2	0	0	2	0	2.5	0	3	0.7	2194	2194	30.9	4.7	70	38	1	1	0	0	0	0	1	4.7	1	14.6	14.6	2
20247	2	S-033188 10 mg	10	12	24	Day 1	1	0	1	2	2	2.5	2.5	3	3	4.7	2194	2194	30.9	4.7	70	38	1	1	0	0	0	0	0	4.7	1	14.6	14.6	0
20247	2	S-033188 10 mg	10	12	24	Day 2	2	0	2	3	2	3.5	2.5	4	3	1.7	2194	2194	30.9	4.7	70	38	1	1	0	0	0	0	0	4.7	1	14.6	14.6	0
20247	2	S-033188 10 mg	10	12	24	Day 3	3	0	3	4	2	4.5	2.5	5	3	0.7	2194	2194	30.9	4.7	70	38	1	1	0	0	0	0	1	4.7	1	14.6	14.6	0
20247	2	S-033188 10 mg	10	12	24	Day 6	6	0	6	7	2	7.5	2.5	8	3	0.7	2194	2194	30.9	4.7	70	38	1	1	0	0	0	0	1	4.7	1	14.6	14.6	0
20247	2	S-033188 10 mg	10	12	24	Day 9	9	0	9	10	2	10.5	2.5	11	3	0.7	2194	2194	30.9	4.7	70	38	1	1	0	0	0	0	1	4.7	1	14.6	14.6	0
20249	2	S-033188 10 mg	10	36	48	TONSET	0	2	0	0	3	0	3.5	0	4	0.7	1740	1740	26.1	6.5	68.5	21	1	1	0	0	0	0	1	6.5	1	15	15	2
20249	2	S-033188 10 mg	10	36	48	Day 1	1	0	2	3	3	3.5	3.5	4	4	6.5	1740	1740	26.1	6.5	68.5	21	1	1	0	0	0	0	0	6.5	1	15	15	0
20249	2	S-033188 10 mg	10	36	48	Day 2	2	0	3	4	3	4.5	3.5	5	4	0.7	1740	1740	26.1	6.5	68.5	21	1	1	0	0	0	0	1	6.5	1	15	15	0
20249	2	S-033188 10 mg	10	36	48	Day 3	3	0	4	5	3	5.5	3.5	6	4	0.7	1740	1740	26.1	6.5	68.5	21	1	1	0	0	0	0	1	6.5	1	15	15	0
20249	2	S-033188 10 mg	10	36	48	Day 6	6	0	7	8	3	8.5	3.5	9	4	0.7	1740	1740	26.1	6.5	68.5	21	1	1	0	0	0	0	1	6.5	1	15	15	0
20249	2	S-033188 10 mg	10	36	48	Day 9	9	0	10	11	3	11.5	3.5	12	4	0.7	1740	1740	26.1	6.5	68.5	21	1	1	0	0	0	0	1	6.5	1	15	15	0
20250	2	S-033188 10 mg	10	0	12	TONSET	0	2	0	0	1.5	0	2	0	2.5	0.7	1331	1331	10.7	6.2	87.2	43	1	1	0	0	0	0	1	6.2	1	7.93	7.93	2
20250	2	S-033188 10 mg	10	0	12	Day 1	1	0	0.5	1.5	1.5	2	2	2.5	2.5	6.2	1331	1331	10.7	6.2	87.2	43	1	1	0	0	0	0	0	6.2	1	7.93	7.93	0
20250	2	S-033188 10 mg	10	0	12	Day 2	2	0	1.5	2.5	1.5	3	2	3.5	2.5	3.5	1331	1331	10.7	6.2	87.2	43	1	1	0	0	0	0	0	6.2	1	7.93	7.93	0
20250	2	S-033188 10 mg	10	0	12	Day 3	3	0	2.5	3.5	1.5	4	2	4.5	2.5	2.5	1331	1331	10.7	6.2	87.2	43	1	1	0	0	0	0	0	6.2	1	7.93	7.93	0
20250	2	S-033188 10 mg	10	0	12	Day 6	6	0	5.5	6.5	1.5	7	2	7.5	2.5	0.7	1331	1331	10.7	6.2	87.2	43	1	1	0	0	0	0	1	6.2	1	7.93	7.93	0
20250	2	S-033188 10 mg	10	0	12	Day 9	9	0	8.5	9.5	1.5	10	2	10.5	2.5	0.7	1331	1331	10.7	6.2	87.2	43	1	1	0	0	0	0	1	6.2	1	7.93	7.93	0
20251	2	S-033188 40 mg	40	0	12	TONSET	0	2	0	0	1.5	0	2	0	2.5	0.7	7152	7152	65.6	8.2	50.3	41	1	0	0	0	0	1	1	8.2	1	80.7	80.7	2
20251	2	S-033188 40 mg	40	0	12	Day 1	1	0	0.5	1.5	1.5	2	2	2.5	2.5	8.2	7152	7152	65.6	8.2	50.3	41	1	0	0	0	0	1	0	8.2	1	80.7	80.7	0
20251	2	S-033188 40 mg	40	0	12	Day 2	2	0	1.5	2.5	1.5	3	2	3.5	2.5	0.7	7152	7152	65.6	8.2	50.3	41	1	0	0	0	0	1	1	8.2	1	80.7	80.7	0
20251	2	S-033188 40 mg	40	0	12	Day 3	3	0	2.5	3.5	1.5	4	2	4.5	2.5	0.7	7152	7152	65.6	8.2	50.3	41	1	0	0	0	0	1	1	8.2	1	80.7	80.7	0
20251	2	S-033188 40 mg	40	0	12	Day 6	6	0	5.5	6.5	1.5	7	2	7.5	2.5	0.7	7152	7152	65.6	8.2	50.3	41	1	0	0	0	0	1	1	8.2	1	80.7	80.7	0
20251	2	S-033188 40 mg	40	0	12	Day 9	9	0	8.5	9.5	1.5	10	2	10.5	2.5	0.7	7152	7152	65.6	8.2	50.3	41	1	0	0	0	0	1	1	8.2	1	80.7	80.7	0
20251	2	S-033188 40 mg	40	0	12	Day 15	15	0	14.5	15.5	1.5	16	2	16.5	2.5	0.7	7152	7152	65.6	8.2	50.3	41	1	0	0	0	0	1	1	8.2	1	80.7	80.7	0
20252	2	S-033188 40 mg	40	24	36	TONSET	0	2	0	0	2.5	0	3	0	3.5	0.7	8049	8049	91.4	6	68.2	60	1	1	0	0	0	0	1	6	1	52.5	52.5	2
20252	2	S-033188 40 mg	40	24	36	Day 1	1	0	1.5	2.5	2.5	3	3	3.5	3.5	6	8049	8049	91.4	6	68.2	60	1	1	0	0	0	0	0	6	1	52.5	52.5	0
20252	2	S-033188 40 mg	40	24	36	Day 2	2	0	2.5	3.5	2.5	4	3	4.5	3.5	0.7	8049	8049	91.4	6	68.2	60	1	1	0	0	0	0	1	6	1	52.5	52.5	0
20252	2	S-033188 40 mg	40	24	36	Day 3	3	0	3.5	4.5	2.5	5	3	5.5	3.5	0.7	8049	8049	91.4	6	68.2	60	1	1	0	0	0	0	1	6	1	52.5	52.5	0
20252	2	S-033188 40 mg	40	24	36	Day 6	6	0	6.5	7.5	2.5	8	3	8.5	3.5	0.7	8049	8049	91.4	6	68.2	60	1	1	0	0	0	0	1	6	1	52.5	52.5	0
20252	2	S-033188 40 mg	40	24	36	Day 9	9	0	9.5	10.5	2.5	11	3	11.5	3.5	0.7	8049	8049	91.4	6	68.2	60	1	1	0	0	0	0	1	6	1	52.5	52.5	0
20253	2	S-033188 20 mg	20	12	24	TONSET	0	2	0	0	2	0	2.5	0	3	0.7	4645	4645	82.6	8.2	56	50	1	0	0	0	0	1	1	8.2	1	41.4	41.4	2
20253	2	S-033188 20 mg	20	12	24	Day 1	1	0	1	2	2	2.5	2.5	3	3	8.2	4645	4645	82.6	8.2	56	50	1	0	0	0	0	1	0	8.2	1	41.4	41.4	0
20253	2	S-033188 20 mg	20	12	24	Day 2	2	0	2	3	2	3.5	2.5	4	3	2.2	4645	4645	82.6	8.2	56	50	1	0	0	0	0	1	0	8.2	1	41.4	41.4	0
20253	2	S-033188 20 mg	20	12	24	Day 3	3	0	3	4	2	4.5	2.5	5	3	1.5	4645	4645	82.6	8.2	56	50	1	0	0	0	0	1	0	8.2	1	41.4	41.4	0
20253	2	S-033188 20 mg	20	12	24	Day 6	6	0	6	7	2	7.5	2.5	8	3	2	4645	4645	82.6	8.2	56	50	1	0	0	0	0	1	0	8.2	1	41.4	41.4	0
20253	2	S-033188 20 mg	20	12	24	Day 9	9	0	9	10	2	10.5	2.5	11	3	0.7	4645	4645	82.6	8.2	56	50	1	0	0	0	0	1	1	8.2	1	41.4	41.4	0
20254	2	S-033188 20 mg	20	12	24	TONSET	0	2	0	0	2	0	2.5	0	3	0.7	2122	2122	21.6	5	51.3	36	1	1	0	0	0	1	1	5	1	12	12	2
20254	2	S-033188 20 mg	20	12	24	Day 1	1	0	1	2	2	2.5	2.5	3	3	5	2122	2122	21.6	5	51.3	36	1	1	0	0	0	1	0	5	1	12	12	0
20254	2	S-033188 20 mg	20	12	24	Day 2	2	0	2	3	2	3.5	2.5	4	3	0.7	2122	2122	21.6	5	51.3	36	1	1	0	0	0	1	1	5	1	12	12	0
20254	2	S-033188 20 mg	20	12	24	Day 3	3	0	3	4	2	4.5	2.5	5	3	0.7	2122	2122	21.6	5	51.3	36	1	1	0	0	0	1	1	5	1	12	12	0
20254	2	S-033188 20 mg	20	12	24	Day 6	6	0	6	7	2	7.5	2.5	8	3	0.7	2122	2122	21.6	5	51.3	36	1	1	0	0	0	1	1	5	1	12	12	0
20254	2	S-033188 20 mg	20	12	24	Day 9	9	0	9	10	2	10.5	2.5	11	3	0.7	2122	2122	21.6	5	51.3	36	1	1	0	0	0	1	1	5	1	12	12	0
20259	2	S-033188 20 mg	20	12	24	TONSET	0	2	0	0	2	0	2.5	0	3	0.7	2326	2326	17	3.7	64.9	35	1	2	0	0	0	0	1	3.7	1	8.83	8.83	2
20259	2	S-033188 20 mg	20	12	24	Day 1	1	0	1	2	2	2.5	2.5	3	3	3.7	2326	2326	17	3.7	64.9	35	1	2	0	0	0	0	0	3.7	1	8.83	8.83	0
20259	2	S-033188 20 mg	20	12	24	Day 2	2	0	2	3	2	3.5	2.5	4	3	2.7	2326	2326	17	3.7	64.9	35	1	2	0	0	0	0	0	3.7	1	8.83	8.83	0
20259	2	S-033188 20 mg	20	12	24	Day 3	3	0	3	4	2	4.5	2.5	5	3	0.7	2326	2326	17	3.7	64.9	35	1	2	0	0	0	0	1	3.7	1	8.83	8.83	0
20259	2	S-033188 20 mg	20	12	24	Day 6	6	0	6	7	2	7.5	2.5	8	3	0.7	2326	2326	17	3.7	64.9	35	1	2	0	0	0	0	1	3.7	1	8.83	8.83	0
20259	2	S-033188 20 mg	20	12	24	Day 9	9	0	9	10	2	10.5	2.5	11	3	0.7	2326	2326	17	3.7	64.9	35	1	2	0	0	0	0	1	3.7	1	8.83	8.83	0
20261	2	S-033188 40 mg	40	24	36	TONSET	0	2	0	0	2.5	0	3	0	3.5	0.7	6333	6333	73	8.2	80	24	1	1	0	0	0	0	1	8.2	1	56.1	56.1	2
20261	2	S-033188 40 mg	40	24	36	Day 1	1	0	1.5	2.5	2.5	3	3	3.5	3.5	8.2	6333	6333	73	8.2	80	24	1	1	0	0	0	0	0	8.2	1	56.1	56.1	0
20261	2	S-033188 40 mg	40	24	36	Day 2	2	0	2.5	3.5	2.5	4	3	4.5	3.5	0.7	6333	6333	73	8.2	80	24	1	1	0	0	0	0	1	8.2	1	56.1	56.1	0
20261	2	S-033188 40 mg	40	24	36	Day 6	6	0	6.5	7.5	2.5	8	3	8.5	3.5	0.7	6333	6333	73	8.2	80	24	1	1	0	0	0	0	1	8.2	1	56.1	56.1	0
20261	2	S-033188 40 mg	40	24	36	Day 9	9	0	9.5	10.5	2.5	11	3	11.5	3.5	0.7	6333	6333	73	8.2	80	24	1	1	0	0	0	0	1	8.2	1	56.1	56.1	0
20262	2	S-033188 40 mg	40	0	12	TONSET	0	2	0	0	1.5	0	2	0	2.5	0.7	5645	5645	91.1	7.7	57.4	45	1	2	0	0	0	0	1	7.7	1	60.7	60.7	2
20262	2	S-033188 40 mg	40	0	12	Day 1	1	0	0.5	1.5	1.5	2	2	2.5	2.5	7.7	5645	5645	91.1	7.7	57.4	45	1	2	0	0	0	0	0	7.7	1	60.7	60.7	0
20262	2	S-033188 40 mg	40	0	12	Day 2	2	0	1.5	2.5	1.5	3	2	3.5	2.5	3	5645	5645	91.1	7.7	57.4	45	1	2	0	0	0	0	0	7.7	1	60.7	60.7	0
20262	2	S-033188 40 mg	40	0	12	Day 3	3	0	2.5	3.5	1.5	4	2	4.5	2.5	0.7	5645	5645	91.1	7.7	57.4	45	1	2	0	0	0	0	1	7.7	1	60.7	60.7	0
20262	2	S-033188 40 mg	40	0	12	Day 6	6	0	5.5	6.5	1.5	7	2	7.5	2.5	0.7	5645	5645	91.1	7.7	57.4	45	1	2	0	0	0	0	1	7.7	1	60.7	60.7	0
20262	2	S-033188 40 mg	40	0	12	Day 9	9	0	8.5	9.5	1.5	10	2	10.5	2.5	0.7	5645	5645	91.1	7.7	57.4	45	1	2	0	0	0	0	1	7.7	1	60.7	60.7	0
20263	2	S-033188 40 mg	40	12	24	TONSET	0	2	0	0	2	0	2.5	0	3	0.7	6371	6371	78	6.5	88.4	36	1	2	0	0	0	0	1	6.5	1	44.1	44.1	2
20263	2	S-033188 40 mg	40	12	24	Day 1	1	0	1	2	2	2.5	2.5	3	3	6.5	6371	6371	78	6.5	88.4	36	1	2	0	0	0	0	0	6.5	1	44.1	44.1	0
20263	2	S-033188 40 mg	40	12	24	Day 2	2	0	2	3	2	3.5	2.5	4	3	2.2	6371	6371	78	6.5	88.4	36	1	2	0	0	0	0	0	6.5	1	44.1	44.1	0
20263	2	S-033188 40 mg	40	12	24	Day 6	6	0	6	7	2	7.5	2.5	8	3	0.7	6371	6371	78	6.5	88.4	36	1	2	0	0	0	0	1	6.5	1	44.1	44.1	0
20263	2	S-033188 40 mg	40	12	24	Day 9	9	0	9	10	2	10.5	2.5	11	3	0.7	6371	6371	78	6.5	88.4	36	1	2	0	0	0	0	1	6.5	1	44.1	44.1	0
20264	2	S-033188 20 mg	20	12	24	TONSET	0	2	0	0	2	0	2.5	0	3	0.7	4114	4114	61.3	3.7	70	34	1	0	0	0	0	1	1	3.7	1	40.7	40.7	2
20264	2	S-033188 20 mg	20	12	24	Day 1	1	0	1	2	2	2.5	2.5	3	3	3.7	4114	4114	61.3	3.7	70	34	1	0	0	0	0	1	0	3.7	1	40.7	40.7	0
20264	2	S-033188 20 mg	20	12	24	Day 2	2	0	2	3	2	3.5	2.5	4	3	0.7	4114	4114	61.3	3.7	70	34	1	0	0	0	0	1	1	3.7	1	40.7	40.7	0
20264	2	S-033188 20 mg	20	12	24	Day 6	6	0	6	7	2	7.5	2.5	8	3	0.7	4114	4114	61.3	3.7	70	34	1	0	0	0	0	1	1	3.7	1	40.7	40.7	0
20264	2	S-033188 20 mg	20	12	24	Day 9	9	0	9	10	2	10.5	2.5	11	3	0.7	4114	4114	61.3	3.7	70	34	1	0	0	0	0	1	1	3.7	1	40.7	40.7	0
20265	2	S-033188 20 mg	20	12	24	TONSET	0	2	0	0	2	0	2.5	0	3	0.7	2475	2475	27.4	3	50	22	1	2	0	0	0	1	1	3	1	15.8	15.8	2
20265	2	S-033188 20 mg	20	12	24	Day 1	1	0	1	2	2	2.5	2.5	3	3	3	2475	2475	27.4	3	50	22	1	2	0	0	0	1	0	3	1	15.8	15.8	0
20265	2	S-033188 20 mg	20	12	24	Day 2	2	0	2	3	2	3.5	2.5	4	3	3	2475	2475	27.4	3	50	22	1	2	0	0	0	1	0	3	1	15.8	15.8	0
20265	2	S-033188 20 mg	20	12	24	Day 6	6	0	6	7	2	7.5	2.5	8	3	0.7	2475	2475	27.4	3	50	22	1	2	0	0	0	1	1	3	1	15.8	15.8	0
20265	2	S-033188 20 mg	20	12	24	Day 9	9	0	9	10	2	10.5	2.5	11	3	0.7	2475	2475	27.4	3	50	22	1	2	0	0	0	1	1	3	1	15.8	15.8	0
20266	2	Placebo	0	12	24	TONSET	0	2	0	0	2	0	2.5	0	3	0.7	0	0	0	3.7	44	27	1	2	0	0	0	1	1	5	1	0	0	2
20266	2	Placebo	0	12	24	Day 1	1	0	1	2	2	2.5	2.5	3	3	3.7	0	0	0	3.7	44	27	1	2	0	0	0	1	0	5	1	0	0	0
20266	2	Placebo	0	12	24	Day 2	2	0	2	3	2	3.5	2.5	4	3	5	0	0	0	3.7	44	27	1	2	0	0	0	1	0	5	1	0	0	0
20266	2	Placebo	0	12	24	Day 6	6	0	6	7	2	7.5	2.5	8	3	0.7	0	0	0	3.7	44	27	1	2	0	0	0	1	1	5	1	0	0	0
20266	2	Placebo	0	12	24	Day 9	9	0	9	10	2	10.5	2.5	11	3	0.7	0	0	0	3.7	44	27	1	2	0	0	0	1	1	5	1	0	0	0
20267	2	S-033188 40 mg	40	24	36	TONSET	0	2	0	0	2.5	0	3	0	3.5	0.7	8185	8185	143	4.3	47	31	1	2	0	0	0	1	1	4.3	1	84.2	84.2	2
20267	2	S-033188 40 mg	40	24	36	Day 1	1	0	1.5	2.5	2.5	3	3	3.5	3.5	4.3	8185	8185	143	4.3	47	31	1	2	0	0	0	1	0	4.3	1	84.2	84.2	0
20267	2	S-033188 40 mg	40	24	36	Day 2	2	0	2.5	3.5	2.5	4	3	4.5	3.5	0.7	8185	8185	143	4.3	47	31	1	2	0	0	0	1	1	4.3	1	84.2	84.2	0
20267	2	S-033188 40 mg	40	24	36	Day 3	3	0	3.5	4.5	2.5	5	3	5.5	3.5	0.7	8185	8185	143	4.3	47	31	1	2	0	0	0	1	1	4.3	1	84.2	84.2	0
20267	2	S-033188 40 mg	40	24	36	Day 6	6	0	6.5	7.5	2.5	8	3	8.5	3.5	0.7	8185	8185	143	4.3	47	31	1	2	0	0	0	1	1	4.3	1	84.2	84.2	0
20267	2	S-033188 40 mg	40	24	36	Day 9	9	0	9.5	10.5	2.5	11	3	11.5	3.5	0.7	8185	8185	143	4.3	47	31	1	2	0	0	0	1	1	4.3	1	84.2	84.2	0
20268	2	S-033188 10 mg	10	24	36	TONSET	0	2	0	0	2.5	0	3	0	3.5	0.7	2162	2162	36.4	5	45	23	1	1	0	0	0	1	1	5	1	22.9	22.9	2
20268	2	S-033188 10 mg	10	24	36	Day 1	1	0	1.5	2.5	2.5	3	3	3.5	3.5	5	2162	2162	36.4	5	45	23	1	1	0	0	0	1	0	5	1	22.9	22.9	0
20268	2	S-033188 10 mg	10	24	36	Day 2	2	0	2.5	3.5	2.5	4	3	4.5	3.5	4.3	2162	2162	36.4	5	45	23	1	1	0	0	0	1	0	5	1	22.9	22.9	0
20268	2	S-033188 10 mg	10	24	36	Day 6	6	0	6.5	7.5	2.5	8	3	8.5	3.5	0.7	2162	2162	36.4	5	45	23	1	1	0	0	0	1	1	5	1	22.9	22.9	0
20268	2	S-033188 10 mg	10	24	36	Day 9	9	0	9.5	10.5	2.5	11	3	11.5	3.5	0.7	2162	2162	36.4	5	45	23	1	1	0	0	0	1	1	5	1	22.9	22.9	0
20269	2	S-033188 20 mg	20	0	12	TONSET	0	2	0	0	1.5	0	2	0	2.5	0.7	5551	5551	84.6	5.7	48	23	1	1	0	0	0	1	1	5.7	1	42	42	2
20269	2	S-033188 20 mg	20	0	12	Day 1	1	0	0.5	1.5	1.5	2	2	2.5	2.5	5.7	5551	5551	84.6	5.7	48	23	1	1	0	0	0	1	0	5.7	1	42	42	0
20269	2	S-033188 20 mg	20	0	12	Day 2	2	0	1.5	2.5	1.5	3	2	3.5	2.5	2.5	5551	5551	84.6	5.7	48	23	1	1	0	0	0	1	0	5.7	1	42	42	0
20269	2	S-033188 20 mg	20	0	12	Day 6	6	0	5.5	6.5	1.5	7	2	7.5	2.5	0.7	5551	5551	84.6	5.7	48	23	1	1	0	0	0	1	1	5.7	1	42	42	0
20269	2	S-033188 20 mg	20	0	12	Day 9	9	0	8.5	9.5	1.5	10	2	10.5	2.5	0.7	5551	5551	84.6	5.7	48	23	1	1	0	0	0	1	1	5.7	1	42	42	0
20270	2	S-033188 40 mg	40	24	36	TONSET	0	2	0	0	2.5	0	3	0	3.5	0.7	6643	6643	103	4.5	40	21	1	0	0	0	0	1	1	4.5	1	60.9	60.9	2
20270	2	S-033188 40 mg	40	24	36	Day 1	1	0	1.5	2.5	2.5	3	3	3.5	3.5	4.5	6643	6643	103	4.5	40	21	1	0	0	0	0	1	0	4.5	1	60.9	60.9	0
20270	2	S-033188 40 mg	40	24	36	Day 2	2	0	2.5	3.5	2.5	4	3	4.5	3.5	0.7	6643	6643	103	4.5	40	21	1	0	0	0	0	1	1	4.5	1	60.9	60.9	0
20270	2	S-033188 40 mg	40	24	36	Day 6	6	0	6.5	7.5	2.5	8	3	8.5	3.5	0.7	6643	6643	103	4.5	40	21	1	0	0	0	0	1	1	4.5	1	60.9	60.9	0
20270	2	S-033188 40 mg	40	24	36	Day 9	9	0	9.5	10.5	2.5	11	3	11.5	3.5	0.7	6643	6643	103	4.5	40	21	1	0	0	0	0	1	1	4.5	1	60.9	60.9	0
20271	2	S-033188 10 mg	10	36	48	TONSET	0	2	0	0	3	0	3.5	0	4	0.7	2224	2224	21.4	5.2	79	35	1	1	0	0	0	0	1	5.2	1	14.8	14.8	2
20271	2	S-033188 10 mg	10	36	48	Day 1	1	0	2	3	3	3.5	3.5	4	4	5.2	2224	2224	21.4	5.2	79	35	1	1	0	0	0	0	0	5.2	1	14.8	14.8	0
20271	2	S-033188 10 mg	10	36	48	Day 2	2	0	3	4	3	4.5	3.5	5	4	0.7	2224	2224	21.4	5.2	79	35	1	1	0	0	0	0	1	5.2	1	14.8	14.8	0
20271	2	S-033188 10 mg	10	36	48	Day 3	3	0	4	5	3	5.5	3.5	6	4	0.7	2224	2224	21.4	5.2	79	35	1	1	0	0	0	0	1	5.2	1	14.8	14.8	0
20271	2	S-033188 10 mg	10	36	48	Day 6	6	0	7	8	3	8.5	3.5	9	4	0.7	2224	2224	21.4	5.2	79	35	1	1	0	0	0	0	1	5.2	1	14.8	14.8	0
20271	2	S-033188 10 mg	10	36	48	Day 9	9	0	10	11	3	11.5	3.5	12	4	0.7	2224	2224	21.4	5.2	79	35	1	1	0	0	0	0	1	5.2	1	14.8	14.8	0
20271	2	S-033188 10 mg	10	36	48	Day 15	15	0	16	17	3	17.5	3.5	18	4	0.7	2224	2224	21.4	5.2	79	35	1	1	0	0	0	0	1	5.2	1	14.8	14.8	0
20272	2	S-033188 10 mg	10	36	48	TONSET	0	2	0	0	3	0	3.5	0	4	0.7	1431	1431	24.5	1.3	59	30	1	0	0	0	0	1	1	1.3	1	18.8	18.8	2
20272	2	S-033188 10 mg	10	36	48	Day 1	1	0	2	3	3	3.5	3.5	4	4	1.3	1431	1431	24.5	1.3	59	30	1	0	0	0	0	1	0	1.3	1	18.8	18.8	0
20272	2	S-033188 10 mg	10	36	48	Day 2	2	0	3	4	3	4.5	3.5	5	4	0.7	1431	1431	24.5	1.3	59	30	1	0	0	0	0	1	1	1.3	1	18.8	18.8	0
20272	2	S-033188 10 mg	10	36	48	Day 6	6	0	7	8	3	8.5	3.5	9	4	0.7	1431	1431	24.5	1.3	59	30	1	0	0	0	0	1	1	1.3	1	18.8	18.8	0
20272	2	S-033188 10 mg	10	36	48	Day 9	9	0	10	11	3	11.5	3.5	12	4	0.7	1431	1431	24.5	1.3	59	30	1	0	0	0	0	1	1	1.3	1	18.8	18.8	0
20273	2	Placebo	0	12	24	TONSET	0	2	0	0	2	0	2.5	0	3	0.7	0	0	0	3	78.5	21	1	0	0	0	0	0	1	8.2	1	0	0	2
20273	2	Placebo	0	12	24	Day 1	1	0	1	2	2	2.5	2.5	3	3	3	0	0	0	3	78.5	21	1	0	0	0	0	0	0	8.2	1	0	0	0
20273	2	Placebo	0	12	24	Day 2	2	0	2	3	2	3.5	2.5	4	3	8.2	0	0	0	3	78.5	21	1	0	0	0	0	0	0	8.2	1	0	0	0
20273	2	Placebo	0	12	24	Day 6	6	0	6	7	2	7.5	2.5	8	3	0.7	0	0	0	3	78.5	21	1	0	0	0	0	0	1	8.2	1	0	0	0
20273	2	Placebo	0	12	24	Day 9	9	0	9	10	2	10.5	2.5	11	3	0.7	0	0	0	3	78.5	21	1	0	0	0	0	0	1	8.2	1	0	0	0
20274	2	S-033188 40 mg	40	0	12	TONSET	0	2	0	0	1.5	0	2	0	2.5	0.7	7755	7755	100	7.5	78	41	1	0	0	0	0	1	1	7.5	1	104	104	2
20274	2	S-033188 40 mg	40	0	12	Day 1	1	0	0.5	1.5	1.5	2	2	2.5	2.5	7.5	7755	7755	100	7.5	78	41	1	0	0	0	0	1	0	7.5	1	104	104	0
20274	2	S-033188 40 mg	40	0	12	Day 2	2	0	1.5	2.5	1.5	3	2	3.5	2.5	0.7	7755	7755	100	7.5	78	41	1	0	0	0	0	1	1	7.5	1	104	104	0
20274	2	S-033188 40 mg	40	0	12	Day 3	3	0	2.5	3.5	1.5	4	2	4.5	2.5	0.7	7755	7755	100	7.5	78	41	1	0	0	0	0	1	1	7.5	1	104	104	0
20274	2	S-033188 40 mg	40	0	12	Day 6	6	0	5.5	6.5	1.5	7	2	7.5	2.5	0.7	7755	7755	100	7.5	78	41	1	0	0	0	0	1	1	7.5	1	104	104	0
20274	2	S-033188 40 mg	40	0	12	Day 9	9	0	8.5	9.5	1.5	10	2	10.5	2.5	0.7	7755	7755	100	7.5	78	41	1	0	0	0	0	1	1	7.5	1	104	104	0
20275	2	S-033188 10 mg	10	24	36	TONSET	0	2	0	0	2.5	0	3	0	3.5	0.7	1330	1330	11.5	8	85	32	1	2	0	0	0	0	1	8	1	6.31	6.31	2
20275	2	S-033188 10 mg	10	24	36	Day 1	1	0	1.5	2.5	2.5	3	3	3.5	3.5	8	1330	1330	11.5	8	85	32	1	2	0	0	0	0	0	8	1	6.31	6.31	0
20275	2	S-033188 10 mg	10	24	36	Day 2	2	0	2.5	3.5	2.5	4	3	4.5	3.5	3.3	1330	1330	11.5	8	85	32	1	2	0	0	0	0	0	8	1	6.31	6.31	0
20275	2	S-033188 10 mg	10	24	36	Day 6	6	0	6.5	7.5	2.5	8	3	8.5	3.5	0.7	1330	1330	11.5	8	85	32	1	2	0	0	0	0	1	8	1	6.31	6.31	0
20275	2	S-033188 10 mg	10	24	36	Day 9	9	0	9.5	10.5	2.5	11	3	11.5	3.5	0.7	1330	1330	11.5	8	85	32	1	2	0	0	0	0	1	8	1	6.31	6.31	0
20276	2	S-033188 20 mg	20	12	24	TONSET	0	2	0	0	2	0	2.5	0	3	0.7	3357	3357	47.7	5.2	61	32	1	2	0	0	0	0	1	5.2	1	24.4	24.4	2
20276	2	S-033188 20 mg	20	12	24	Day 1	1	0	1	2	2	2.5	2.5	3	3	5.2	3357	3357	47.7	5.2	61	32	1	2	0	0	0	0	0	5.2	1	24.4	24.4	0
20276	2	S-033188 20 mg	20	12	24	Day 2	2	0	2	3	2	3.5	2.5	4	3	0.7	3357	3357	47.7	5.2	61	32	1	2	0	0	0	0	1	5.2	1	24.4	24.4	0
20276	2	S-033188 20 mg	20	12	24	Day 3	3	0	3	4	2	4.5	2.5	5	3	0.7	3357	3357	47.7	5.2	61	32	1	2	0	0	0	0	1	5.2	1	24.4	24.4	0
20276	2	S-033188 20 mg	20	12	24	Day 6	6	0	6	7	2	7.5	2.5	8	3	0.7	3357	3357	47.7	5.2	61	32	1	2	0	0	0	0	1	5.2	1	24.4	24.4	0
20276	2	S-033188 20 mg	20	12	24	Day 9	9	0	9	10	2	10.5	2.5	11	3	0.7	3357	3357	47.7	5.2	61	32	1	2	0	0	0	0	1	5.2	1	24.4	24.4	0
20277	2	Placebo	0	24	36	TONSET	0	2	0	0	2.5	0	3	0	3.5	0.7	0	0	0	5.5	58	21	1	0	0	0	0	1	1	5.5	1	0	0	2
20277	2	Placebo	0	24	36	Day 1	1	0	1.5	2.5	2.5	3	3	3.5	3.5	5.5	0	0	0	5.5	58	21	1	0	0	0	0	1	0	5.5	1	0	0	0
20277	2	Placebo	0	24	36	Day 2	2	0	2.5	3.5	2.5	4	3	4.5	3.5	3.5	0	0	0	5.5	58	21	1	0	0	0	0	1	0	5.5	1	0	0	0
20277	2	Placebo	0	24	36	Day 6	6	0	6.5	7.5	2.5	8	3	8.5	3.5	0.7	0	0	0	5.5	58	21	1	0	0	0	0	1	1	5.5	1	0	0	0
20277	2	Placebo	0	24	36	Day 9	9	0	9.5	10.5	2.5	11	3	11.5	3.5	0.7	0	0	0	5.5	58	21	1	0	0	0	0	1	1	5.5	1	0	0	0
20278	2	S-033188 40 mg	40	12	24	TONSET	0	2	0	0	2	0	2.5	0	3	0.7	12690	12690	225	7.2	62.8	26	1	1	0	0	0	0	1	7.2	1	108	108	2
20278	2	S-033188 40 mg	40	12	24	Day 1	1	0	1	2	2	2.5	2.5	3	3	7.2	12690	12690	225	7.2	62.8	26	1	1	0	0	0	0	0	7.2	1	108	108	0
20278	2	S-033188 40 mg	40	12	24	Day 2	2	0	2	3	2	3.5	2.5	4	3	0.7	12690	12690	225	7.2	62.8	26	1	1	0	0	0	0	1	7.2	1	108	108	0
20278	2	S-033188 40 mg	40	12	24	Day 3	3	0	3	4	2	4.5	2.5	5	3	0.7	12690	12690	225	7.2	62.8	26	1	1	0	0	0	0	1	7.2	1	108	108	0
20278	2	S-033188 40 mg	40	12	24	Day 6	6	0	6	7	2	7.5	2.5	8	3	0.7	12690	12690	225	7.2	62.8	26	1	1	0	0	0	0	1	7.2	1	108	108	0
20278	2	S-033188 40 mg	40	12	24	Day 9	9	0	9	10	2	10.5	2.5	11	3	0.7	12690	12690	225	7.2	62.8	26	1	1	0	0	0	0	1	7.2	1	108	108	0
20280	2	S-033188 10 mg	10	12	24	TONSET	0	2	0	0	2	0	2.5	0	3	0.7	2140	2140	16.9	1.7	68	24	1	1	0	0	0	0	1	2.2	1	10.4	10.4	2
20280	2	S-033188 10 mg	10	12	24	Day 1	1	0	1	2	2	2.5	2.5	3	3	1.7	2140	2140	16.9	1.7	68	24	1	1	0	0	0	0	0	2.2	1	10.4	10.4	0
20280	2	S-033188 10 mg	10	12	24	Day 2	2	0	2	3	2	3.5	2.5	4	3	2.2	2140	2140	16.9	1.7	68	24	1	1	0	0	0	0	0	2.2	1	10.4	10.4	0
20280	2	S-033188 10 mg	10	12	24	Day 3	3	0	3	4	2	4.5	2.5	5	3	0.7	2140	2140	16.9	1.7	68	24	1	1	0	0	0	0	1	2.2	1	10.4	10.4	0
20280	2	S-033188 10 mg	10	12	24	Day 6	6	0	6	7	2	7.5	2.5	8	3	0.7	2140	2140	16.9	1.7	68	24	1	1	0	0	0	0	1	2.2	1	10.4	10.4	0
20280	2	S-033188 10 mg	10	12	24	Day 9	9	0	9	10	2	10.5	2.5	11	3	0.7	2140	2140	16.9	1.7	68	24	1	1	0	0	0	0	1	2.2	1	10.4	10.4	0
20282	2	S-033188 20 mg	20	24	36	TONSET	0	2	0	0	2.5	0	3	0	3.5	0.7	3243	3243	42.2	7	90.9	33	1	1	0	0	0	0	1	7	1	30.6	30.6	2
20282	2	S-033188 20 mg	20	24	36	Day 1	1	0	1.5	2.5	2.5	3	3	3.5	3.5	7	3243	3243	42.2	7	90.9	33	1	1	0	0	0	0	0	7	1	30.6	30.6	0
20282	2	S-033188 20 mg	20	24	36	Day 2	2	0	2.5	3.5	2.5	4	3	4.5	3.5	0.7	3243	3243	42.2	7	90.9	33	1	1	0	0	0	0	1	7	1	30.6	30.6	0
20282	2	S-033188 20 mg	20	24	36	Day 3	3	0	3.5	4.5	2.5	5	3	5.5	3.5	0.7	3243	3243	42.2	7	90.9	33	1	1	0	0	0	0	1	7	1	30.6	30.6	0
20282	2	S-033188 20 mg	20	24	36	Day 6	6	0	6.5	7.5	2.5	8	3	8.5	3.5	0.7	3243	3243	42.2	7	90.9	33	1	1	0	0	0	0	1	7	1	30.6	30.6	0
20282	2	S-033188 20 mg	20	24	36	Day 9	9	0	9.5	10.5	2.5	11	3	11.5	3.5	0.7	3243	3243	42.2	7	90.9	33	1	1	0	0	0	0	1	7	1	30.6	30.6	0
20283	2	S-033188 10 mg	10	36	48	TONSET	0	2	0	0	3	0	3.5	0	4	0.7	1771	1771	16	8.2	74.2	46	1	1	0	0	0	0	1	8.2	1	10.5	10.5	2
20283	2	S-033188 10 mg	10	36	48	Day 1	1	0	2	3	3	3.5	3.5	4	4	8.2	1771	1771	16	8.2	74.2	46	1	1	0	0	0	0	0	8.2	1	10.5	10.5	0
20283	2	S-033188 10 mg	10	36	48	Day 2	2	0	3	4	3	4.5	3.5	5	4	2.5	1771	1771	16	8.2	74.2	46	1	1	0	0	0	0	0	8.2	1	10.5	10.5	0
20283	2	S-033188 10 mg	10	36	48	Day 6	6	0	7	8	3	8.5	3.5	9	4	0.7	1771	1771	16	8.2	74.2	46	1	1	0	0	0	0	1	8.2	1	10.5	10.5	0
20283	2	S-033188 10 mg	10	36	48	Day 9	9	0	10	11	3	11.5	3.5	12	4	0.7	1771	1771	16	8.2	74.2	46	1	1	0	0	0	0	1	8.2	1	10.5	10.5	0
20288	2	S-033188 20 mg	20	36	48	TONSET	0	2	0	0	3	0	3.5	0	4	0.7	4365	4365	70.4	7	62	38	1	0	0	0	0	0	1	7	1	40	40	2
20288	2	S-033188 20 mg	20	36	48	Day 1	1	0	2	3	3	3.5	3.5	4	4	7	4365	4365	70.4	7	62	38	1	0	0	0	0	0	0	7	1	40	40	0
20288	2	S-033188 20 mg	20	36	48	Day 2	2	0	3	4	3	4.5	3.5	5	4	0.7	4365	4365	70.4	7	62	38	1	0	0	0	0	0	1	7	1	40	40	0
20288	2	S-033188 20 mg	20	36	48	Day 6	6	0	7	8	3	8.5	3.5	9	4	0.7	4365	4365	70.4	7	62	38	1	0	0	0	0	0	1	7	1	40	40	0
20288	2	S-033188 20 mg	20	36	48	Day 9	9	0	10	11	3	11.5	3.5	12	4	0.7	4365	4365	70.4	7	62	38	1	0	0	0	0	0	1	7	1	40	40	0
20288	2	S-033188 20 mg	20	36	48	Day 15	15	0	16	17	3	17.5	3.5	18	4	0.7	4365	4365	70.4	7	62	38	1	0	0	0	0	0	1	7	1	40	40	0
20289	2	S-033188 40 mg	40	12	24	TONSET	0	2	0	0	2	0	2.5	0	3	0.7	8837	8837	115	7.5	70.5	42	1	0	0	0	0	0	1	7.5	1	78.9	78.9	2
20289	2	S-033188 40 mg	40	12	24	Day 1	1	0	1	2	2	2.5	2.5	3	3	7.5	8837	8837	115	7.5	70.5	42	1	0	0	0	0	0	0	7.5	1	78.9	78.9	0
20289	2	S-033188 40 mg	40	12	24	Day 2	2	0	2	3	2	3.5	2.5	4	3	0.7	8837	8837	115	7.5	70.5	42	1	0	0	0	0	0	1	7.5	1	78.9	78.9	0
20289	2	S-033188 40 mg	40	12	24	Day 6	6	0	6	7	2	7.5	2.5	8	3	0.7	8837	8837	115	7.5	70.5	42	1	0	0	0	0	0	1	7.5	1	78.9	78.9	0
20289	2	S-033188 40 mg	40	12	24	Day 9	9	0	9	10	2	10.5	2.5	11	3	0.7	8837	8837	115	7.5	70.5	42	1	0	0	0	0	0	1	7.5	1	78.9	78.9	0
20291	2	S-033188 20 mg	20	12	24	TONSET	0	2	0	0	2	0	2.5	0	3	0.7	4160	4160	34.3	5.5	56.4	41	1	1	0	0	0	1	1	5.5	1	17.6	17.6	2
20291	2	S-033188 20 mg	20	12	24	Day 1	1	0	1	2	2	2.5	2.5	3	3	5.5	4160	4160	34.3	5.5	56.4	41	1	1	0	0	0	1	0	5.5	1	17.6	17.6	0
20291	2	S-033188 20 mg	20	12	24	Day 2	2	0	2	3	2	3.5	2.5	4	3	2.2	4160	4160	34.3	5.5	56.4	41	1	1	0	0	0	1	0	5.5	1	17.6	17.6	0
20291	2	S-033188 20 mg	20	12	24	Day 3	3	0	3	4	2	4.5	2.5	5	3	1.5	4160	4160	34.3	5.5	56.4	41	1	1	0	0	0	1	0	5.5	1	17.6	17.6	0
20291	2	S-033188 20 mg	20	12	24	Day 6	6	0	6	7	2	7.5	2.5	8	3	0.7	4160	4160	34.3	5.5	56.4	41	1	1	0	0	0	1	1	5.5	1	17.6	17.6	0
20291	2	S-033188 20 mg	20	12	24	Day 9	9	0	9	10	2	10.5	2.5	11	3	0.7	4160	4160	34.3	5.5	56.4	41	1	1	0	0	0	1	1	5.5	1	17.6	17.6	0
20292	2	S-033188 20 mg	20	24	36	TONSET	0	2	0	0	2.5	0	3	0	3.5	0.7	4190	4190	69	5.5	66.3	36	1	0	0	0	0	0	1	5.5	1	37.4	37.4	2
20292	2	S-033188 20 mg	20	24	36	Day 1	1	0	1.5	2.5	2.5	3	3	3.5	3.5	5.5	4190	4190	69	5.5	66.3	36	1	0	0	0	0	0	0	5.5	1	37.4	37.4	0
20292	2	S-033188 20 mg	20	24	36	Day 2	2	0	2.5	3.5	2.5	4	3	4.5	3.5	1	4190	4190	69	5.5	66.3	36	1	0	0	0	0	0	0	5.5	1	37.4	37.4	0
20292	2	S-033188 20 mg	20	24	36	Day 3	3	0	3.5	4.5	2.5	5	3	5.5	3.5	0.7	4190	4190	69	5.5	66.3	36	1	0	0	0	0	0	1	5.5	1	37.4	37.4	0
20292	2	S-033188 20 mg	20	24	36	Day 6	6	0	6.5	7.5	2.5	8	3	8.5	3.5	0.7	4190	4190	69	5.5	66.3	36	1	0	0	0	0	0	1	5.5	1	37.4	37.4	0
20292	2	S-033188 20 mg	20	24	36	Day 9	9	0	9.5	10.5	2.5	11	3	11.5	3.5	0.7	4190	4190	69	5.5	66.3	36	1	0	0	0	0	0	1	5.5	1	37.4	37.4	0
20292	2	S-033188 20 mg	20	24	36	Day 22	22	0	22.5	23.5	2.5	24	3	24.5	3.5	0.7	4190	4190	69	5.5	66.3	36	1	0	0	0	0	0	1	5.5	1	37.4	37.4	0
20293	2	S-033188 10 mg	10	12	24	TONSET	0	2	0	0	2	0	2.5	0	3	0.7	2065	2065	29.8	6.2	50.1	50	1	1	0	0	0	1	1	6.2	1	14.8	14.8	2
20293	2	S-033188 10 mg	10	12	24	Day 1	1	0	1	2	2	2.5	2.5	3	3	6.2	2065	2065	29.8	6.2	50.1	50	1	1	0	0	0	1	0	6.2	1	14.8	14.8	0
20293	2	S-033188 10 mg	10	12	24	Day 2	2	0	2	3	2	3.5	2.5	4	3	1	2065	2065	29.8	6.2	50.1	50	1	1	0	0	0	1	0	6.2	1	14.8	14.8	0
20293	2	S-033188 10 mg	10	12	24	Day 3	3	0	3	4	2	4.5	2.5	5	3	0.7	2065	2065	29.8	6.2	50.1	50	1	1	0	0	0	1	1	6.2	1	14.8	14.8	0
20293	2	S-033188 10 mg	10	12	24	Day 6	6	0	6	7	2	7.5	2.5	8	3	0.7	2065	2065	29.8	6.2	50.1	50	1	1	0	0	0	1	1	6.2	1	14.8	14.8	0
20293	2	S-033188 10 mg	10	12	24	Day 9	9	0	9	10	2	10.5	2.5	11	3	0.7	2065	2065	29.8	6.2	50.1	50	1	1	0	0	0	1	1	6.2	1	14.8	14.8	0
20294	2	Placebo	0	12	24	TONSET	0	2	0	0	2	0	2.5	0	3	0.7	0	0	0	5.5	48.5	37	1	0	0	0	0	1	1	5.5	1	0	0	2
20294	2	Placebo	0	12	24	Day 1	1	0	1	2	2	2.5	2.5	3	3	5.5	0	0	0	5.5	48.5	37	1	0	0	0	0	1	0	5.5	1	0	0	0
20294	2	Placebo	0	12	24	Day 2	2	0	2	3	2	3.5	2.5	4	3	3.7	0	0	0	5.5	48.5	37	1	0	0	0	0	1	0	5.5	1	0	0	0
20294	2	Placebo	0	12	24	Day 3	3	0	3	4	2	4.5	2.5	5	3	1.7	0	0	0	5.5	48.5	37	1	0	0	0	0	1	0	5.5	1	0	0	0
20294	2	Placebo	0	12	24	Day 6	6	0	6	7	2	7.5	2.5	8	3	0.7	0	0	0	5.5	48.5	37	1	0	0	0	0	1	1	5.5	1	0	0	0
20294	2	Placebo	0	12	24	Day 9	9	0	9	10	2	10.5	2.5	11	3	0.7	0	0	0	5.5	48.5	37	1	0	0	0	0	1	1	5.5	1	0	0	0
20295	2	Placebo	0	24	36	TONSET	0	2	0	0	2.5	0	3	0	3.5	0.7	0	0	0	5	61.9	36	1	0	0	0	0	1	1	5	1	0	0	2
20295	2	Placebo	0	24	36	Day 1	1	0	1.5	2.5	2.5	3	3	3.5	3.5	5	0	0	0	5	61.9	36	1	0	0	0	0	1	0	5	1	0	0	0
20295	2	Placebo	0	24	36	Day 2	2	0	2.5	3.5	2.5	4	3	4.5	3.5	3	0	0	0	5	61.9	36	1	0	0	0	0	1	0	5	1	0	0	0
20295	2	Placebo	0	24	36	Day 6	6	0	6.5	7.5	2.5	8	3	8.5	3.5	1.7	0	0	0	5	61.9	36	1	0	0	0	0	1	0	5	1	0	0	0
20295	2	Placebo	0	24	36	Day 9	9	0	9.5	10.5	2.5	11	3	11.5	3.5	0.7	0	0	0	5	61.9	36	1	0	0	0	0	1	1	5	1	0	0	0
20296	2	S-033188 40 mg	40	12	24	TONSET	0	2	0	0	2	0	2.5	0	3	0.7	7346	7346	96.8	7.7	69.1	38	1	0	0	0	0	0	1	7.7	1	62.2	62.2	2
20296	2	S-033188 40 mg	40	12	24	Day 1	1	0	1	2	2	2.5	2.5	3	3	7.7	7346	7346	96.8	7.7	69.1	38	1	0	0	0	0	0	0	7.7	1	62.2	62.2	0
20296	2	S-033188 40 mg	40	12	24	Day 2	2	0	2	3	2	3.5	2.5	4	3	1	7346	7346	96.8	7.7	69.1	38	1	0	0	0	0	0	0	7.7	1	62.2	62.2	0
20296	2	S-033188 40 mg	40	12	24	Day 3	3	0	3	4	2	4.5	2.5	5	3	0.7	7346	7346	96.8	7.7	69.1	38	1	0	0	0	0	0	1	7.7	1	62.2	62.2	0
20296	2	S-033188 40 mg	40	12	24	Day 6	6	0	6	7	2	7.5	2.5	8	3	0.7	7346	7346	96.8	7.7	69.1	38	1	0	0	0	0	0	1	7.7	1	62.2	62.2	0
20296	2	S-033188 40 mg	40	12	24	Day 9	9	0	9	10	2	10.5	2.5	11	3	0.7	7346	7346	96.8	7.7	69.1	38	1	0	0	0	0	0	1	7.7	1	62.2	62.2	0
20297	2	Placebo	0	12	24	TONSET	0	2	0	0	2	0	2.5	0	3	0.7	0	0	0	7.7	50.3	27	1	0	0	0	0	1	1	7.7	1	0	0	2
20297	2	Placebo	0	12	24	Day 1	1	0	1	2	2	2.5	2.5	3	3	7.7	0	0	0	7.7	50.3	27	1	0	0	0	0	1	0	7.7	1	0	0	0
20297	2	Placebo	0	12	24	Day 2	2	0	2	3	2	3.5	2.5	4	3	4	0	0	0	7.7	50.3	27	1	0	0	0	0	1	0	7.7	1	0	0	0
20297	2	Placebo	0	12	24	Day 3	3	0	3	4	2	4.5	2.5	5	3	1.7	0	0	0	7.7	50.3	27	1	0	0	0	0	1	0	7.7	1	0	0	0
20297	2	Placebo	0	12	24	Day 6	6	0	6	7	2	7.5	2.5	8	3	0.7	0	0	0	7.7	50.3	27	1	0	0	0	0	1	1	7.7	1	0	0	0
20297	2	Placebo	0	12	24	Day 9	9	0	9	10	2	10.5	2.5	11	3	0.7	0	0	0	7.7	50.3	27	1	0	0	0	0	1	1	7.7	1	0	0	0
20298	2	S-033188 40 mg	40	36	48	TONSET	0	2	0	0	3	0	3.5	0	4	0.7	7393	7393	150	4.3	51.3	42	1	2	0	0	0	1	1	4.3	1	94.1	94.1	2
20298	2	S-033188 40 mg	40	36	48	Day 1	1	0	2	3	3	3.5	3.5	4	4	4.3	7393	7393	150	4.3	51.3	42	1	2	0	0	0	1	0	4.3	1	94.1	94.1	0
20298	2	S-033188 40 mg	40	36	48	Day 3	3	0	4	5	3	5.5	3.5	6	4	0.7	7393	7393	150	4.3	51.3	42	1	2	0	0	0	1	1	4.3	1	94.1	94.1	0
20298	2	S-033188 40 mg	40	36	48	Day 9	9	0	10	11	3	11.5	3.5	12	4	0.7	7393	7393	150	4.3	51.3	42	1	2	0	0	0	1	1	4.3	1	94.1	94.1	0
20299	2	S-033188 10 mg	10	12	24	TONSET	0	2	0	0	2	0	2.5	0	3	0.7	1909	1909	25	8	59.5	41	1	1	0	0	0	0	1	8	1	15.7	15.7	2
20299	2	S-033188 10 mg	10	12	24	Day 1	1	0	1	2	2	2.5	2.5	3	3	8	1909	1909	25	8	59.5	41	1	1	0	0	0	0	0	8	1	15.7	15.7	0
20299	2	S-033188 10 mg	10	12	24	Day 2	2	0	2	3	2	3.5	2.5	4	3	0.7	1909	1909	25	8	59.5	41	1	1	0	0	0	0	1	8	1	15.7	15.7	0
20299	2	S-033188 10 mg	10	12	24	Day 3	3	0	3	4	2	4.5	2.5	5	3	0.7	1909	1909	25	8	59.5	41	1	1	0	0	0	0	1	8	1	15.7	15.7	0
20299	2	S-033188 10 mg	10	12	24	Day 6	6	0	6	7	2	7.5	2.5	8	3	0.7	1909	1909	25	8	59.5	41	1	1	0	0	0	0	1	8	1	15.7	15.7	0
20299	2	S-033188 10 mg	10	12	24	Day 9	9	0	9	10	2	10.5	2.5	11	3	0.7	1909	1909	25	8	59.5	41	1	1	0	0	0	0	1	8	1	15.7	15.7	0
20300	2	S-033188 40 mg	40	36	48	TONSET	0	2	0	0	3	0	3.5	0	4	0.7	5865	5865	70.1	5.5	75.6	38	1	1	0	0	0	0	1	5.5	1	48.4	48.4	2
20300	2	S-033188 40 mg	40	36	48	Day 1	1	0	2	3	3	3.5	3.5	4	4	5.5	5865	5865	70.1	5.5	75.6	38	1	1	0	0	0	0	0	5.5	1	48.4	48.4	0
20300	2	S-033188 40 mg	40	36	48	Day 2	2	0	3	4	3	4.5	3.5	5	4	1.3	5865	5865	70.1	5.5	75.6	38	1	1	0	0	0	0	0	5.5	1	48.4	48.4	0
20300	2	S-033188 40 mg	40	36	48	Day 3	3	0	4	5	3	5.5	3.5	6	4	0.7	5865	5865	70.1	5.5	75.6	38	1	1	0	0	0	0	1	5.5	1	48.4	48.4	0
20300	2	S-033188 40 mg	40	36	48	Day 6	6	0	7	8	3	8.5	3.5	9	4	0.7	5865	5865	70.1	5.5	75.6	38	1	1	0	0	0	0	1	5.5	1	48.4	48.4	0
20300	2	S-033188 40 mg	40	36	48	Day 9	9	0	10	11	3	11.5	3.5	12	4	0.7	5865	5865	70.1	5.5	75.6	38	1	1	0	0	0	0	1	5.5	1	48.4	48.4	0
20301	2	Placebo	0	12	24	TONSET	0	2	0	0	2	0	2.5	0	3	0.7	0	0	0	6.2	63.9	35	1	0	0	0	0	0	1	6.2	1	0	0	2
20301	2	Placebo	0	12	24	Day 1	1	0	1	2	2	2.5	2.5	3	3	6.2	0	0	0	6.2	63.9	35	1	0	0	0	0	0	0	6.2	1	0	0	0
20301	2	Placebo	0	12	24	Day 2	2	0	2	3	2	3.5	2.5	4	3	6.2	0	0	0	6.2	63.9	35	1	0	0	0	0	0	0	6.2	1	0	0	0
20301	2	Placebo	0	12	24	Day 3	3	0	3	4	2	4.5	2.5	5	3	1.5	0	0	0	6.2	63.9	35	1	0	0	0	0	0	0	6.2	1	0	0	0
20301	2	Placebo	0	12	24	Day 6	6	0	6	7	2	7.5	2.5	8	3	0.7	0	0	0	6.2	63.9	35	1	0	0	0	0	0	1	6.2	1	0	0	0
20301	2	Placebo	0	12	24	Day 9	9	0	9	10	2	10.5	2.5	11	3	0.7	0	0	0	6.2	63.9	35	1	0	0	0	0	0	1	6.2	1	0	0	0
20302	2	S-033188 40 mg	40	24	36	TONSET	0	2	0	0	2.5	0	3	0	3.5	0.7	9086	9086	99.2	7.5	48.8	40	1	2	0	0	0	1	1	7.5	1	69	69	2
20302	2	S-033188 40 mg	40	24	36	Day 1	1	0	1.5	2.5	2.5	3	3	3.5	3.5	7.5	9086	9086	99.2	7.5	48.8	40	1	2	0	0	0	1	0	7.5	1	69	69	0
20302	2	S-033188 40 mg	40	24	36	Day 2	2	0	2.5	3.5	2.5	4	3	4.5	3.5	0.7	9086	9086	99.2	7.5	48.8	40	1	2	0	0	0	1	1	7.5	1	69	69	0
20302	2	S-033188 40 mg	40	24	36	Day 3	3	0	3.5	4.5	2.5	5	3	5.5	3.5	0.7	9086	9086	99.2	7.5	48.8	40	1	2	0	0	0	1	1	7.5	1	69	69	0
20302	2	S-033188 40 mg	40	24	36	Day 6	6	0	6.5	7.5	2.5	8	3	8.5	3.5	0.7	9086	9086	99.2	7.5	48.8	40	1	2	0	0	0	1	1	7.5	1	69	69	0
20302	2	S-033188 40 mg	40	24	36	Day 9	9	0	9.5	10.5	2.5	11	3	11.5	3.5	0.7	9086	9086	99.2	7.5	48.8	40	1	2	0	0	0	1	1	7.5	1	69	69	0
20304	2	S-033188 20 mg	20	12	24	TONSET	0	2	0	0	2	0	2.5	0	3	0.7	5434	5434	90.6	5.5	41.7	57	1	1	0	0	0	1	1	5.5	1	43.9	43.9	2
20304	2	S-033188 20 mg	20	12	24	Day 1	1	0	1	2	2	2.5	2.5	3	3	5.5	5434	5434	90.6	5.5	41.7	57	1	1	0	0	0	1	0	5.5	1	43.9	43.9	0
20304	2	S-033188 20 mg	20	12	24	Day 2	2	0	2	3	2	3.5	2.5	4	3	1.7	5434	5434	90.6	5.5	41.7	57	1	1	0	0	0	1	0	5.5	1	43.9	43.9	0
20304	2	S-033188 20 mg	20	12	24	Day 6	6	0	6	7	2	7.5	2.5	8	3	0.7	5434	5434	90.6	5.5	41.7	57	1	1	0	0	0	1	1	5.5	1	43.9	43.9	0
20304	2	S-033188 20 mg	20	12	24	Day 9	9	0	9	10	2	10.5	2.5	11	3	0.7	5434	5434	90.6	5.5	41.7	57	1	1	0	0	0	1	1	5.5	1	43.9	43.9	0
20304	2	S-033188 20 mg	20	12	24	Day 15	15	0	15	16	2	16.5	2.5	17	3	0.7	5434	5434	90.6	5.5	41.7	57	1	1	0	0	0	1	1	5.5	1	43.9	43.9	0
20305	2	S-033188 10 mg	10	0	12	TONSET	0	2	0	0	1.5	0	2	0	2.5	0.7	1634	1634	13.4	6.8	85.2	30	1	0	0	0	0	0	1	6.8	1	9.61	9.61	2
20305	2	S-033188 10 mg	10	0	12	Day 1	1	0	0.5	1.5	1.5	2	2	2.5	2.5	6.8	1634	1634	13.4	6.8	85.2	30	1	0	0	0	0	0	0	6.8	1	9.61	9.61	0
20305	2	S-033188 10 mg	10	0	12	Day 2	2	0	1.5	2.5	1.5	3	2	3.5	2.5	3.3	1634	1634	13.4	6.8	85.2	30	1	0	0	0	0	0	0	6.8	1	9.61	9.61	0
20305	2	S-033188 10 mg	10	0	12	Day 6	6	0	5.5	6.5	1.5	7	2	7.5	2.5	0.7	1634	1634	13.4	6.8	85.2	30	1	0	0	0	0	0	1	6.8	1	9.61	9.61	0
20305	2	S-033188 10 mg	10	0	12	Day 9	9	0	8.5	9.5	1.5	10	2	10.5	2.5	0.7	1634	1634	13.4	6.8	85.2	30	1	0	0	0	0	0	1	6.8	1	9.61	9.61	0
20305	2	S-033188 10 mg	10	0	12	Day 15	15	0	14.5	15.5	1.5	16	2	16.5	2.5	0.7	1634	1634	13.4	6.8	85.2	30	1	0	0	0	0	0	1	6.8	1	9.61	9.61	0
20306	2	Placebo	0	12	24	TONSET	0	2	0	0	2	0	2.5	0	3	0.7	0	0	0	8	70.6	34	1	0	0	0	0	0	1	8	1	0	0	2
20306	2	Placebo	0	12	24	Day 1	1	0	1	2	2	2.5	2.5	3	3	8	0	0	0	8	70.6	34	1	0	0	0	0	0	0	8	1	0	0	0
20306	2	Placebo	0	12	24	Day 2	2	0	2	3	2	3.5	2.5	4	3	2.5	0	0	0	8	70.6	34	1	0	0	0	0	0	0	8	1	0	0	0
20306	2	Placebo	0	12	24	Day 6	6	0	6	7	2	7.5	2.5	8	3	0.7	0	0	0	8	70.6	34	1	0	0	0	0	0	1	8	1	0	0	0
20306	2	Placebo	0	12	24	Day 9	9	0	9	10	2	10.5	2.5	11	3	0.7	0	0	0	8	70.6	34	1	0	0	0	0	0	1	8	1	0	0	0
20307	2	Placebo	0	36	48	TONSET	0	2	0	0	3	0	3.5	0	4	0.7	0	0	0	3.5	50.4	32	1	2	0	0	0	1	1	3.5	1	0	0	2
20307	2	Placebo	0	36	48	Day 1	1	0	2	3	3	3.5	3.5	4	4	3.5	0	0	0	3.5	50.4	32	1	2	0	0	0	1	0	3.5	1	0	0	0
20307	2	Placebo	0	36	48	Day 2	2	0	3	4	3	4.5	3.5	5	4	3.5	0	0	0	3.5	50.4	32	1	2	0	0	0	1	0	3.5	1	0	0	0
20307	2	Placebo	0	36	48	Day 6	6	0	7	8	3	8.5	3.5	9	4	0.7	0	0	0	3.5	50.4	32	1	2	0	0	0	1	1	3.5	1	0	0	0
20307	2	Placebo	0	36	48	Day 9	9	0	10	11	3	11.5	3.5	12	4	0.7	0	0	0	3.5	50.4	32	1	2	0	0	0	1	1	3.5	1	0	0	0
20308	2	S-033188 40 mg	40	24	36	TONSET	0	2	0	0	2.5	0	3	0	3.5	0.7	6741	6741	121	6.5	69.3	28	1	0	0	0	0	0	1	6.5	1	61.4	61.4	2
20308	2	S-033188 40 mg	40	24	36	Day 1	1	0	1.5	2.5	2.5	3	3	3.5	3.5	6.5	6741	6741	121	6.5	69.3	28	1	0	0	0	0	0	0	6.5	1	61.4	61.4	0
20308	2	S-033188 40 mg	40	24	36	Day 2	2	0	2.5	3.5	2.5	4	3	4.5	3.5	0.7	6741	6741	121	6.5	69.3	28	1	0	0	0	0	0	1	6.5	1	61.4	61.4	0
20308	2	S-033188 40 mg	40	24	36	Day 3	3	0	3.5	4.5	2.5	5	3	5.5	3.5	0.7	6741	6741	121	6.5	69.3	28	1	0	0	0	0	0	1	6.5	1	61.4	61.4	0
20308	2	S-033188 40 mg	40	24	36	Day 6	6	0	6.5	7.5	2.5	8	3	8.5	3.5	0.7	6741	6741	121	6.5	69.3	28	1	0	0	0	0	0	1	6.5	1	61.4	61.4	0
20308	2	S-033188 40 mg	40	24	36	Day 9	9	0	9.5	10.5	2.5	11	3	11.5	3.5	0.7	6741	6741	121	6.5	69.3	28	1	0	0	0	0	0	1	6.5	1	61.4	61.4	0
20308	2	S-033188 40 mg	40	24	36	Day 15	15	0	15.5	16.5	2.5	17	3	17.5	3.5	0.7	6741	6741	121	6.5	69.3	28	1	0	0	0	0	0	1	6.5	1	61.4	61.4	0
20310	2	Placebo	0	12	24	TONSET	0	2	0	0	2	0	2.5	0	3	0.7	0	0	0	6.8	55.5	22	1	0	0	0	0	0	1	7.2	1	0	0	2
20310	2	Placebo	0	12	24	Day 1	1	0	1	2	2	2.5	2.5	3	3	6.8	0	0	0	6.8	55.5	22	1	0	0	0	0	0	0	7.2	1	0	0	0
20310	2	Placebo	0	12	24	Day 2	2	0	2	3	2	3.5	2.5	4	3	7.2	0	0	0	6.8	55.5	22	1	0	0	0	0	0	0	7.2	1	0	0	0
20310	2	Placebo	0	12	24	Day 3	3	0	3	4	2	4.5	2.5	5	3	1	0	0	0	6.8	55.5	22	1	0	0	0	0	0	0	7.2	1	0	0	0
20310	2	Placebo	0	12	24	Day 6	6	0	6	7	2	7.5	2.5	8	3	0.7	0	0	0	6.8	55.5	22	1	0	0	0	0	0	1	7.2	1	0	0	0
20310	2	Placebo	0	12	24	Day 9	9	0	9	10	2	10.5	2.5	11	3	0.7	0	0	0	6.8	55.5	22	1	0	0	0	0	0	1	7.2	1	0	0	0
20310	2	Placebo	0	12	24	Day 15	15	0	15	16	2	16.5	2.5	17	3	0.7	0	0	0	6.8	55.5	22	1	0	0	0	0	0	1	7.2	1	0	0	0
20311	2	S-033188 10 mg	10	12	24	TONSET	0	2	0	0	2	0	2.5	0	3	0.7	2691	2691	29.8	5.7	60	23	1	1	0	0	0	0	1	5.7	1	18.5	18.5	2
20311	2	S-033188 10 mg	10	12	24	Day 1	1	0	1	2	2	2.5	2.5	3	3	5.7	2691	2691	29.8	5.7	60	23	1	1	0	0	0	0	0	5.7	1	18.5	18.5	0
20311	2	S-033188 10 mg	10	12	24	Day 2	2	0	2	3	2	3.5	2.5	4	3	1	2691	2691	29.8	5.7	60	23	1	1	0	0	0	0	0	5.7	1	18.5	18.5	0
20311	2	S-033188 10 mg	10	12	24	Day 3	3	0	3	4	2	4.5	2.5	5	3	0.7	2691	2691	29.8	5.7	60	23	1	1	0	0	0	0	1	5.7	1	18.5	18.5	0
20311	2	S-033188 10 mg	10	12	24	Day 6	6	0	6	7	2	7.5	2.5	8	3	0.7	2691	2691	29.8	5.7	60	23	1	1	0	0	0	0	1	5.7	1	18.5	18.5	0
20311	2	S-033188 10 mg	10	12	24	Day 9	9	0	9	10	2	10.5	2.5	11	3	0.7	2691	2691	29.8	5.7	60	23	1	1	0	0	0	0	1	5.7	1	18.5	18.5	0
20311	2	S-033188 10 mg	10	12	24	Day 15	15	0	15	16	2	16.5	2.5	17	3	0.7	2691	2691	29.8	5.7	60	23	1	1	0	0	0	0	1	5.7	1	18.5	18.5	0
20312	2	S-033188 40 mg	40	0	12	TONSET	0	2	0	0	1.5	0	2	0	2.5	0.7	5759	5759	123	4.3	44.9	33	1	2	0	0	0	1	1	4.3	1	56.7	56.7	2
20312	2	S-033188 40 mg	40	0	12	Day 1	1	0	0.5	1.5	1.5	2	2	2.5	2.5	4.3	5759	5759	123	4.3	44.9	33	1	2	0	0	0	1	0	4.3	1	56.7	56.7	0
20312	2	S-033188 40 mg	40	0	12	Day 2	2	0	1.5	2.5	1.5	3	2	3.5	2.5	0.7	5759	5759	123	4.3	44.9	33	1	2	0	0	0	1	1	4.3	1	56.7	56.7	0
20312	2	S-033188 40 mg	40	0	12	Day 3	3	0	2.5	3.5	1.5	4	2	4.5	2.5	0.7	5759	5759	123	4.3	44.9	33	1	2	0	0	0	1	1	4.3	1	56.7	56.7	0
20312	2	S-033188 40 mg	40	0	12	Day 6	6	0	5.5	6.5	1.5	7	2	7.5	2.5	0.7	5759	5759	123	4.3	44.9	33	1	2	0	0	0	1	1	4.3	1	56.7	56.7	0
20312	2	S-033188 40 mg	40	0	12	Day 9	9	0	8.5	9.5	1.5	10	2	10.5	2.5	0.7	5759	5759	123	4.3	44.9	33	1	2	0	0	0	1	1	4.3	1	56.7	56.7	0
20313	2	S-033188 10 mg	10	12	24	TONSET	0	2	0	0	2	0	2.5	0	3	0.7	1716	1716	11.5	6	90.7	44	1	1	0	0	0	0	1	6	1	10.9	10.9	2
20313	2	S-033188 10 mg	10	12	24	Day 1	1	0	1	2	2	2.5	2.5	3	3	6	1716	1716	11.5	6	90.7	44	1	1	0	0	0	0	0	6	1	10.9	10.9	0
20313	2	S-033188 10 mg	10	12	24	Day 2	2	0	2	3	2	3.5	2.5	4	3	1.5	1716	1716	11.5	6	90.7	44	1	1	0	0	0	0	0	6	1	10.9	10.9	0
20313	2	S-033188 10 mg	10	12	24	Day 3	3	0	3	4	2	4.5	2.5	5	3	0.7	1716	1716	11.5	6	90.7	44	1	1	0	0	0	0	1	6	1	10.9	10.9	0
20313	2	S-033188 10 mg	10	12	24	Day 6	6	0	6	7	2	7.5	2.5	8	3	0.7	1716	1716	11.5	6	90.7	44	1	1	0	0	0	0	1	6	1	10.9	10.9	0
20313	2	S-033188 10 mg	10	12	24	Day 9	9	0	9	10	2	10.5	2.5	11	3	0.7	1716	1716	11.5	6	90.7	44	1	1	0	0	0	0	1	6	1	10.9	10.9	0
20314	2	Placebo	0	12	24	TONSET	0	2	0	0	2	0	2.5	0	3	0.7	0	0	0	3.5	66.4	27	1	0	0	0	0	0	1	3.5	1	0	0	2
20314	2	Placebo	0	12	24	Day 1	1	0	1	2	2	2.5	2.5	3	3	3.5	0	0	0	3.5	66.4	27	1	0	0	0	0	0	0	3.5	1	0	0	0
20314	2	Placebo	0	12	24	Day 2	2	0	2	3	2	3.5	2.5	4	3	0.7	0	0	0	3.5	66.4	27	1	0	0	0	0	0	1	3.5	1	0	0	0
20314	2	Placebo	0	12	24	Day 3	3	0	3	4	2	4.5	2.5	5	3	0.7	0	0	0	3.5	66.4	27	1	0	0	0	0	0	1	3.5	1	0	0	0
20314	2	Placebo	0	12	24	Day 6	6	0	6	7	2	7.5	2.5	8	3	0.7	0	0	0	3.5	66.4	27	1	0	0	0	0	0	1	3.5	1	0	0	0
20314	2	Placebo	0	12	24	Day 9	9	0	9	10	2	10.5	2.5	11	3	0.7	0	0	0	3.5	66.4	27	1	0	0	0	0	0	1	3.5	1	0	0	0
20315	2	S-033188 20 mg	20	36	48	TONSET	0	2	0	0	3	0	3.5	0	4	0.7	4597	4597	73	4.3	74.9	45	1	0	0	0	0	1	1	4.3	1	33.7	33.7	2
20315	2	S-033188 20 mg	20	36	48	Day 1	1	0	2	3	3	3.5	3.5	4	4	4.3	4597	4597	73	4.3	74.9	45	1	0	0	0	0	1	0	4.3	1	33.7	33.7	0
20315	2	S-033188 20 mg	20	36	48	Day 2	2	0	3	4	3	4.5	3.5	5	4	1	4597	4597	73	4.3	74.9	45	1	0	0	0	0	1	0	4.3	1	33.7	33.7	0
20315	2	S-033188 20 mg	20	36	48	Day 3	3	0	4	5	3	5.5	3.5	6	4	0.7	4597	4597	73	4.3	74.9	45	1	0	0	0	0	1	1	4.3	1	33.7	33.7	0
20315	2	S-033188 20 mg	20	36	48	Day 6	6	0	7	8	3	8.5	3.5	9	4	0.7	4597	4597	73	4.3	74.9	45	1	0	0	0	0	1	1	4.3	1	33.7	33.7	0
20315	2	S-033188 20 mg	20	36	48	Day 9	9	0	10	11	3	11.5	3.5	12	4	0.7	4597	4597	73	4.3	74.9	45	1	0	0	0	0	1	1	4.3	1	33.7	33.7	0
20316	2	Placebo	0	36	48	TONSET	0	2	0	0	3	0	3.5	0	4	0.7	0	0	0	4.7	54.1	37	1	0	0	0	0	1	1	4.7	1	0	0	2
20316	2	Placebo	0	36	48	Day 1	1	0	2	3	3	3.5	3.5	4	4	4.7	0	0	0	4.7	54.1	37	1	0	0	0	0	1	0	4.7	1	0	0	0
20316	2	Placebo	0	36	48	Day 2	2	0	3	4	3	4.5	3.5	5	4	3.3	0	0	0	4.7	54.1	37	1	0	0	0	0	1	0	4.7	1	0	0	0
20316	2	Placebo	0	36	48	Day 3	3	0	4	5	3	5.5	3.5	6	4	0.7	0	0	0	4.7	54.1	37	1	0	0	0	0	1	1	4.7	1	0	0	0
20316	2	Placebo	0	36	48	Day 6	6	0	7	8	3	8.5	3.5	9	4	0.7	0	0	0	4.7	54.1	37	1	0	0	0	0	1	1	4.7	1	0	0	0
20316	2	Placebo	0	36	48	Day 9	9	0	10	11	3	11.5	3.5	12	4	0.7	0	0	0	4.7	54.1	37	1	0	0	0	0	1	1	4.7	1	0	0	0
20316	2	Placebo	0	36	48	Day 15	15	0	16	17	3	17.5	3.5	18	4	0.7	0	0	0	4.7	54.1	37	1	0	0	0	0	1	1	4.7	1	0	0	0
20317	2	S-033188 20 mg	20	24	36	TONSET	0	2	0	0	2.5	0	3	0	3.5	0.7	6561	6561	104	8.2	58.8	39	1	2	0	0	0	1	1	8.2	1	38.7	38.7	2
20317	2	S-033188 20 mg	20	24	36	Day 1	1	0	1.5	2.5	2.5	3	3	3.5	3.5	8.2	6561	6561	104	8.2	58.8	39	1	2	0	0	0	1	0	8.2	1	38.7	38.7	0
20317	2	S-033188 20 mg	20	24	36	Day 2	2	0	2.5	3.5	2.5	4	3	4.5	3.5	0.7	6561	6561	104	8.2	58.8	39	1	2	0	0	0	1	1	8.2	1	38.7	38.7	0
20317	2	S-033188 20 mg	20	24	36	Day 3	3	0	3.5	4.5	2.5	5	3	5.5	3.5	0.7	6561	6561	104	8.2	58.8	39	1	2	0	0	0	1	1	8.2	1	38.7	38.7	0
20317	2	S-033188 20 mg	20	24	36	Day 6	6	0	6.5	7.5	2.5	8	3	8.5	3.5	0.7	6561	6561	104	8.2	58.8	39	1	2	0	0	0	1	1	8.2	1	38.7	38.7	0
20317	2	S-033188 20 mg	20	24	36	Day 9	9	0	9.5	10.5	2.5	11	3	11.5	3.5	0.7	6561	6561	104	8.2	58.8	39	1	2	0	0	0	1	1	8.2	1	38.7	38.7	0
20318	2	S-033188 40 mg	40	24	36	TONSET	0	2	0	0	2.5	0	3	0	3.5	0.7	6256	6256	169	8	47.3	35	1	0	0	0	0	1	1	8	1	96	96	2
20318	2	S-033188 40 mg	40	24	36	Day 1	1	0	1.5	2.5	2.5	3	3	3.5	3.5	8	6256	6256	169	8	47.3	35	1	0	0	0	0	1	0	8	1	96	96	0
20318	2	S-033188 40 mg	40	24	36	Day 2	2	0	2.5	3.5	2.5	4	3	4.5	3.5	0.7	6256	6256	169	8	47.3	35	1	0	0	0	0	1	1	8	1	96	96	0
20318	2	S-033188 40 mg	40	24	36	Day 3	3	0	3.5	4.5	2.5	5	3	5.5	3.5	0.7	6256	6256	169	8	47.3	35	1	0	0	0	0	1	1	8	1	96	96	0
20318	2	S-033188 40 mg	40	24	36	Day 6	6	0	6.5	7.5	2.5	8	3	8.5	3.5	0.7	6256	6256	169	8	47.3	35	1	0	0	0	0	1	1	8	1	96	96	0
20318	2	S-033188 40 mg	40	24	36	Day 9	9	0	9.5	10.5	2.5	11	3	11.5	3.5	0.7	6256	6256	169	8	47.3	35	1	0	0	0	0	1	1	8	1	96	96	0
20319	2	Placebo	0	12	24	TONSET	0	2	0	0	2	0	2.5	0	3	0.7	0	0	0	5.5	78.7	34	1	0	0	0	0	0	1	5.5	1	0	0	2
20319	2	Placebo	0	12	24	Day 1	1	0	1	2	2	2.5	2.5	3	3	5.5	0	0	0	5.5	78.7	34	1	0	0	0	0	0	0	5.5	1	0	0	0
20319	2	Placebo	0	12	24	Day 2	2	0	2	3	2	3.5	2.5	4	3	2	0	0	0	5.5	78.7	34	1	0	0	0	0	0	0	5.5	1	0	0	0
20319	2	Placebo	0	12	24	Day 3	3	0	3	4	2	4.5	2.5	5	3	0.7	0	0	0	5.5	78.7	34	1	0	0	0	0	0	1	5.5	1	0	0	0
20319	2	Placebo	0	12	24	Day 6	6	0	6	7	2	7.5	2.5	8	3	0.7	0	0	0	5.5	78.7	34	1	0	0	0	0	0	1	5.5	1	0	0	0
20319	2	Placebo	0	12	24	Day 9	9	0	9	10	2	10.5	2.5	11	3	0.7	0	0	0	5.5	78.7	34	1	0	0	0	0	0	1	5.5	1	0	0	0
20319	2	Placebo	0	12	24	Day 15	15	0	15	16	2	16.5	2.5	17	3	0.7	0	0	0	5.5	78.7	34	1	0	0	0	0	0	1	5.5	1	0	0	0
20320	2	S-033188 10 mg	10	12	24	TONSET	0	2	0	0	2	0	2.5	0	3	0.7	1933	1933	24.7	3	70.1	33	1	2	0	0	0	0	1	3	1	11.8	11.8	2
20320	2	S-033188 10 mg	10	12	24	Day 1	1	0	1	2	2	2.5	2.5	3	3	3	1933	1933	24.7	3	70.1	33	1	2	0	0	0	0	0	3	1	11.8	11.8	0
20320	2	S-033188 10 mg	10	12	24	Day 2	2	0	2	3	2	3.5	2.5	4	3	1.5	1933	1933	24.7	3	70.1	33	1	2	0	0	0	0	0	3	1	11.8	11.8	0
20320	2	S-033188 10 mg	10	12	24	Day 3	3	0	3	4	2	4.5	2.5	5	3	0.7	1933	1933	24.7	3	70.1	33	1	2	0	0	0	0	1	3	1	11.8	11.8	0
20320	2	S-033188 10 mg	10	12	24	Day 6	6	0	6	7	2	7.5	2.5	8	3	0.7	1933	1933	24.7	3	70.1	33	1	2	0	0	0	0	1	3	1	11.8	11.8	0
20320	2	S-033188 10 mg	10	12	24	Day 9	9	0	9	10	2	10.5	2.5	11	3	0.7	1933	1933	24.7	3	70.1	33	1	2	0	0	0	0	1	3	1	11.8	11.8	0
20321	2	S-033188 20 mg	20	36	48	TONSET	0	2	0	0	3	0	3.5	0	4	0.7	4950	4950	76	7.7	64.4	31	1	1	0	0	0	0	1	7.7	1	31.4	31.4	2
20321	2	S-033188 20 mg	20	36	48	Day 1	1	0	2	3	3	3.5	3.5	4	4	7.7	4950	4950	76	7.7	64.4	31	1	1	0	0	0	0	0	7.7	1	31.4	31.4	0
20321	2	S-033188 20 mg	20	36	48	Day 2	2	0	3	4	3	4.5	3.5	5	4	1.3	4950	4950	76	7.7	64.4	31	1	1	0	0	0	0	0	7.7	1	31.4	31.4	0
20321	2	S-033188 20 mg	20	36	48	Day 3	3	0	4	5	3	5.5	3.5	6	4	0.7	4950	4950	76	7.7	64.4	31	1	1	0	0	0	0	1	7.7	1	31.4	31.4	0
20321	2	S-033188 20 mg	20	36	48	Day 6	6	0	7	8	3	8.5	3.5	9	4	0.7	4950	4950	76	7.7	64.4	31	1	1	0	0	0	0	1	7.7	1	31.4	31.4	0
20321	2	S-033188 20 mg	20	36	48	Day 9	9	0	10	11	3	11.5	3.5	12	4	0.7	4950	4950	76	7.7	64.4	31	1	1	0	0	0	0	1	7.7	1	31.4	31.4	0
20321	2	S-033188 20 mg	20	36	48	Day 15	15	0	16	17	3	17.5	3.5	18	4	0.7	4950	4950	76	7.7	64.4	31	1	1	0	0	0	0	1	7.7	1	31.4	31.4	0
20323	2	S-033188 40 mg	40	36	48	TONSET	0	2	0	0	3	0	3.5	0	4	0.7	4122	4122	89.1	3.3	61.1	25	1	2	0	0	0	0	1	3.3	1	39.6	39.6	2
20323	2	S-033188 40 mg	40	36	48	Day 1	1	0	2	3	3	3.5	3.5	4	4	3.3	4122	4122	89.1	3.3	61.1	25	1	2	0	0	0	0	0	3.3	1	39.6	39.6	0
20323	2	S-033188 40 mg	40	36	48	Day 2	2	0	3	4	3	4.5	3.5	5	4	0.7	4122	4122	89.1	3.3	61.1	25	1	2	0	0	0	0	1	3.3	1	39.6	39.6	0
20323	2	S-033188 40 mg	40	36	48	Day 3	3	0	4	5	3	5.5	3.5	6	4	0.7	4122	4122	89.1	3.3	61.1	25	1	2	0	0	0	0	1	3.3	1	39.6	39.6	0
20323	2	S-033188 40 mg	40	36	48	Day 6	6	0	7	8	3	8.5	3.5	9	4	0.7	4122	4122	89.1	3.3	61.1	25	1	2	0	0	0	0	1	3.3	1	39.6	39.6	0
20323	2	S-033188 40 mg	40	36	48	Day 9	9	0	10	11	3	11.5	3.5	12	4	0.7	4122	4122	89.1	3.3	61.1	25	1	2	0	0	0	0	1	3.3	1	39.6	39.6	0
20325	2	S-033188 20 mg	20	36	48	TONSET	0	2	0	0	3	0	3.5	0	4	0.7	3686	3686	50.5	2	74.5	44	1	1	0	0	0	0	1	2	1	25.3	25.3	2
20325	2	S-033188 20 mg	20	36	48	Day 1	1	0	2	3	3	3.5	3.5	4	4	2	3686	3686	50.5	2	74.5	44	1	1	0	0	0	0	0	2	1	25.3	25.3	0
20325	2	S-033188 20 mg	20	36	48	Day 2	2	0	3	4	3	4.5	3.5	5	4	0.7	3686	3686	50.5	2	74.5	44	1	1	0	0	0	0	1	2	1	25.3	25.3	0
20325	2	S-033188 20 mg	20	36	48	Day 3	3	0	4	5	3	5.5	3.5	6	4	0.7	3686	3686	50.5	2	74.5	44	1	1	0	0	0	0	1	2	1	25.3	25.3	0
20325	2	S-033188 20 mg	20	36	48	Day 6	6	0	7	8	3	8.5	3.5	9	4	0.7	3686	3686	50.5	2	74.5	44	1	1	0	0	0	0	1	2	1	25.3	25.3	0
20325	2	S-033188 20 mg	20	36	48	Day 9	9	0	10	11	3	11.5	3.5	12	4	0.7	3686	3686	50.5	2	74.5	44	1	1	0	0	0	0	1	2	1	25.3	25.3	0
20327	2	S-033188 40 mg	40	0	12	TONSET	0	2	0	0	1.5	0	2	0	2.5	0.7	6179	6179	101	3.7	77.7	44	1	2	0	0	0	0	1	3.7	1	50.6	50.6	2
20327	2	S-033188 40 mg	40	0	12	Day 1	1	0	0.5	1.5	1.5	2	2	2.5	2.5	3.7	6179	6179	101	3.7	77.7	44	1	2	0	0	0	0	0	3.7	1	50.6	50.6	0
20327	2	S-033188 40 mg	40	0	12	Day 2	2	0	1.5	2.5	1.5	3	2	3.5	2.5	0.7	6179	6179	101	3.7	77.7	44	1	2	0	0	0	0	1	3.7	1	50.6	50.6	0
20327	2	S-033188 40 mg	40	0	12	Day 3	3	0	2.5	3.5	1.5	4	2	4.5	2.5	0.7	6179	6179	101	3.7	77.7	44	1	2	0	0	0	0	1	3.7	1	50.6	50.6	0
20327	2	S-033188 40 mg	40	0	12	Day 6	6	0	5.5	6.5	1.5	7	2	7.5	2.5	0.7	6179	6179	101	3.7	77.7	44	1	2	0	0	0	0	1	3.7	1	50.6	50.6	0
20327	2	S-033188 40 mg	40	0	12	Day 9	9	0	8.5	9.5	1.5	10	2	10.5	2.5	0.7	6179	6179	101	3.7	77.7	44	1	2	0	0	0	0	1	3.7	1	50.6	50.6	0
20328	2	S-033188 40 mg	40	12	24	TONSET	0	2	0	0	2	0	2.5	0	3	0.7	4885	4885	37.7	6.2	68.1	27	1	1	0	0	0	0	1	6.2	1	49	49	2
20328	2	S-033188 40 mg	40	12	24	Day 1	1	0	1	2	2	2.5	2.5	3	3	6.2	4885	4885	37.7	6.2	68.1	27	1	1	0	0	0	0	0	6.2	1	49	49	0
20328	2	S-033188 40 mg	40	12	24	Day 2	2	0	2	3	2	3.5	2.5	4	3	3	4885	4885	37.7	6.2	68.1	27	1	1	0	0	0	0	0	6.2	1	49	49	0
20328	2	S-033188 40 mg	40	12	24	Day 3	3	0	3	4	2	4.5	2.5	5	3	0.7	4885	4885	37.7	6.2	68.1	27	1	1	0	0	0	0	1	6.2	1	49	49	0
20328	2	S-033188 40 mg	40	12	24	Day 6	6	0	6	7	2	7.5	2.5	8	3	0.7	4885	4885	37.7	6.2	68.1	27	1	1	0	0	0	0	1	6.2	1	49	49	0
20328	2	S-033188 40 mg	40	12	24	Day 9	9	0	9	10	2	10.5	2.5	11	3	0.7	4885	4885	37.7	6.2	68.1	27	1	1	0	0	0	0	1	6.2	1	49	49	0
20330	2	S-033188 40 mg	40	24	36	TONSET	0	2	0	0	2.5	0	3	0	3.5	0.7	5142	5142	56.1	6.2	70.7	36	1	1	0	0	0	0	1	6.2	1	40.5	40.5	2
20330	2	S-033188 40 mg	40	24	36	Day 1	1	0	1.5	2.5	2.5	3	3	3.5	3.5	6.2	5142	5142	56.1	6.2	70.7	36	1	1	0	0	0	0	0	6.2	1	40.5	40.5	0
20330	2	S-033188 40 mg	40	24	36	Day 2	2	0	2.5	3.5	2.5	4	3	4.5	3.5	0.7	5142	5142	56.1	6.2	70.7	36	1	1	0	0	0	0	1	6.2	1	40.5	40.5	0
20330	2	S-033188 40 mg	40	24	36	Day 3	3	0	3.5	4.5	2.5	5	3	5.5	3.5	0.7	5142	5142	56.1	6.2	70.7	36	1	1	0	0	0	0	1	6.2	1	40.5	40.5	0
20330	2	S-033188 40 mg	40	24	36	Day 6	6	0	6.5	7.5	2.5	8	3	8.5	3.5	0.7	5142	5142	56.1	6.2	70.7	36	1	1	0	0	0	0	1	6.2	1	40.5	40.5	0
20330	2	S-033188 40 mg	40	24	36	Day 9	9	0	9.5	10.5	2.5	11	3	11.5	3.5	0.7	5142	5142	56.1	6.2	70.7	36	1	1	0	0	0	0	1	6.2	1	40.5	40.5	0
20331	2	S-033188 10 mg	10	12	24	TONSET	0	2	0	0	2	0	2.5	0	3	0.7	1657	1657	16.3	5	63.7	20	1	1	0	0	0	0	1	5	1	10.8	10.8	2
20331	2	S-033188 10 mg	10	12	24	Day 1	1	0	1	2	2	2.5	2.5	3	3	5	1657	1657	16.3	5	63.7	20	1	1	0	0	0	0	0	5	1	10.8	10.8	0
20331	2	S-033188 10 mg	10	12	24	Day 2	2	0	2	3	2	3.5	2.5	4	3	3.3	1657	1657	16.3	5	63.7	20	1	1	0	0	0	0	0	5	1	10.8	10.8	0
20331	2	S-033188 10 mg	10	12	24	Day 3	3	0	3	4	2	4.5	2.5	5	3	0.7	1657	1657	16.3	5	63.7	20	1	1	0	0	0	0	1	5	1	10.8	10.8	0
20331	2	S-033188 10 mg	10	12	24	Day 6	6	0	6	7	2	7.5	2.5	8	3	0.7	1657	1657	16.3	5	63.7	20	1	1	0	0	0	0	1	5	1	10.8	10.8	0
20331	2	S-033188 10 mg	10	12	24	Day 9	9	0	9	10	2	10.5	2.5	11	3	0.7	1657	1657	16.3	5	63.7	20	1	1	0	0	0	0	1	5	1	10.8	10.8	0
20332	2	S-033188 10 mg	10	36	48	TONSET	0	2	0	0	3	0	3.5	0	4	0.7	1814	1814	15.7	8.2	58.3	38	1	1	0	0	0	0	1	8.2	1	9.65	9.65	2
20332	2	S-033188 10 mg	10	36	48	Day 1	1	0	2	3	3	3.5	3.5	4	4	8.2	1814	1814	15.7	8.2	58.3	38	1	1	0	0	0	0	0	8.2	1	9.65	9.65	0
20332	2	S-033188 10 mg	10	36	48	Day 2	2	0	3	4	3	4.5	3.5	5	4	1.7	1814	1814	15.7	8.2	58.3	38	1	1	0	0	0	0	0	8.2	1	9.65	9.65	0
20332	2	S-033188 10 mg	10	36	48	Day 6	6	0	7	8	3	8.5	3.5	9	4	0.7	1814	1814	15.7	8.2	58.3	38	1	1	0	0	0	0	1	8.2	1	9.65	9.65	0
20332	2	S-033188 10 mg	10	36	48	Day 9	9	0	10	11	3	11.5	3.5	12	4	0.7	1814	1814	15.7	8.2	58.3	38	1	1	0	0	0	0	1	8.2	1	9.65	9.65	0
20334	2	S-033188 20 mg	20	12	24	TONSET	0	2	0	0	2	0	2.5	0	3	0.7	3586	3586	35.1	5.2	94.1	31	1	0	0	0	0	0	1	5.2	1	23.8	23.8	2
20334	2	S-033188 20 mg	20	12	24	Day 1	1	0	1	2	2	2.5	2.5	3	3	5.2	3586	3586	35.1	5.2	94.1	31	1	0	0	0	0	0	0	5.2	1	23.8	23.8	0
20334	2	S-033188 20 mg	20	12	24	Day 2	2	0	2	3	2	3.5	2.5	4	3	2	3586	3586	35.1	5.2	94.1	31	1	0	0	0	0	0	0	5.2	1	23.8	23.8	0
20334	2	S-033188 20 mg	20	12	24	Day 6	6	0	6	7	2	7.5	2.5	8	3	0.7	3586	3586	35.1	5.2	94.1	31	1	0	0	0	0	0	1	5.2	1	23.8	23.8	0
20334	2	S-033188 20 mg	20	12	24	Day 9	9	0	9	10	2	10.5	2.5	11	3	0.7	3586	3586	35.1	5.2	94.1	31	1	0	0	0	0	0	1	5.2	1	23.8	23.8	0
20334	2	S-033188 20 mg	20	12	24	Day 15	15	0	15	16	2	16.5	2.5	17	3	0.7	3586	3586	35.1	5.2	94.1	31	1	0	0	0	0	0	1	5.2	1	23.8	23.8	0
20336	2	S-033188 20 mg	20	12	24	TONSET	0	2	0	0	2	0	2.5	0	3	0.7	3423	3423	35.3	2.7	74	39	1	0	0	0	0	0	1	2.7	1	22.9	22.9	2
20336	2	S-033188 20 mg	20	12	24	Day 1	1	0	1	2	2	2.5	2.5	3	3	2.7	3423	3423	35.3	2.7	74	39	1	0	0	0	0	0	0	2.7	1	22.9	22.9	0
20336	2	S-033188 20 mg	20	12	24	Day 2	2	0	2	3	2	3.5	2.5	4	3	1.7	3423	3423	35.3	2.7	74	39	1	0	0	0	0	0	0	2.7	1	22.9	22.9	0
20336	2	S-033188 20 mg	20	12	24	Day 6	6	0	6	7	2	7.5	2.5	8	3	0.7	3423	3423	35.3	2.7	74	39	1	0	0	0	0	0	1	2.7	1	22.9	22.9	0
20336	2	S-033188 20 mg	20	12	24	Day 9	9	0	9	10	2	10.5	2.5	11	3	0.7	3423	3423	35.3	2.7	74	39	1	0	0	0	0	0	1	2.7	1	22.9	22.9	0
20337	2	S-033188 40 mg	40	0	12	TONSET	0	2	0	0	1.5	0	2	0	2.5	0.7	6390	6390	99.8	6	68.1	61	1	2	0	0	0	0	1	6.5	1	59.8	59.8	2
20337	2	S-033188 40 mg	40	0	12	Day 1	1	0	0.5	1.5	1.5	2	2	2.5	2.5	6	6390	6390	99.8	6	68.1	61	1	2	0	0	0	0	0	6.5	1	59.8	59.8	0
20337	2	S-033188 40 mg	40	0	12	Day 2	2	0	1.5	2.5	1.5	3	2	3.5	2.5	1.3	6390	6390	99.8	6	68.1	61	1	2	0	0	0	0	0	6.5	1	59.8	59.8	0
20337	2	S-033188 40 mg	40	0	12	Day 6	6	0	5.5	6.5	1.5	7	2	7.5	2.5	0.7	6390	6390	99.8	6	68.1	61	1	2	0	0	0	0	1	6.5	1	59.8	59.8	0
20337	2	S-033188 40 mg	40	0	12	Day 9	9	0	8.5	9.5	1.5	10	2	10.5	2.5	6.5	6390	6390	99.8	6	68.1	61	1	2	0	0	0	0	0	6.5	1	59.8	59.8	0
20337	2	S-033188 40 mg	40	0	12	Day 15	15	0	14.5	15.5	1.5	16	2	16.5	2.5	0.7	6390	6390	99.8	6	68.1	61	1	2	0	0	0	0	1	6.5	1	59.8	59.8	0
20339	2	Placebo	0	12	24	TONSET	0	2	0	0	2	0	2.5	0	3	0.7	0	0	0	7.2	58	62	1	0	0	0	0	0	1	7.2	1	0	0	2
20339	2	Placebo	0	12	24	Day 1	1	0	1	2	2	2.5	2.5	3	3	7.2	0	0	0	7.2	58	62	1	0	0	0	0	0	0	7.2	1	0	0	0
20339	2	Placebo	0	12	24	Day 2	2	0	2	3	2	3.5	2.5	4	3	6.8	0	0	0	7.2	58	62	1	0	0	0	0	0	0	7.2	1	0	0	0
20339	2	Placebo	0	12	24	Day 6	6	0	6	7	2	7.5	2.5	8	3	1	0	0	0	7.2	58	62	1	0	0	0	0	0	0	7.2	1	0	0	0
20339	2	Placebo	0	12	24	Day 9	9	0	9	10	2	10.5	2.5	11	3	0.7	0	0	0	7.2	58	62	1	0	0	0	0	0	1	7.2	1	0	0	0
20344	2	S-033188 20 mg	20	12	24	TONSET	0	2	0	0	2	0	2.5	0	3	0.7	3521	3521	65.7	4.3	53.3	48	1	0	0	0	0	0	1	4.3	1	39.9	39.9	2
20344	2	S-033188 20 mg	20	12	24	Day 1	1	0	1	2	2	2.5	2.5	3	3	4.3	3521	3521	65.7	4.3	53.3	48	1	0	0	0	0	0	0	4.3	1	39.9	39.9	0
20344	2	S-033188 20 mg	20	12	24	Day 2	2	0	2	3	2	3.5	2.5	4	3	0.7	3521	3521	65.7	4.3	53.3	48	1	0	0	0	0	0	1	4.3	1	39.9	39.9	0
20344	2	S-033188 20 mg	20	12	24	Day 6	6	0	6	7	2	7.5	2.5	8	3	0.7	3521	3521	65.7	4.3	53.3	48	1	0	0	0	0	0	1	4.3	1	39.9	39.9	0
20344	2	S-033188 20 mg	20	12	24	Day 9	9	0	9	10	2	10.5	2.5	11	3	0.7	3521	3521	65.7	4.3	53.3	48	1	0	0	0	0	0	1	4.3	1	39.9	39.9	0
20346	2	Placebo	0	12	24	TONSET	0	2	0	0	2	0	2.5	0	3	0.7	0	0	0	8.2	80.4	52	1	0	0	0	0	0	1	8.2	1	0	0	2
20346	2	Placebo	0	12	24	Day 1	1	0	1	2	2	2.5	2.5	3	3	8.2	0	0	0	8.2	80.4	52	1	0	0	0	0	0	0	8.2	1	0	0	0
20346	2	Placebo	0	12	24	Day 2	2	0	2	3	2	3.5	2.5	4	3	7.2	0	0	0	8.2	80.4	52	1	0	0	0	0	0	0	8.2	1	0	0	0
20346	2	Placebo	0	12	24	Day 3	3	0	3	4	2	4.5	2.5	5	3	3.7	0	0	0	8.2	80.4	52	1	0	0	0	0	0	0	8.2	1	0	0	0
20346	2	Placebo	0	12	24	Day 6	6	0	6	7	2	7.5	2.5	8	3	3.5	0	0	0	8.2	80.4	52	1	0	0	0	0	0	0	8.2	1	0	0	0
20346	2	Placebo	0	12	24	Day 9	9	0	9	10	2	10.5	2.5	11	3	0.7	0	0	0	8.2	80.4	52	1	0	0	0	0	0	1	8.2	1	0	0	0
20347	2	S-033188 20 mg	20	12	24	TONSET	0	2	0	0	2	0	2.5	0	3	0.7	3352	3352	45.2	7	65.1	33	1	0	0	0	0	0	1	7	1	26.9	26.9	2
20347	2	S-033188 20 mg	20	12	24	Day 1	1	0	1	2	2	2.5	2.5	3	3	7	3352	3352	45.2	7	65.1	33	1	0	0	0	0	0	0	7	1	26.9	26.9	0
20347	2	S-033188 20 mg	20	12	24	Day 2	2	0	2	3	2	3.5	2.5	4	3	6.5	3352	3352	45.2	7	65.1	33	1	0	0	0	0	0	0	7	1	26.9	26.9	0
20347	2	S-033188 20 mg	20	12	24	Day 3	3	0	3	4	2	4.5	2.5	5	3	1.3	3352	3352	45.2	7	65.1	33	1	0	0	0	0	0	0	7	1	26.9	26.9	0
20347	2	S-033188 20 mg	20	12	24	Day 6	6	0	6	7	2	7.5	2.5	8	3	2.2	3352	3352	45.2	7	65.1	33	1	0	0	0	0	0	0	7	1	26.9	26.9	0
20347	2	S-033188 20 mg	20	12	24	Day 9	9	0	9	10	2	10.5	2.5	11	3	0.7	3352	3352	45.2	7	65.1	33	1	0	0	0	0	0	1	7	1	26.9	26.9	0
20353	2	S-033188 40 mg	40	24	36	TONSET	0	2	0	0	2.5	0	3	0	3.5	0.7	8412	8412	138	5.5	56.1	31	1	0	0	0	0	1	1	5.5	1	74.2	74.2	2
20353	2	S-033188 40 mg	40	24	36	Day 1	1	0	1.5	2.5	2.5	3	3	3.5	3.5	5.5	8412	8412	138	5.5	56.1	31	1	0	0	0	0	1	0	5.5	1	74.2	74.2	0
20353	2	S-033188 40 mg	40	24	36	Day 2	2	0	2.5	3.5	2.5	4	3	4.5	3.5	0.7	8412	8412	138	5.5	56.1	31	1	0	0	0	0	1	1	5.5	1	74.2	74.2	0
20353	2	S-033188 40 mg	40	24	36	Day 6	6	0	6.5	7.5	2.5	8	3	8.5	3.5	0.7	8412	8412	138	5.5	56.1	31	1	0	0	0	0	1	1	5.5	1	74.2	74.2	0
20353	2	S-033188 40 mg	40	24	36	Day 9	9	0	9.5	10.5	2.5	11	3	11.5	3.5	0.7	8412	8412	138	5.5	56.1	31	1	0	0	0	0	1	1	5.5	1	74.2	74.2	0
20353	2	S-033188 40 mg	40	24	36	Day 15	15	0	15.5	16.5	2.5	17	3	17.5	3.5	0.7	8412	8412	138	5.5	56.1	31	1	0	0	0	0	1	1	5.5	1	74.2	74.2	0
20355	2	Placebo	0	0	12	TONSET	0	2	0	0	1.5	0	2	0	2.5	0.7	0	0	0	6	79.8	46	1	0	0	0	0	0	1	6	1	0	0	2
20355	2	Placebo	0	0	12	Day 1	1	0	0.5	1.5	1.5	2	2	2.5	2.5	6	0	0	0	6	79.8	46	1	0	0	0	0	0	0	6	1	0	0	0
20355	2	Placebo	0	0	12	Day 2	2	0	1.5	2.5	1.5	3	2	3.5	2.5	5.2	0	0	0	6	79.8	46	1	0	0	0	0	0	0	6	1	0	0	0
20355	2	Placebo	0	0	12	Day 6	6	0	5.5	6.5	1.5	7	2	7.5	2.5	0.7	0	0	0	6	79.8	46	1	0	0	0	0	0	1	6	1	0	0	0
20355	2	Placebo	0	0	12	Day 9	9	0	8.5	9.5	1.5	10	2	10.5	2.5	0.7	0	0	0	6	79.8	46	1	0	0	0	0	0	1	6	1	0	0	0
20356	2	Placebo	0	12	24	TONSET	0	2	0	0	2	0	2.5	0	3	0.7	0	0	0	2.5	66.2	31	1	0	0	0	0	1	1	2.5	1	0	0	2
20356	2	Placebo	0	12	24	Day 1	1	0	1	2	2	2.5	2.5	3	3	2.5	0	0	0	2.5	66.2	31	1	0	0	0	0	1	0	2.5	1	0	0	0
20356	2	Placebo	0	12	24	Day 2	2	0	2	3	2	3.5	2.5	4	3	0.7	0	0	0	2.5	66.2	31	1	0	0	0	0	1	1	2.5	1	0	0	0
20356	2	Placebo	0	12	24	Day 3	3	0	3	4	2	4.5	2.5	5	3	0.7	0	0	0	2.5	66.2	31	1	0	0	0	0	1	1	2.5	1	0	0	0
20356	2	Placebo	0	12	24	Day 6	6	0	6	7	2	7.5	2.5	8	3	0.7	0	0	0	2.5	66.2	31	1	0	0	0	0	1	1	2.5	1	0	0	0
20356	2	Placebo	0	12	24	Day 9	9	0	9	10	2	10.5	2.5	11	3	0.7	0	0	0	2.5	66.2	31	1	0	0	0	0	1	1	2.5	1	0	0	0
20357	2	S-033188 20 mg	20	12	24	TONSET	0	2	0	0	2	0	2.5	0	3	0.7	5983	5983	111	5.2	39.4	26	1	1	0	0	0	1	1	5.2	1	55.9	55.9	2
20357	2	S-033188 20 mg	20	12	24	Day 1	1	0	1	2	2	2.5	2.5	3	3	5.2	5983	5983	111	5.2	39.4	26	1	1	0	0	0	1	0	5.2	1	55.9	55.9	0
20357	2	S-033188 20 mg	20	12	24	Day 2	2	0	2	3	2	3.5	2.5	4	3	0.7	5983	5983	111	5.2	39.4	26	1	1	0	0	0	1	1	5.2	1	55.9	55.9	0
20357	2	S-033188 20 mg	20	12	24	Day 3	3	0	3	4	2	4.5	2.5	5	3	0.7	5983	5983	111	5.2	39.4	26	1	1	0	0	0	1	1	5.2	1	55.9	55.9	0
20357	2	S-033188 20 mg	20	12	24	Day 6	6	0	6	7	2	7.5	2.5	8	3	0.7	5983	5983	111	5.2	39.4	26	1	1	0	0	0	1	1	5.2	1	55.9	55.9	0
20357	2	S-033188 20 mg	20	12	24	Day 9	9	0	9	10	2	10.5	2.5	11	3	0.7	5983	5983	111	5.2	39.4	26	1	1	0	0	0	1	1	5.2	1	55.9	55.9	0
20358	2	S-033188 20 mg	20	0	12	TONSET	0	2	0	0	1.5	0	2	0	2.5	0.7	7072	7072	99.6	7.7	51.9	53	1	0	0	0	0	1	1	7.7	1	46.9	46.9	2
20358	2	S-033188 20 mg	20	0	12	Day 1	1	0	0.5	1.5	1.5	2	2	2.5	2.5	7.7	7072	7072	99.6	7.7	51.9	53	1	0	0	0	0	1	0	7.7	1	46.9	46.9	0
20358	2	S-033188 20 mg	20	0	12	Day 2	2	0	1.5	2.5	1.5	3	2	3.5	2.5	2.5	7072	7072	99.6	7.7	51.9	53	1	0	0	0	0	1	0	7.7	1	46.9	46.9	0
20358	2	S-033188 20 mg	20	0	12	Day 3	3	0	2.5	3.5	1.5	4	2	4.5	2.5	0.7	7072	7072	99.6	7.7	51.9	53	1	0	0	0	0	1	1	7.7	1	46.9	46.9	0
20358	2	S-033188 20 mg	20	0	12	Day 6	6	0	5.5	6.5	1.5	7	2	7.5	2.5	0.7	7072	7072	99.6	7.7	51.9	53	1	0	0	0	0	1	1	7.7	1	46.9	46.9	0
20358	2	S-033188 20 mg	20	0	12	Day 9	9	0	8.5	9.5	1.5	10	2	10.5	2.5	0.7	7072	7072	99.6	7.7	51.9	53	1	0	0	0	0	1	1	7.7	1	46.9	46.9	0
20361	2	S-033188 10 mg	10	24	36	TONSET	0	2	0	0	2.5	0	3	0	3.5	0.7	1717	1717	29.8	8.5	52.9	24	1	0	0	0	0	1	1	8.5	1	19.3	19.3	2
20361	2	S-033188 10 mg	10	24	36	Day 1	1	0	1.5	2.5	2.5	3	3	3.5	3.5	8.5	1717	1717	29.8	8.5	52.9	24	1	0	0	0	0	1	0	8.5	1	19.3	19.3	0
20361	2	S-033188 10 mg	10	24	36	Day 2	2	0	2.5	3.5	2.5	4	3	4.5	3.5	1.5	1717	1717	29.8	8.5	52.9	24	1	0	0	0	0	1	0	8.5	1	19.3	19.3	0
20361	2	S-033188 10 mg	10	24	36	Day 3	3	0	3.5	4.5	2.5	5	3	5.5	3.5	1.3	1717	1717	29.8	8.5	52.9	24	1	0	0	0	0	1	0	8.5	1	19.3	19.3	0
20361	2	S-033188 10 mg	10	24	36	Day 6	6	0	6.5	7.5	2.5	8	3	8.5	3.5	0.7	1717	1717	29.8	8.5	52.9	24	1	0	0	0	0	1	1	8.5	1	19.3	19.3	0
20361	2	S-033188 10 mg	10	24	36	Day 9	9	0	9.5	10.5	2.5	11	3	11.5	3.5	0.7	1717	1717	29.8	8.5	52.9	24	1	0	0	0	0	1	1	8.5	1	19.3	19.3	0
20362	2	S-033188 40 mg	40	0	12	TONSET	0	2	0	0	1.5	0	2	0	2.5	0.7	8980	8980	104	5.5	67.1	33	1	2	0	0	0	0	1	5.5	1	61.6	61.6	2
20362	2	S-033188 40 mg	40	0	12	Day 1	1	0	0.5	1.5	1.5	2	2	2.5	2.5	5.5	8980	8980	104	5.5	67.1	33	1	2	0	0	0	0	0	5.5	1	61.6	61.6	0
20362	2	S-033188 40 mg	40	0	12	Day 2	2	0	1.5	2.5	1.5	3	2	3.5	2.5	0.7	8980	8980	104	5.5	67.1	33	1	2	0	0	0	0	1	5.5	1	61.6	61.6	0
20362	2	S-033188 40 mg	40	0	12	Day 3	3	0	2.5	3.5	1.5	4	2	4.5	2.5	0.7	8980	8980	104	5.5	67.1	33	1	2	0	0	0	0	1	5.5	1	61.6	61.6	0
20362	2	S-033188 40 mg	40	0	12	Day 6	6	0	5.5	6.5	1.5	7	2	7.5	2.5	0.7	8980	8980	104	5.5	67.1	33	1	2	0	0	0	0	1	5.5	1	61.6	61.6	0
20362	2	S-033188 40 mg	40	0	12	Day 9	9	0	8.5	9.5	1.5	10	2	10.5	2.5	0.7	8980	8980	104	5.5	67.1	33	1	2	0	0	0	0	1	5.5	1	61.6	61.6	0
20362	2	S-033188 40 mg	40	0	12	Day 15	15	0	14.5	15.5	1.5	16	2	16.5	2.5	0.7	8980	8980	104	5.5	67.1	33	1	2	0	0	0	0	1	5.5	1	61.6	61.6	0
20364	2	S-033188 10 mg	10	24	36	TONSET	0	2	0	0	2.5	0	3	0	3.5	0.7	3082	3082	48	7.2	59.5	54	1	0	0	0	0	1	1	7.2	1	22	22	2
20364	2	S-033188 10 mg	10	24	36	Day 1	1	0	1.5	2.5	2.5	3	3	3.5	3.5	7.2	3082	3082	48	7.2	59.5	54	1	0	0	0	0	1	0	7.2	1	22	22	0
20364	2	S-033188 10 mg	10	24	36	Day 2	2	0	2.5	3.5	2.5	4	3	4.5	3.5	5.7	3082	3082	48	7.2	59.5	54	1	0	0	0	0	1	0	7.2	1	22	22	0
20364	2	S-033188 10 mg	10	24	36	Day 3	3	0	3.5	4.5	2.5	5	3	5.5	3.5	0.7	3082	3082	48	7.2	59.5	54	1	0	0	0	0	1	1	7.2	1	22	22	0
20364	2	S-033188 10 mg	10	24	36	Day 6	6	0	6.5	7.5	2.5	8	3	8.5	3.5	0.7	3082	3082	48	7.2	59.5	54	1	0	0	0	0	1	1	7.2	1	22	22	0
20364	2	S-033188 10 mg	10	24	36	Day 9	9	0	9.5	10.5	2.5	11	3	11.5	3.5	0.7	3082	3082	48	7.2	59.5	54	1	0	0	0	0	1	1	7.2	1	22	22	0
20365	2	S-033188 10 mg	10	12	24	TONSET	0	2	0	0	2	0	2.5	0	3	0.7	1939	1939	31.9	8	54.1	20	1	0	0	0	0	0	1	8	1	16.4	16.4	2
20365	2	S-033188 10 mg	10	12	24	Day 1	1	0	1	2	2	2.5	2.5	3	3	8	1939	1939	31.9	8	54.1	20	1	0	0	0	0	0	0	8	1	16.4	16.4	0
20365	2	S-033188 10 mg	10	12	24	Day 2	2	0	2	3	2	3.5	2.5	4	3	1.7	1939	1939	31.9	8	54.1	20	1	0	0	0	0	0	0	8	1	16.4	16.4	0
20365	2	S-033188 10 mg	10	12	24	Day 3	3	0	3	4	2	4.5	2.5	5	3	2	1939	1939	31.9	8	54.1	20	1	0	0	0	0	0	0	8	1	16.4	16.4	0
20365	2	S-033188 10 mg	10	12	24	Day 6	6	0	6	7	2	7.5	2.5	8	3	0.7	1939	1939	31.9	8	54.1	20	1	0	0	0	0	0	1	8	1	16.4	16.4	0
20365	2	S-033188 10 mg	10	12	24	Day 9	9	0	9	10	2	10.5	2.5	11	3	0.7	1939	1939	31.9	8	54.1	20	1	0	0	0	0	0	1	8	1	16.4	16.4	0
20367	2	S-033188 20 mg	20	0	12	TONSET	0	2	0	0	1.5	0	2	0	2.5	0.7	3920	3920	78.9	8.2	46	45	1	2	0	0	0	1	1	8.2	1	50.9	50.9	2
20367	2	S-033188 20 mg	20	0	12	Day 1	1	0	0.5	1.5	1.5	2	2	2.5	2.5	8.2	3920	3920	78.9	8.2	46	45	1	2	0	0	0	1	0	8.2	1	50.9	50.9	0
20367	2	S-033188 20 mg	20	0	12	Day 2	2	0	1.5	2.5	1.5	3	2	3.5	2.5	3.5	3920	3920	78.9	8.2	46	45	1	2	0	0	0	1	0	8.2	1	50.9	50.9	0
20367	2	S-033188 20 mg	20	0	12	Day 3	3	0	2.5	3.5	1.5	4	2	4.5	2.5	1	3920	3920	78.9	8.2	46	45	1	2	0	0	0	1	0	8.2	1	50.9	50.9	0
20367	2	S-033188 20 mg	20	0	12	Day 6	6	0	5.5	6.5	1.5	7	2	7.5	2.5	0.7	3920	3920	78.9	8.2	46	45	1	2	0	0	0	1	1	8.2	1	50.9	50.9	0
20367	2	S-033188 20 mg	20	0	12	Day 9	9	0	8.5	9.5	1.5	10	2	10.5	2.5	0.7	3920	3920	78.9	8.2	46	45	1	2	0	0	0	1	1	8.2	1	50.9	50.9	0
20367	2	S-033188 20 mg	20	0	12	Day 15	15	0	14.5	15.5	1.5	16	2	16.5	2.5	0.7	3920	3920	78.9	8.2	46	45	1	2	0	0	0	1	1	8.2	1	50.9	50.9	0
20368	2	Placebo	0	0	12	TONSET	0	2	0	0	1.5	0	2	0	2.5	0.7	0	0	0	5	72.9	38	1	0	0	0	0	0	1	8.2	1	0	0	2
20368	2	Placebo	0	0	12	Day 1	1	0	0.5	1.5	1.5	2	2	2.5	2.5	5	0	0	0	5	72.9	38	1	0	0	0	0	0	0	8.2	1	0	0	0
20368	2	Placebo	0	0	12	Day 2	2	0	1.5	2.5	1.5	3	2	3.5	2.5	8.2	0	0	0	5	72.9	38	1	0	0	0	0	0	0	8.2	1	0	0	0
20368	2	Placebo	0	0	12	Day 3	3	0	2.5	3.5	1.5	4	2	4.5	2.5	5.5	0	0	0	5	72.9	38	1	0	0	0	0	0	0	8.2	1	0	0	0
20368	2	Placebo	0	0	12	Day 6	6	0	5.5	6.5	1.5	7	2	7.5	2.5	3.7	0	0	0	5	72.9	38	1	0	0	0	0	0	0	8.2	1	0	0	0
20368	2	Placebo	0	0	12	Day 9	9	0	8.5	9.5	1.5	10	2	10.5	2.5	0.7	0	0	0	5	72.9	38	1	0	0	0	0	0	1	8.2	1	0	0	0
20369	2	S-033188 10 mg	10	0	12	TONSET	0	2	0	0	1.5	0	2	0	2.5	0.7	3900	3900	42.3	6.5	47	43	1	0	0	0	0	1	1	6.5	1	20	20	2
20369	2	S-033188 10 mg	10	0	12	Day 1	1	0	0.5	1.5	1.5	2	2	2.5	2.5	6.5	3900	3900	42.3	6.5	47	43	1	0	0	0	0	1	0	6.5	1	20	20	0
20369	2	S-033188 10 mg	10	0	12	Day 2	2	0	1.5	2.5	1.5	3	2	3.5	2.5	1.3	3900	3900	42.3	6.5	47	43	1	0	0	0	0	1	0	6.5	1	20	20	0
20369	2	S-033188 10 mg	10	0	12	Day 3	3	0	2.5	3.5	1.5	4	2	4.5	2.5	0.7	3900	3900	42.3	6.5	47	43	1	0	0	0	0	1	1	6.5	1	20	20	0
20369	2	S-033188 10 mg	10	0	12	Day 6	6	0	5.5	6.5	1.5	7	2	7.5	2.5	0.7	3900	3900	42.3	6.5	47	43	1	0	0	0	0	1	1	6.5	1	20	20	0
20369	2	S-033188 10 mg	10	0	12	Day 9	9	0	8.5	9.5	1.5	10	2	10.5	2.5	0.7	3900	3900	42.3	6.5	47	43	1	0	0	0	0	1	1	6.5	1	20	20	0
20369	2	S-033188 10 mg	10	0	12	Day 15	15	0	14.5	15.5	1.5	16	2	16.5	2.5	0.7	3900	3900	42.3	6.5	47	43	1	0	0	0	0	1	1	6.5	1	20	20	0
20370	2	S-033188 20 mg	20	24	36	TONSET	0	2	0	0	2.5	0	3	0	3.5	0.7	4882	4882	37.5	7.7	56.8	39	1	0	0	0	0	1	1	7.7	1	46.4	46.4	2
20370	2	S-033188 20 mg	20	24	36	Day 1	1	0	1.5	2.5	2.5	3	3	3.5	3.5	7.7	4882	4882	37.5	7.7	56.8	39	1	0	0	0	0	1	0	7.7	1	46.4	46.4	0
20370	2	S-033188 20 mg	20	24	36	Day 2	2	0	2.5	3.5	2.5	4	3	4.5	3.5	1.5	4882	4882	37.5	7.7	56.8	39	1	0	0	0	0	1	0	7.7	1	46.4	46.4	0
20370	2	S-033188 20 mg	20	24	36	Day 6	6	0	6.5	7.5	2.5	8	3	8.5	3.5	0.7	4882	4882	37.5	7.7	56.8	39	1	0	0	0	0	1	1	7.7	1	46.4	46.4	0
20370	2	S-033188 20 mg	20	24	36	Day 9	9	0	9.5	10.5	2.5	11	3	11.5	3.5	0.7	4882	4882	37.5	7.7	56.8	39	1	0	0	0	0	1	1	7.7	1	46.4	46.4	0
20370	2	S-033188 20 mg	20	24	36	Day 15	15	0	15.5	16.5	2.5	17	3	17.5	3.5	0.7	4882	4882	37.5	7.7	56.8	39	1	0	0	0	0	1	1	7.7	1	46.4	46.4	0
20371	2	S-033188 40 mg	40	12	24	TONSET	0	2	0	0	2	0	2.5	0	3	0.7	6394	6394	106	5.7	54.2	54	1	0	0	0	0	1	1	5.7	1	57.4	57.4	2
20371	2	S-033188 40 mg	40	12	24	Day 1	1	0	1	2	2	2.5	2.5	3	3	5.7	6394	6394	106	5.7	54.2	54	1	0	0	0	0	1	0	5.7	1	57.4	57.4	0
20371	2	S-033188 40 mg	40	12	24	Day 2	2	0	2	3	2	3.5	2.5	4	3	0.7	6394	6394	106	5.7	54.2	54	1	0	0	0	0	1	1	5.7	1	57.4	57.4	0
20371	2	S-033188 40 mg	40	12	24	Day 3	3	0	3	4	2	4.5	2.5	5	3	0.7	6394	6394	106	5.7	54.2	54	1	0	0	0	0	1	1	5.7	1	57.4	57.4	0
20371	2	S-033188 40 mg	40	12	24	Day 6	6	0	6	7	2	7.5	2.5	8	3	0.7	6394	6394	106	5.7	54.2	54	1	0	0	0	0	1	1	5.7	1	57.4	57.4	0
20371	2	S-033188 40 mg	40	12	24	Day 9	9	0	9	10	2	10.5	2.5	11	3	0.7	6394	6394	106	5.7	54.2	54	1	0	0	0	0	1	1	5.7	1	57.4	57.4	0
20371	2	S-033188 40 mg	40	12	24	Day 15	15	0	15	16	2	16.5	2.5	17	3	0.7	6394	6394	106	5.7	54.2	54	1	0	0	0	0	1	1	5.7	1	57.4	57.4	0
20373	2	S-033188 20 mg	20	36	48	TONSET	0	2	0	0	3	0	3.5	0	4	0.7	4603	4603	64	2.2	66.8	35	1	2	0	0	0	0	1	2.2	1	30.7	30.7	2
20373	2	S-033188 20 mg	20	36	48	Day 1	1	0	2	3	3	3.5	3.5	4	4	2.2	4603	4603	64	2.2	66.8	35	1	2	0	0	0	0	0	2.2	1	30.7	30.7	0
20373	2	S-033188 20 mg	20	36	48	Day 2	2	0	3	4	3	4.5	3.5	5	4	0.7	4603	4603	64	2.2	66.8	35	1	2	0	0	0	0	1	2.2	1	30.7	30.7	0
20373	2	S-033188 20 mg	20	36	48	Day 6	6	0	7	8	3	8.5	3.5	9	4	0.7	4603	4603	64	2.2	66.8	35	1	2	0	0	0	0	1	2.2	1	30.7	30.7	0
20373	2	S-033188 20 mg	20	36	48	Day 9	9	0	10	11	3	11.5	3.5	12	4	0.7	4603	4603	64	2.2	66.8	35	1	2	0	0	0	0	1	2.2	1	30.7	30.7	0
20373	2	S-033188 20 mg	20	36	48	Day 15	15	0	16	17	3	17.5	3.5	18	4	0.7	4603	4603	64	2.2	66.8	35	1	2	0	0	0	0	1	2.2	1	30.7	30.7	0
20374	2	S-033188 10 mg	10	36	48	TONSET	0	2	0	0	3	0	3.5	0	4	0.7	2117	2117	21.3	6.2	83.6	43	1	2	0	0	0	0	1	6.2	1	11.8	11.8	2
20374	2	S-033188 10 mg	10	36	48	Day 1	1	0	2	3	3	3.5	3.5	4	4	6.2	2117	2117	21.3	6.2	83.6	43	1	2	0	0	0	0	0	6.2	1	11.8	11.8	0
20374	2	S-033188 10 mg	10	36	48	Day 2	2	0	3	4	3	4.5	3.5	5	4	2.5	2117	2117	21.3	6.2	83.6	43	1	2	0	0	0	0	0	6.2	1	11.8	11.8	0
20374	2	S-033188 10 mg	10	36	48	Day 6	6	0	7	8	3	8.5	3.5	9	4	0.7	2117	2117	21.3	6.2	83.6	43	1	2	0	0	0	0	1	6.2	1	11.8	11.8	0
20374	2	S-033188 10 mg	10	36	48	Day 9	9	0	10	11	3	11.5	3.5	12	4	0.7	2117	2117	21.3	6.2	83.6	43	1	2	0	0	0	0	1	6.2	1	11.8	11.8	0
20374	2	S-033188 10 mg	10	36	48	Day 15	15	0	16	17	3	17.5	3.5	18	4	0.7	2117	2117	21.3	6.2	83.6	43	1	2	0	0	0	0	1	6.2	1	11.8	11.8	0
20375	2	Placebo	0	24	36	TONSET	0	2	0	0	2.5	0	3	0	3.5	0.7	0	0	0	8.2	68.4	38	1	0	0	0	0	1	1	8.2	1	0	0	2
20375	2	Placebo	0	24	36	Day 1	1	0	1.5	2.5	2.5	3	3	3.5	3.5	8.2	0	0	0	8.2	68.4	38	1	0	0	0	0	1	0	8.2	1	0	0	0
20375	2	Placebo	0	24	36	Day 2	2	0	2.5	3.5	2.5	4	3	4.5	3.5	6.8	0	0	0	8.2	68.4	38	1	0	0	0	0	1	0	8.2	1	0	0	0
20375	2	Placebo	0	24	36	Day 3	3	0	3.5	4.5	2.5	5	3	5.5	3.5	6.8	0	0	0	8.2	68.4	38	1	0	0	0	0	1	0	8.2	1	0	0	0
20375	2	Placebo	0	24	36	Day 6	6	0	6.5	7.5	2.5	8	3	8.5	3.5	3.5	0	0	0	8.2	68.4	38	1	0	0	0	0	1	0	8.2	1	0	0	0
20375	2	Placebo	0	24	36	Day 9	9	0	9.5	10.5	2.5	11	3	11.5	3.5	0.7	0	0	0	8.2	68.4	38	1	0	0	0	0	1	1	8.2	1	0	0	0
20375	2	Placebo	0	24	36	Day 15	15	0	15.5	16.5	2.5	17	3	17.5	3.5	0.7	0	0	0	8.2	68.4	38	1	0	0	0	0	1	1	8.2	1	0	0	0
20376	2	S-033188 20 mg	20	0	12	TONSET	0	2	0	0	1.5	0	2	0	2.5	0.7	3015	3015	44.6	2.5	50.4	21	1	1	0	0	0	1	1	3	1	32.9	32.9	2
20376	2	S-033188 20 mg	20	0	12	Day 1	1	0	0.5	1.5	1.5	2	2	2.5	2.5	2.5	3015	3015	44.6	2.5	50.4	21	1	1	0	0	0	1	0	3	1	32.9	32.9	0
20376	2	S-033188 20 mg	20	0	12	Day 2	2	0	1.5	2.5	1.5	3	2	3.5	2.5	3	3015	3015	44.6	2.5	50.4	21	1	1	0	0	0	1	0	3	1	32.9	32.9	0
20376	2	S-033188 20 mg	20	0	12	Day 6	6	0	5.5	6.5	1.5	7	2	7.5	2.5	0.7	3015	3015	44.6	2.5	50.4	21	1	1	0	0	0	1	1	3	1	32.9	32.9	0
20376	2	S-033188 20 mg	20	0	12	Day 9	9	0	8.5	9.5	1.5	10	2	10.5	2.5	0.7	3015	3015	44.6	2.5	50.4	21	1	1	0	0	0	1	1	3	1	32.9	32.9	0
20376	2	S-033188 20 mg	20	0	12	Day 15	15	0	14.5	15.5	1.5	16	2	16.5	2.5	0.7	3015	3015	44.6	2.5	50.4	21	1	1	0	0	0	1	1	3	1	32.9	32.9	0
20377	2	S-033188 10 mg	10	12	24	TONSET	0	2	0	0	2	0	2.5	0	3	0.7	1541	1541	16.5	8.2	67.6	43	1	1	0	0	0	0	1	8.2	1	10.3	10.3	2
20377	2	S-033188 10 mg	10	12	24	Day 1	1	0	1	2	2	2.5	2.5	3	3	8.2	1541	1541	16.5	8.2	67.6	43	1	1	0	0	0	0	0	8.2	1	10.3	10.3	0
20377	2	S-033188 10 mg	10	12	24	Day 2	2	0	2	3	2	3.5	2.5	4	3	0.7	1541	1541	16.5	8.2	67.6	43	1	1	0	0	0	0	1	8.2	1	10.3	10.3	0
20377	2	S-033188 10 mg	10	12	24	Day 6	6	0	6	7	2	7.5	2.5	8	3	0.7	1541	1541	16.5	8.2	67.6	43	1	1	0	0	0	0	1	8.2	1	10.3	10.3	0
20377	2	S-033188 10 mg	10	12	24	Day 9	9	0	9	10	2	10.5	2.5	11	3	0.7	1541	1541	16.5	8.2	67.6	43	1	1	0	0	0	0	1	8.2	1	10.3	10.3	0
20378	2	Placebo	0	24	36	TONSET	0	2	0	0	2.5	0	3	0	3.5	0.7	0	0	0	2.7	87.8	32	1	0	0	0	0	0	1	4.3	1	0	0	2
20378	2	Placebo	0	24	36	Day 1	1	0	1.5	2.5	2.5	3	3	3.5	3.5	2.7	0	0	0	2.7	87.8	32	1	0	0	0	0	0	0	4.3	1	0	0	0
20378	2	Placebo	0	24	36	Day 2	2	0	2.5	3.5	2.5	4	3	4.5	3.5	4.3	0	0	0	2.7	87.8	32	1	0	0	0	0	0	0	4.3	1	0	0	0
20378	2	Placebo	0	24	36	Day 6	6	0	6.5	7.5	2.5	8	3	8.5	3.5	1	0	0	0	2.7	87.8	32	1	0	0	0	0	0	0	4.3	1	0	0	0
20378	2	Placebo	0	24	36	Day 9	9	0	9.5	10.5	2.5	11	3	11.5	3.5	0.7	0	0	0	2.7	87.8	32	1	0	0	0	0	0	1	4.3	1	0	0	0
20378	2	Placebo	0	24	36	Day 15	15	0	15.5	16.5	2.5	17	3	17.5	3.5	0.7	0	0	0	2.7	87.8	32	1	0	0	0	0	0	1	4.3	1	0	0	0
20379	2	S-033188 10 mg	10	12	24	TONSET	0	2	0	0	2	0	2.5	0	3	0.7	2246	2246	25.7	2.7	79.1	58	1	2	0	0	0	0	1	2.7	1	12.1	12.1	2
20379	2	S-033188 10 mg	10	12	24	Day 1	1	0	1	2	2	2.5	2.5	3	3	2.7	2246	2246	25.7	2.7	79.1	58	1	2	0	0	0	0	0	2.7	1	12.1	12.1	0
20379	2	S-033188 10 mg	10	12	24	Day 2	2	0	2	3	2	3.5	2.5	4	3	0.7	2246	2246	25.7	2.7	79.1	58	1	2	0	0	0	0	1	2.7	1	12.1	12.1	0
20379	2	S-033188 10 mg	10	12	24	Day 3	3	0	3	4	2	4.5	2.5	5	3	0.7	2246	2246	25.7	2.7	79.1	58	1	2	0	0	0	0	1	2.7	1	12.1	12.1	0
20379	2	S-033188 10 mg	10	12	24	Day 6	6	0	6	7	2	7.5	2.5	8	3	0.7	2246	2246	25.7	2.7	79.1	58	1	2	0	0	0	0	1	2.7	1	12.1	12.1	0
20379	2	S-033188 10 mg	10	12	24	Day 9	9	0	9	10	2	10.5	2.5	11	3	0.7	2246	2246	25.7	2.7	79.1	58	1	2	0	0	0	0	1	2.7	1	12.1	12.1	0
20380	2	S-033188 20 mg	20	12	24	TONSET	0	2	0	0	2	0	2.5	0	3	0.7	3357	3357	30.3	1.7	74.6	51	1	2	0	0	0	0	1	1.7	1	19.1	19.1	2
20380	2	S-033188 20 mg	20	12	24	Day 1	1	0	1	2	2	2.5	2.5	3	3	1.7	3357	3357	30.3	1.7	74.6	51	1	2	0	0	0	0	0	1.7	1	19.1	19.1	0
20380	2	S-033188 20 mg	20	12	24	Day 2	2	0	2	3	2	3.5	2.5	4	3	0.7	3357	3357	30.3	1.7	74.6	51	1	2	0	0	0	0	1	1.7	1	19.1	19.1	0
20380	2	S-033188 20 mg	20	12	24	Day 6	6	0	6	7	2	7.5	2.5	8	3	0.7	3357	3357	30.3	1.7	74.6	51	1	2	0	0	0	0	1	1.7	1	19.1	19.1	0
20380	2	S-033188 20 mg	20	12	24	Day 9	9	0	9	10	2	10.5	2.5	11	3	0.7	3357	3357	30.3	1.7	74.6	51	1	2	0	0	0	0	1	1.7	1	19.1	19.1	0
20380	2	S-033188 20 mg	20	12	24	Day 15	15	0	15	16	2	16.5	2.5	17	3	0.7	3357	3357	30.3	1.7	74.6	51	1	2	0	0	0	0	1	1.7	1	19.1	19.1	0
20381	2	S-033188 40 mg	40	12	24	TONSET	0	2	0	0	2	0	2.5	0	3	0.7	5813	5813	86.4	5.2	78.2	43	1	2	0	0	0	0	1	5.2	1	50.8	50.8	2
20381	2	S-033188 40 mg	40	12	24	Day 1	1	0	1	2	2	2.5	2.5	3	3	5.2	5813	5813	86.4	5.2	78.2	43	1	2	0	0	0	0	0	5.2	1	50.8	50.8	0
20381	2	S-033188 40 mg	40	12	24	Day 2	2	0	2	3	2	3.5	2.5	4	3	0.7	5813	5813	86.4	5.2	78.2	43	1	2	0	0	0	0	1	5.2	1	50.8	50.8	0
20381	2	S-033188 40 mg	40	12	24	Day 3	3	0	3	4	2	4.5	2.5	5	3	0.7	5813	5813	86.4	5.2	78.2	43	1	2	0	0	0	0	1	5.2	1	50.8	50.8	0
20381	2	S-033188 40 mg	40	12	24	Day 6	6	0	6	7	2	7.5	2.5	8	3	0.7	5813	5813	86.4	5.2	78.2	43	1	2	0	0	0	0	1	5.2	1	50.8	50.8	0
20381	2	S-033188 40 mg	40	12	24	Day 9	9	0	9	10	2	10.5	2.5	11	3	0.7	5813	5813	86.4	5.2	78.2	43	1	2	0	0	0	0	1	5.2	1	50.8	50.8	0
20382	2	S-033188 20 mg	20	12	24	TONSET	0	2	0	0	2	0	2.5	0	3	0.7	5261	5261	79.8	3	48.4	43	1	1	0	0	0	1	1	3	1	66.6	66.6	2
20382	2	S-033188 20 mg	20	12	24	Day 1	1	0	1	2	2	2.5	2.5	3	3	3	5261	5261	79.8	3	48.4	43	1	1	0	0	0	1	0	3	1	66.6	66.6	0
20382	2	S-033188 20 mg	20	12	24	Day 2	2	0	2	3	2	3.5	2.5	4	3	0.7	5261	5261	79.8	3	48.4	43	1	1	0	0	0	1	1	3	1	66.6	66.6	0
20382	2	S-033188 20 mg	20	12	24	Day 3	3	0	3	4	2	4.5	2.5	5	3	0.7	5261	5261	79.8	3	48.4	43	1	1	0	0	0	1	1	3	1	66.6	66.6	0
20382	2	S-033188 20 mg	20	12	24	Day 6	6	0	6	7	2	7.5	2.5	8	3	0.7	5261	5261	79.8	3	48.4	43	1	1	0	0	0	1	1	3	1	66.6	66.6	0
20382	2	S-033188 20 mg	20	12	24	Day 9	9	0	9	10	2	10.5	2.5	11	3	0.7	5261	5261	79.8	3	48.4	43	1	1	0	0	0	1	1	3	1	66.6	66.6	0
20383	2	S-033188 40 mg	40	0	12	TONSET	0	2	0	0	1.5	0	2	0	2.5	0.7	6772	6772	63.6	5.7	49.8	38	1	0	0	0	0	0	1	5.7	1	60.5	60.5	2
20383	2	S-033188 40 mg	40	0	12	Day 1	1	0	0.5	1.5	1.5	2	2	2.5	2.5	5.7	6772	6772	63.6	5.7	49.8	38	1	0	0	0	0	0	0	5.7	1	60.5	60.5	0
20383	2	S-033188 40 mg	40	0	12	Day 2	2	0	1.5	2.5	1.5	3	2	3.5	2.5	0.7	6772	6772	63.6	5.7	49.8	38	1	0	0	0	0	0	1	5.7	1	60.5	60.5	0
20383	2	S-033188 40 mg	40	0	12	Day 3	3	0	2.5	3.5	1.5	4	2	4.5	2.5	0.7	6772	6772	63.6	5.7	49.8	38	1	0	0	0	0	0	1	5.7	1	60.5	60.5	0
20383	2	S-033188 40 mg	40	0	12	Day 6	6	0	5.5	6.5	1.5	7	2	7.5	2.5	0.7	6772	6772	63.6	5.7	49.8	38	1	0	0	0	0	0	1	5.7	1	60.5	60.5	0
20383	2	S-033188 40 mg	40	0	12	Day 9	9	0	8.5	9.5	1.5	10	2	10.5	2.5	0.7	6772	6772	63.6	5.7	49.8	38	1	0	0	0	0	0	1	5.7	1	60.5	60.5	0
20384	2	S-033188 40 mg	40	0	12	TONSET	0	2	0	0	1.5	0	2	0	2.5	0.7	7196	7196	118	2.5	67.8	43	1	2	0	0	0	0	1	2.5	1	54.6	54.6	2
20384	2	S-033188 40 mg	40	0	12	Day 1	1	0	0.5	1.5	1.5	2	2	2.5	2.5	2.5	7196	7196	118	2.5	67.8	43	1	2	0	0	0	0	0	2.5	1	54.6	54.6	0
20384	2	S-033188 40 mg	40	0	12	Day 2	2	0	1.5	2.5	1.5	3	2	3.5	2.5	0.7	7196	7196	118	2.5	67.8	43	1	2	0	0	0	0	1	2.5	1	54.6	54.6	0
20384	2	S-033188 40 mg	40	0	12	Day 3	3	0	2.5	3.5	1.5	4	2	4.5	2.5	0.7	7196	7196	118	2.5	67.8	43	1	2	0	0	0	0	1	2.5	1	54.6	54.6	0
20384	2	S-033188 40 mg	40	0	12	Day 6	6	0	5.5	6.5	1.5	7	2	7.5	2.5	0.7	7196	7196	118	2.5	67.8	43	1	2	0	0	0	0	1	2.5	1	54.6	54.6	0
20384	2	S-033188 40 mg	40	0	12	Day 9	9	0	8.5	9.5	1.5	10	2	10.5	2.5	0.7	7196	7196	118	2.5	67.8	43	1	2	0	0	0	0	1	2.5	1	54.6	54.6	0
20386	2	S-033188 40 mg	40	24	36	TONSET	0	2	0	0	2.5	0	3	0	3.5	0.7	3760	3760	53.4	8	68.1	25	1	1	0	0	0	0	1	8	1	30.6	30.6	2
20386	2	S-033188 40 mg	40	24	36	Day 1	1	0	1.5	2.5	2.5	3	3	3.5	3.5	8	3760	3760	53.4	8	68.1	25	1	1	0	0	0	0	0	8	1	30.6	30.6	0
20386	2	S-033188 40 mg	40	24	36	Day 2	2	0	2.5	3.5	2.5	4	3	4.5	3.5	0.7	3760	3760	53.4	8	68.1	25	1	1	0	0	0	0	1	8	1	30.6	30.6	0
20386	2	S-033188 40 mg	40	24	36	Day 6	6	0	6.5	7.5	2.5	8	3	8.5	3.5	0.7	3760	3760	53.4	8	68.1	25	1	1	0	0	0	0	1	8	1	30.6	30.6	0
20386	2	S-033188 40 mg	40	24	36	Day 9	9	0	9.5	10.5	2.5	11	3	11.5	3.5	0.7	3760	3760	53.4	8	68.1	25	1	1	0	0	0	0	1	8	1	30.6	30.6	0
20387	2	S-033188 20 mg	20	12	24	TONSET	0	2	0	0	2	0	2.5	0	3	0.7	3857	3857	51.3	7	54.6	57	1	1	0	0	0	0	1	7	1	37.5	37.5	2
20387	2	S-033188 20 mg	20	12	24	Day 1	1	0	1	2	2	2.5	2.5	3	3	7	3857	3857	51.3	7	54.6	57	1	1	0	0	0	0	0	7	1	37.5	37.5	0
20387	2	S-033188 20 mg	20	12	24	Day 2	2	0	2	3	2	3.5	2.5	4	3	0.7	3857	3857	51.3	7	54.6	57	1	1	0	0	0	0	1	7	1	37.5	37.5	0
20387	2	S-033188 20 mg	20	12	24	Day 6	6	0	6	7	2	7.5	2.5	8	3	0.7	3857	3857	51.3	7	54.6	57	1	1	0	0	0	0	1	7	1	37.5	37.5	0
20387	2	S-033188 20 mg	20	12	24	Day 9	9	0	9	10	2	10.5	2.5	11	3	0.7	3857	3857	51.3	7	54.6	57	1	1	0	0	0	0	1	7	1	37.5	37.5	0
20387	2	S-033188 20 mg	20	12	24	Day 15	15	0	15	16	2	16.5	2.5	17	3	0.7	3857	3857	51.3	7	54.6	57	1	1	0	0	0	0	1	7	1	37.5	37.5	0
20388	2	Placebo	0	12	24	TONSET	0	2	0	0	2	0	2.5	0	3	0.7	0	0	0	6.8	69.9	33	1	2	0	0	0	1	1	6.8	1	0	0	2
20388	2	Placebo	0	12	24	Day 1	1	0	1	2	2	2.5	2.5	3	3	6.8	0	0	0	6.8	69.9	33	1	2	0	0	0	1	0	6.8	1	0	0	0
20388	2	Placebo	0	12	24	Day 2	2	0	2	3	2	3.5	2.5	4	3	6	0	0	0	6.8	69.9	33	1	2	0	0	0	1	0	6.8	1	0	0	0
20388	2	Placebo	0	12	24	Day 6	6	0	6	7	2	7.5	2.5	8	3	0.7	0	0	0	6.8	69.9	33	1	2	0	0	0	1	1	6.8	1	0	0	0
20388	2	Placebo	0	12	24	Day 9	9	0	9	10	2	10.5	2.5	11	3	0.7	0	0	0	6.8	69.9	33	1	2	0	0	0	1	1	6.8	1	0	0	0
20390	2	S-033188 40 mg	40	36	48	TONSET	0	2	0	0	3	0	3.5	0	4	0.7	12480	12480	127	5.5	69.4	53	1	1	0	0	0	1	1	5.5	1	125	125	2
20390	2	S-033188 40 mg	40	36	48	Day 1	1	0	2	3	3	3.5	3.5	4	4	5.5	12480	12480	127	5.5	69.4	53	1	1	0	0	0	1	0	5.5	1	125	125	0
20390	2	S-033188 40 mg	40	36	48	Day 2	2	0	3	4	3	4.5	3.5	5	4	0.7	12480	12480	127	5.5	69.4	53	1	1	0	0	0	1	1	5.5	1	125	125	0
20390	2	S-033188 40 mg	40	36	48	Day 3	3	0	4	5	3	5.5	3.5	6	4	0.7	12480	12480	127	5.5	69.4	53	1	1	0	0	0	1	1	5.5	1	125	125	0
20390	2	S-033188 40 mg	40	36	48	Day 6	6	0	7	8	3	8.5	3.5	9	4	0.7	12480	12480	127	5.5	69.4	53	1	1	0	0	0	1	1	5.5	1	125	125	0
20390	2	S-033188 40 mg	40	36	48	Day 9	9	0	10	11	3	11.5	3.5	12	4	0.7	12480	12480	127	5.5	69.4	53	1	1	0	0	0	1	1	5.5	1	125	125	0
20392	2	S-033188 10 mg	10	12	24	TONSET	0	2	0	0	2	0	2.5	0	3	0.7	2076	2076	31.7	8.2	67.7	36	1	2	0	0	0	0	1	8.2	1	14	14	2
20392	2	S-033188 10 mg	10	12	24	Day 1	1	0	1	2	2	2.5	2.5	3	3	8.2	2076	2076	31.7	8.2	67.7	36	1	2	0	0	0	0	0	8.2	1	14	14	0
20392	2	S-033188 10 mg	10	12	24	Day 2	2	0	2	3	2	3.5	2.5	4	3	2.2	2076	2076	31.7	8.2	67.7	36	1	2	0	0	0	0	0	8.2	1	14	14	0
20392	2	S-033188 10 mg	10	12	24	Day 3	3	0	3	4	2	4.5	2.5	5	3	0.7	2076	2076	31.7	8.2	67.7	36	1	2	0	0	0	0	1	8.2	1	14	14	0
20392	2	S-033188 10 mg	10	12	24	Day 6	6	0	6	7	2	7.5	2.5	8	3	0.7	2076	2076	31.7	8.2	67.7	36	1	2	0	0	0	0	1	8.2	1	14	14	0
20392	2	S-033188 10 mg	10	12	24	Day 9	9	0	9	10	2	10.5	2.5	11	3	0.7	2076	2076	31.7	8.2	67.7	36	1	2	0	0	0	0	1	8.2	1	14	14	0
20393	2	S-033188 20 mg	20	36	48	TONSET	0	2	0	0	3	0	3.5	0	4	0.7	2790	2790	36.8	7.2	59.3	45	1	0	0	0	0	0	1	7.2	1	21.5	21.5	2
20393	2	S-033188 20 mg	20	36	48	Day 1	1	0	2	3	3	3.5	3.5	4	4	7.2	2790	2790	36.8	7.2	59.3	45	1	0	0	0	0	0	0	7.2	1	21.5	21.5	0
20393	2	S-033188 20 mg	20	36	48	Day 2	2	0	3	4	3	4.5	3.5	5	4	0.7	2790	2790	36.8	7.2	59.3	45	1	0	0	0	0	0	1	7.2	1	21.5	21.5	0
20393	2	S-033188 20 mg	20	36	48	Day 3	3	0	4	5	3	5.5	3.5	6	4	0.7	2790	2790	36.8	7.2	59.3	45	1	0	0	0	0	0	1	7.2	1	21.5	21.5	0
20393	2	S-033188 20 mg	20	36	48	Day 6	6	0	7	8	3	8.5	3.5	9	4	0.7	2790	2790	36.8	7.2	59.3	45	1	0	0	0	0	0	1	7.2	1	21.5	21.5	0
20393	2	S-033188 20 mg	20	36	48	Day 9	9	0	10	11	3	11.5	3.5	12	4	0.7	2790	2790	36.8	7.2	59.3	45	1	0	0	0	0	0	1	7.2	1	21.5	21.5	0
20394	2	S-033188 40 mg	40	24	36	TONSET	0	2	0	0	2.5	0	3	0	3.5	0.7	5619	5619	87.9	8.2	57.7	28	1	1	0	0	0	0	1	8.2	1	56	56	2
20394	2	S-033188 40 mg	40	24	36	Day 1	1	0	1.5	2.5	2.5	3	3	3.5	3.5	8.2	5619	5619	87.9	8.2	57.7	28	1	1	0	0	0	0	0	8.2	1	56	56	0
20394	2	S-033188 40 mg	40	24	36	Day 2	2	0	2.5	3.5	2.5	4	3	4.5	3.5	0.7	5619	5619	87.9	8.2	57.7	28	1	1	0	0	0	0	1	8.2	1	56	56	0
20394	2	S-033188 40 mg	40	24	36	Day 6	6	0	6.5	7.5	2.5	8	3	8.5	3.5	0.7	5619	5619	87.9	8.2	57.7	28	1	1	0	0	0	0	1	8.2	1	56	56	0
20394	2	S-033188 40 mg	40	24	36	Day 9	9	0	9.5	10.5	2.5	11	3	11.5	3.5	0.7	5619	5619	87.9	8.2	57.7	28	1	1	0	0	0	0	1	8.2	1	56	56	0
20395	2	S-033188 10 mg	10	12	24	TONSET	0	2	0	0	2	0	2.5	0	3	0.7	1819	1819	19.9	8.2	89	31	1	0	0	0	0	0	1	8.2	1	15.4	15.4	2
20395	2	S-033188 10 mg	10	12	24	Day 1	1	0	1	2	2	2.5	2.5	3	3	8.2	1819	1819	19.9	8.2	89	31	1	0	0	0	0	0	0	8.2	1	15.4	15.4	0
20395	2	S-033188 10 mg	10	12	24	Day 2	2	0	2	3	2	3.5	2.5	4	3	3.5	1819	1819	19.9	8.2	89	31	1	0	0	0	0	0	0	8.2	1	15.4	15.4	0
20396	2	S-033188 20 mg	20	12	24	TONSET	0	2	0	0	2	0	2.5	0	3	0.7	4735	4735	76.3	5.7	76.9	35	1	0	0	0	0	1	1	5.7	1	44.1	44.1	2
20396	2	S-033188 20 mg	20	12	24	Day 1	1	0	1	2	2	2.5	2.5	3	3	5.7	4735	4735	76.3	5.7	76.9	35	1	0	0	0	0	1	0	5.7	1	44.1	44.1	0
20396	2	S-033188 20 mg	20	12	24	Day 2	2	0	2	3	2	3.5	2.5	4	3	0.7	4735	4735	76.3	5.7	76.9	35	1	0	0	0	0	1	1	5.7	1	44.1	44.1	0
20396	2	S-033188 20 mg	20	12	24	Day 3	3	0	3	4	2	4.5	2.5	5	3	0.7	4735	4735	76.3	5.7	76.9	35	1	0	0	0	0	1	1	5.7	1	44.1	44.1	0
20396	2	S-033188 20 mg	20	12	24	Day 6	6	0	6	7	2	7.5	2.5	8	3	0.7	4735	4735	76.3	5.7	76.9	35	1	0	0	0	0	1	1	5.7	1	44.1	44.1	0
20396	2	S-033188 20 mg	20	12	24	Day 9	9	0	9	10	2	10.5	2.5	11	3	0.7	4735	4735	76.3	5.7	76.9	35	1	0	0	0	0	1	1	5.7	1	44.1	44.1	0
20397	2	S-033188 40 mg	40	12	24	TONSET	0	2	0	0	2	0	2.5	0	3	0.7	7747	7747	106	7.2	66.8	46	1	1	0	0	0	0	1	7.2	1	56.7	56.7	2
20397	2	S-033188 40 mg	40	12	24	Day 1	1	0	1	2	2	2.5	2.5	3	3	7.2	7747	7747	106	7.2	66.8	46	1	1	0	0	0	0	0	7.2	1	56.7	56.7	0
20397	2	S-033188 40 mg	40	12	24	Day 2	2	0	2	3	2	3.5	2.5	4	3	0.7	7747	7747	106	7.2	66.8	46	1	1	0	0	0	0	1	7.2	1	56.7	56.7	0
20397	2	S-033188 40 mg	40	12	24	Day 3	3	0	3	4	2	4.5	2.5	5	3	0.7	7747	7747	106	7.2	66.8	46	1	1	0	0	0	0	1	7.2	1	56.7	56.7	0
20397	2	S-033188 40 mg	40	12	24	Day 6	6	0	6	7	2	7.5	2.5	8	3	2.5	7747	7747	106	7.2	66.8	46	1	1	0	0	0	0	0	7.2	1	56.7	56.7	0
20397	2	S-033188 40 mg	40	12	24	Day 9	9	0	9	10	2	10.5	2.5	11	3	0.7	7747	7747	106	7.2	66.8	46	1	1	0	0	0	0	1	7.2	1	56.7	56.7	0
20398	2	S-033188 40 mg	40	12	24	TONSET	0	2	0	0	2	0	2.5	0	3	0.7	5238	5238	71.4	7.2	68.2	45	1	2	0	0	0	0	1	7.2	1	45.8	45.8	2
20398	2	S-033188 40 mg	40	12	24	Day 1	1	0	1	2	2	2.5	2.5	3	3	7.2	5238	5238	71.4	7.2	68.2	45	1	2	0	0	0	0	0	7.2	1	45.8	45.8	0
20398	2	S-033188 40 mg	40	12	24	Day 2	2	0	2	3	2	3.5	2.5	4	3	4.3	5238	5238	71.4	7.2	68.2	45	1	2	0	0	0	0	0	7.2	1	45.8	45.8	0
20398	2	S-033188 40 mg	40	12	24	Day 6	6	0	6	7	2	7.5	2.5	8	3	0.7	5238	5238	71.4	7.2	68.2	45	1	2	0	0	0	0	1	7.2	1	45.8	45.8	0
20398	2	S-033188 40 mg	40	12	24	Day 9	9	0	9	10	2	10.5	2.5	11	3	0.7	5238	5238	71.4	7.2	68.2	45	1	2	0	0	0	0	1	7.2	1	45.8	45.8	0
20399	2	S-033188 10 mg	10	24	36	TONSET	0	2	0	0	2.5	0	3	0	3.5	0.7	2645	2645	35.5	6.5	41.5	53	1	0	0	0	0	1	1	6.5	1	17.7	17.7	2
20399	2	S-033188 10 mg	10	24	36	Day 1	1	0	1.5	2.5	2.5	3	3	3.5	3.5	6.5	2645	2645	35.5	6.5	41.5	53	1	0	0	0	0	1	0	6.5	1	17.7	17.7	0
20399	2	S-033188 10 mg	10	24	36	Day 2	2	0	2.5	3.5	2.5	4	3	4.5	3.5	2	2645	2645	35.5	6.5	41.5	53	1	0	0	0	0	1	0	6.5	1	17.7	17.7	0
20399	2	S-033188 10 mg	10	24	36	Day 3	3	0	3.5	4.5	2.5	5	3	5.5	3.5	0.7	2645	2645	35.5	6.5	41.5	53	1	0	0	0	0	1	1	6.5	1	17.7	17.7	0
20399	2	S-033188 10 mg	10	24	36	Day 6	6	0	6.5	7.5	2.5	8	3	8.5	3.5	0.7	2645	2645	35.5	6.5	41.5	53	1	0	0	0	0	1	1	6.5	1	17.7	17.7	0
20399	2	S-033188 10 mg	10	24	36	Day 9	9	0	9.5	10.5	2.5	11	3	11.5	3.5	0.7	2645	2645	35.5	6.5	41.5	53	1	0	0	0	0	1	1	6.5	1	17.7	17.7	0
20400	2	S-033188 10 mg	10	36	48	TONSET	0	2	0	0	3	0	3.5	0	4	0.7	2708	2708	50.2	3.5	49	43	1	1	0	0	0	1	1	3.5	1	29	29	2
20400	2	S-033188 10 mg	10	36	48	Day 1	1	0	2	3	3	3.5	3.5	4	4	3.5	2708	2708	50.2	3.5	49	43	1	1	0	0	0	1	0	3.5	1	29	29	0
20400	2	S-033188 10 mg	10	36	48	Day 2	2	0	3	4	3	4.5	3.5	5	4	0.7	2708	2708	50.2	3.5	49	43	1	1	0	0	0	1	1	3.5	1	29	29	0
20400	2	S-033188 10 mg	10	36	48	Day 3	3	0	4	5	3	5.5	3.5	6	4	0.7	2708	2708	50.2	3.5	49	43	1	1	0	0	0	1	1	3.5	1	29	29	0
20400	2	S-033188 10 mg	10	36	48	Day 6	6	0	7	8	3	8.5	3.5	9	4	0.7	2708	2708	50.2	3.5	49	43	1	1	0	0	0	1	1	3.5	1	29	29	0
20400	2	S-033188 10 mg	10	36	48	Day 9	9	0	10	11	3	11.5	3.5	12	4	0.7	2708	2708	50.2	3.5	49	43	1	1	0	0	0	1	1	3.5	1	29	29	0
30001	3	S-033188 40 mg	40	36	48	TONSET	0	2	0	0	3	0	3.5	0	4	0.7	7709	7709	71.9	5.2	53.8	45	1	1	1	0	0	1	1	5.2	1	79.5	79.5	2
30001	3	S-033188 40 mg	40	36	48	Day 1	1	0	2	3	3	3.5	3.5	4	4	5.2	7709	7709	71.9	5.2	53.8	45	1	1	1	0	0	1	0	5.2	1	79.5	79.5	0
30001	3	S-033188 40 mg	40	36	48	Day 2	2	0	3	4	3	4.5	3.5	5	4	0.7	7709	7709	71.9	5.2	53.8	45	1	1	1	0	0	1	1	5.2	1	79.5	79.5	0
30001	3	S-033188 40 mg	40	36	48	Day 3	3	0	4	5	3	5.5	3.5	6	4	0.7	7709	7709	71.9	5.2	53.8	45	1	1	1	0	0	1	1	5.2	1	79.5	79.5	0
30001	3	S-033188 40 mg	40	36	48	Day 4	4	0	5	6	3	6.5	3.5	7	4	0.7	7709	7709	71.9	5.2	53.8	45	1	1	1	0	0	1	1	5.2	1	79.5	79.5	0
30001	3	S-033188 40 mg	40	36	48	Day 5	5	0	6	7	3	7.5	3.5	8	4	0.7	7709	7709	71.9	5.2	53.8	45	1	1	1	0	0	1	1	5.2	1	79.5	79.5	0
30001	3	S-033188 40 mg	40	36	48	Day 6	6	0	7	8	3	8.5	3.5	9	4	0.7	7709	7709	71.9	5.2	53.8	45	1	1	1	0	0	1	1	5.2	1	79.5	79.5	0
30001	3	S-033188 40 mg	40	36	48	Day 9	9	0	10	11	3	11.5	3.5	12	4	0.7	7709	7709	71.9	5.2	53.8	45	1	1	1	0	0	1	1	5.2	1	79.5	79.5	0
30001	3	S-033188 40 mg	40	36	48	Day 15	15	0	16	17	3	17.5	3.5	18	4	0.7	7709	7709	71.9	5.2	53.8	45	1	1	1	0	0	1	1	5.2	1	79.5	79.5	0
30006	3	S-033188 40 mg	40	36	48	TONSET	0	2	0	0	3	0	3.5	0	4	0.7	2416	2416	64.5	3.3	54.9	61	1	2	1	1	1	1	1	3.3	1	30.1	30.1	2
30006	3	S-033188 40 mg	40	36	48	Day 1	1	0	2	3	3	3.5	3.5	4	4	3.3	2416	2416	64.5	3.3	54.9	61	1	2	1	1	1	1	0	3.3	1	30.1	30.1	0
30006	3	S-033188 40 mg	40	36	48	Day 2	2	0	3	4	3	4.5	3.5	5	4	0.7	2416	2416	64.5	3.3	54.9	61	1	2	1	1	1	1	1	3.3	1	30.1	30.1	0
30006	3	S-033188 40 mg	40	36	48	Day 3	3	0	4	5	3	5.5	3.5	6	4	0.7	2416	2416	64.5	3.3	54.9	61	1	2	1	1	1	1	1	3.3	1	30.1	30.1	0
30006	3	S-033188 40 mg	40	36	48	Day 4	4	0	5	6	3	6.5	3.5	7	4	0.7	2416	2416	64.5	3.3	54.9	61	1	2	1	1	1	1	1	3.3	1	30.1	30.1	0
30006	3	S-033188 40 mg	40	36	48	Day 5	5	0	6	7	3	7.5	3.5	8	4	0.7	2416	2416	64.5	3.3	54.9	61	1	2	1	1	1	1	1	3.3	1	30.1	30.1	0
30006	3	S-033188 40 mg	40	36	48	Day 6	6	0	7	8	3	8.5	3.5	9	4	1	2416	2416	64.5	3.3	54.9	61	1	2	1	1	1	1	0	3.3	1	30.1	30.1	0
30006	3	S-033188 40 mg	40	36	48	Day 9	9	0	10	11	3	11.5	3.5	12	4	0.7	2416	2416	64.5	3.3	54.9	61	1	2	1	1	1	1	1	3.3	1	30.1	30.1	0
30007	3	S-033188 40 mg	40	24	36	TONSET	0	2	0	0	2.5	0	3	0	3.5	0.7	3710	3710	56.6	4.3	69.4	22	1	2	1	1	1	1	1	4.3	1	30.6	30.6	2
30007	3	S-033188 40 mg	40	24	36	Day 1	1	0	1.5	2.5	2.5	3	3	3.5	3.5	4.3	3710	3710	56.6	4.3	69.4	22	1	2	1	1	1	1	0	4.3	1	30.6	30.6	0
30007	3	S-033188 40 mg	40	24	36	Day 2	2	0	2.5	3.5	2.5	4	3	4.5	3.5	0.7	3710	3710	56.6	4.3	69.4	22	1	2	1	1	1	1	1	4.3	1	30.6	30.6	0
30007	3	S-033188 40 mg	40	24	36	Day 3	3	0	3.5	4.5	2.5	5	3	5.5	3.5	0.7	3710	3710	56.6	4.3	69.4	22	1	2	1	1	1	1	1	4.3	1	30.6	30.6	0
30007	3	S-033188 40 mg	40	24	36	Day 4	4	0	4.5	5.5	2.5	6	3	6.5	3.5	0.7	3710	3710	56.6	4.3	69.4	22	1	2	1	1	1	1	1	4.3	1	30.6	30.6	0
30007	3	S-033188 40 mg	40	24	36	Day 5	5	0	5.5	6.5	2.5	7	3	7.5	3.5	0.7	3710	3710	56.6	4.3	69.4	22	1	2	1	1	1	1	1	4.3	1	30.6	30.6	0
30007	3	S-033188 40 mg	40	24	36	Day 9	9	0	9.5	10.5	2.5	11	3	11.5	3.5	0.7	3710	3710	56.6	4.3	69.4	22	1	2	1	1	1	1	1	4.3	1	30.6	30.6	0
30008	3	Placebo	0	36	48	TONSET	0	2	0	0	3	0	3.5	0	4	0.7	0	0	0	5.7	95.3	60	1	0	1	1	1	0	1	5.7	1	0	0	2
30008	3	Placebo	0	36	48	Day 1	1	0	2	3	3	3.5	3.5	4	4	5.7	0	0	0	5.7	95.3	60	1	0	1	1	1	0	0	5.7	1	0	0	0
30008	3	Placebo	0	36	48	Day 2	2	0	3	4	3	4.5	3.5	5	4	3	0	0	0	5.7	95.3	60	1	0	1	1	1	0	0	5.7	1	0	0	0
30008	3	Placebo	0	36	48	Day 3	3	0	4	5	3	5.5	3.5	6	4	0.7	0	0	0	5.7	95.3	60	1	0	1	1	1	0	1	5.7	1	0	0	0
30008	3	Placebo	0	36	48	Day 4	4	0	5	6	3	6.5	3.5	7	4	0.7	0	0	0	5.7	95.3	60	1	0	1	1	1	0	1	5.7	1	0	0	0
30008	3	Placebo	0	36	48	Day 5	5	0	6	7	3	7.5	3.5	8	4	0.7	0	0	0	5.7	95.3	60	1	0	1	1	1	0	1	5.7	1	0	0	0
30008	3	Placebo	0	36	48	Day 9	9	0	10	11	3	11.5	3.5	12	4	0.7	0	0	0	5.7	95.3	60	1	0	1	1	1	0	1	5.7	1	0	0	0
30008	3	Placebo	0	36	48	Day 15	15	0	16	17	3	17.5	3.5	18	4	0.7	0	0	0	5.7	95.3	60	1	0	1	1	1	0	1	5.7	1	0	0	0
30009	3	S-033188 40 mg	40	0	12	TONSET	0	2	0	0	1.5	0	2	0	2.5	0.7	1817	1817	24.4	8.2	68	18	1	1	1	1	1	0	1	8.2	1	15.7	15.7	2
30009	3	S-033188 40 mg	40	0	12	Day 1	1	0	0.5	1.5	1.5	2	2	2.5	2.5	8.2	1817	1817	24.4	8.2	68	18	1	1	1	1	1	0	0	8.2	1	15.7	15.7	0
30009	3	S-033188 40 mg	40	0	12	Day 2	2	0	1.5	2.5	1.5	3	2	3.5	2.5	0.7	1817	1817	24.4	8.2	68	18	1	1	1	1	1	0	1	8.2	1	15.7	15.7	0
30009	3	S-033188 40 mg	40	0	12	Day 3	3	0	2.5	3.5	1.5	4	2	4.5	2.5	0.7	1817	1817	24.4	8.2	68	18	1	1	1	1	1	0	1	8.2	1	15.7	15.7	0
30009	3	S-033188 40 mg	40	0	12	Day 5	5	0	4.5	5.5	1.5	6	2	6.5	2.5	0.7	1817	1817	24.4	8.2	68	18	1	1	1	1	1	0	1	8.2	1	15.7	15.7	0
30009	3	S-033188 40 mg	40	0	12	Day 9	9	0	8.5	9.5	1.5	10	2	10.5	2.5	0.7	1817	1817	24.4	8.2	68	18	1	1	1	1	1	0	1	8.2	1	15.7	15.7	0
30010	3	S-033188 80 mg	80	36	48	TONSET	0	2	0	0	3	0	3.5	0	4	0.7	4599	4599	74.3	6.2	108	38	1	2	1	1	1	0	1	6.2	1	42.7	42.7	2
30010	3	S-033188 80 mg	80	36	48	Day 1	1	0	2	3	3	3.5	3.5	4	4	6.2	4599	4599	74.3	6.2	108	38	1	2	1	1	1	0	0	6.2	1	42.7	42.7	0
30010	3	S-033188 80 mg	80	36	48	Day 2	2	0	3	4	3	4.5	3.5	5	4	3.7	4599	4599	74.3	6.2	108	38	1	2	1	1	1	0	0	6.2	1	42.7	42.7	0
30010	3	S-033188 80 mg	80	36	48	Day 3	3	0	4	5	3	5.5	3.5	6	4	0.7	4599	4599	74.3	6.2	108	38	1	2	1	1	1	0	1	6.2	1	42.7	42.7	0
30010	3	S-033188 80 mg	80	36	48	Day 5	5	0	6	7	3	7.5	3.5	8	4	0.7	4599	4599	74.3	6.2	108	38	1	2	1	1	1	0	1	6.2	1	42.7	42.7	0
30010	3	S-033188 80 mg	80	36	48	Day 9	9	0	10	11	3	11.5	3.5	12	4	0.7	4599	4599	74.3	6.2	108	38	1	2	1	1	1	0	1	6.2	1	42.7	42.7	0
30010	3	S-033188 80 mg	80	36	48	Day 15	15	0	16	17	3	17.5	3.5	18	4	0.7	4599	4599	74.3	6.2	108	38	1	2	1	1	1	0	1	6.2	1	42.7	42.7	0
30011	3	S-033188 80 mg	80	12	24	TONSET	0	2	0	0	2	0	2.5	0	3	0.7	9904	9904	109	3.3	88.9	48	1	2	1	1	1	0	1	3.3	1	135	135	2
30011	3	S-033188 80 mg	80	12	24	Day 1	1	0	1	2	2	2.5	2.5	3	3	3.3	9904	9904	109	3.3	88.9	48	1	2	1	1	1	0	0	3.3	1	135	135	0
30011	3	S-033188 80 mg	80	12	24	Day 2	2	0	2	3	2	3.5	2.5	4	3	0.7	9904	9904	109	3.3	88.9	48	1	2	1	1	1	0	1	3.3	1	135	135	0
30011	3	S-033188 80 mg	80	12	24	Day 3	3	0	3	4	2	4.5	2.5	5	3	0.7	9904	9904	109	3.3	88.9	48	1	2	1	1	1	0	1	3.3	1	135	135	0
30011	3	S-033188 80 mg	80	12	24	Day 5	5	0	5	6	2	6.5	2.5	7	3	0.7	9904	9904	109	3.3	88.9	48	1	2	1	1	1	0	1	3.3	1	135	135	0
30011	3	S-033188 80 mg	80	12	24	Day 9	9	0	9	10	2	10.5	2.5	11	3	0.7	9904	9904	109	3.3	88.9	48	1	2	1	1	1	0	1	3.3	1	135	135	0
30011	3	S-033188 80 mg	80	12	24	Day 15	15	0	15	16	2	16.5	2.5	17	3	0.7	9904	9904	109	3.3	88.9	48	1	2	1	1	1	0	1	3.3	1	135	135	0
30012	3	S-033188 40 mg	40	36	48	TONSET	0	2	0	0	3	0	3.5	0	4	0.7	3618	3618	74.9	0.7	52.2	14	1	1	1	1	1	1	1	0.7	1	44.1	44.1	2
30012	3	S-033188 40 mg	40	36	48	Day 1	1	0	2	3	3	3.5	3.5	4	4	0.7	3618	3618	74.9	0.7	52.2	14	1	1	1	1	1	1	1	0.7	1	44.1	44.1	0
30012	3	S-033188 40 mg	40	36	48	Day 2	2	0	3	4	3	4.5	3.5	5	4	0.7	3618	3618	74.9	0.7	52.2	14	1	1	1	1	1	1	1	0.7	1	44.1	44.1	0
30012	3	S-033188 40 mg	40	36	48	Day 3	3	0	4	5	3	5.5	3.5	6	4	0.7	3618	3618	74.9	0.7	52.2	14	1	1	1	1	1	1	1	0.7	1	44.1	44.1	0
30012	3	S-033188 40 mg	40	36	48	Day 4	4	0	5	6	3	6.5	3.5	7	4	0.7	3618	3618	74.9	0.7	52.2	14	1	1	1	1	1	1	1	0.7	1	44.1	44.1	0
30012	3	S-033188 40 mg	40	36	48	Day 5	5	0	6	7	3	7.5	3.5	8	4	0.7	3618	3618	74.9	0.7	52.2	14	1	1	1	1	1	1	1	0.7	1	44.1	44.1	0
30012	3	S-033188 40 mg	40	36	48	Day 6	6	0	7	8	3	8.5	3.5	9	4	0.7	3618	3618	74.9	0.7	52.2	14	1	1	1	1	1	1	1	0.7	1	44.1	44.1	0
30012	3	S-033188 40 mg	40	36	48	Day 9	9	0	10	11	3	11.5	3.5	12	4	0.7	3618	3618	74.9	0.7	52.2	14	1	1	1	1	1	1	1	0.7	1	44.1	44.1	0
30014	3	S-033188 40 mg	40	36	48	TONSET	0	2	0	0	3	0	3.5	0	4	0.7	3058	3058	47.6	7	56.2	22	1	2	1	1	1	1	1	7	1	31.6	31.6	2
30014	3	S-033188 40 mg	40	36	48	Day 1	1	0	2	3	3	3.5	3.5	4	4	7	3058	3058	47.6	7	56.2	22	1	2	1	1	1	1	0	7	1	31.6	31.6	0
30014	3	S-033188 40 mg	40	36	48	Day 2	2	0	3	4	3	4.5	3.5	5	4	2.2	3058	3058	47.6	7	56.2	22	1	2	1	1	1	1	0	7	1	31.6	31.6	0
30014	3	S-033188 40 mg	40	36	48	Day 3	3	0	4	5	3	5.5	3.5	6	4	0.7	3058	3058	47.6	7	56.2	22	1	2	1	1	1	1	1	7	1	31.6	31.6	0
30014	3	S-033188 40 mg	40	36	48	Day 4	4	0	5	6	3	6.5	3.5	7	4	0.7	3058	3058	47.6	7	56.2	22	1	2	1	1	1	1	1	7	1	31.6	31.6	0
30014	3	S-033188 40 mg	40	36	48	Day 5	5	0	6	7	3	7.5	3.5	8	4	0.7	3058	3058	47.6	7	56.2	22	1	2	1	1	1	1	1	7	1	31.6	31.6	0
30014	3	S-033188 40 mg	40	36	48	Day 6	6	0	7	8	3	8.5	3.5	9	4	0.7	3058	3058	47.6	7	56.2	22	1	2	1	1	1	1	1	7	1	31.6	31.6	0
30014	3	S-033188 40 mg	40	36	48	Day 9	9	0	10	11	3	11.5	3.5	12	4	0.7	3058	3058	47.6	7	56.2	22	1	2	1	1	1	1	1	7	1	31.6	31.6	0
30015	3	S-033188 40 mg	40	24	36	TONSET	0	2	0	0	2.5	0	3	0	3.5	0.7	5499	5499	118	6.2	55.8	51	1	1	1	1	1	1	1	6.2	1	78.4	78.4	2
30015	3	S-033188 40 mg	40	24	36	Day 1	1	0	1.5	2.5	2.5	3	3	3.5	3.5	6.2	5499	5499	118	6.2	55.8	51	1	1	1	1	1	1	0	6.2	1	78.4	78.4	0
30015	3	S-033188 40 mg	40	24	36	Day 2	2	0	2.5	3.5	2.5	4	3	4.5	3.5	0.7	5499	5499	118	6.2	55.8	51	1	1	1	1	1	1	1	6.2	1	78.4	78.4	0
30015	3	S-033188 40 mg	40	24	36	Day 3	3	0	3.5	4.5	2.5	5	3	5.5	3.5	0.7	5499	5499	118	6.2	55.8	51	1	1	1	1	1	1	1	6.2	1	78.4	78.4	0
30015	3	S-033188 40 mg	40	24	36	Day 5	5	0	5.5	6.5	2.5	7	3	7.5	3.5	0.7	5499	5499	118	6.2	55.8	51	1	1	1	1	1	1	1	6.2	1	78.4	78.4	0
30015	3	S-033188 40 mg	40	24	36	Day 9	9	0	9.5	10.5	2.5	11	3	11.5	3.5	0.7	5499	5499	118	6.2	55.8	51	1	1	1	1	1	1	1	6.2	1	78.4	78.4	0
30015	3	S-033188 40 mg	40	24	36	Day 15	15	0	15.5	16.5	2.5	17	3	17.5	3.5	0.7	5499	5499	118	6.2	55.8	51	1	1	1	1	1	1	1	6.2	1	78.4	78.4	0
30020	3	S-033188 40 mg	40	12	24	TONSET	0	2	0	0	2	0	2.5	0	3	0.7	3767	3767	44	7.7	66.2	39	1	2	1	1	1	1	1	7.7	1	30.1	30.1	2
30020	3	S-033188 40 mg	40	12	24	Day 1	1	0	1	2	2	2.5	2.5	3	3	7.7	3767	3767	44	7.7	66.2	39	1	2	1	1	1	1	0	7.7	1	30.1	30.1	0
30020	3	S-033188 40 mg	40	12	24	Day 2	2	0	2	3	2	3.5	2.5	4	3	2	3767	3767	44	7.7	66.2	39	1	2	1	1	1	1	0	7.7	1	30.1	30.1	0
30020	3	S-033188 40 mg	40	12	24	Day 3	3	0	3	4	2	4.5	2.5	5	3	1.7	3767	3767	44	7.7	66.2	39	1	2	1	1	1	1	0	7.7	1	30.1	30.1	0
30020	3	S-033188 40 mg	40	12	24	Day 5	5	0	5	6	2	6.5	2.5	7	3	0.7	3767	3767	44	7.7	66.2	39	1	2	1	1	1	1	1	7.7	1	30.1	30.1	0
30020	3	S-033188 40 mg	40	12	24	Day 9	9	0	9	10	2	10.5	2.5	11	3	0.7	3767	3767	44	7.7	66.2	39	1	2	1	1	1	1	1	7.7	1	30.1	30.1	0
30020	3	S-033188 40 mg	40	12	24	Day 15	15	0	15	16	2	16.5	2.5	17	3	0.7	3767	3767	44	7.7	66.2	39	1	2	1	1	1	1	1	7.7	1	30.1	30.1	0
30022	3	Placebo	0	24	36	TONSET	0	2	0	0	2.5	0	3	0	3.5	0.7	0	0	0	2.5	64	22	1	0	1	1	1	1	1	8.2	1	0	0	2
30022	3	Placebo	0	24	36	Day 1	1	0	1.5	2.5	2.5	3	3	3.5	3.5	2.5	0	0	0	2.5	64	22	1	0	1	1	1	1	0	8.2	1	0	0	0
30022	3	Placebo	0	24	36	Day 2	2	0	2.5	3.5	2.5	4	3	4.5	3.5	8.2	0	0	0	2.5	64	22	1	0	1	1	1	1	0	8.2	1	0	0	0
30026	3	S-033188 80 mg	80	24	36	TONSET	0	2	0	0	2.5	0	3	0	3.5	0.7	6689	6689	86.3	6.8	100.6	14	1	0	1	2	1	1	1	6.8	1	74.4	74.4	2
30026	3	S-033188 80 mg	80	24	36	Day 1	1	0	1.5	2.5	2.5	3	3	3.5	3.5	6.8	6689	6689	86.3	6.8	100.6	14	1	0	1	2	1	1	0	6.8	1	74.4	74.4	0
30026	3	S-033188 80 mg	80	24	36	Day 2	2	0	2.5	3.5	2.5	4	3	4.5	3.5	0.7	6689	6689	86.3	6.8	100.6	14	1	0	1	2	1	1	1	6.8	1	74.4	74.4	0
30026	3	S-033188 80 mg	80	24	36	Day 3	3	0	3.5	4.5	2.5	5	3	5.5	3.5	0.7	6689	6689	86.3	6.8	100.6	14	1	0	1	2	1	1	1	6.8	1	74.4	74.4	0
30026	3	S-033188 80 mg	80	24	36	Day 4	4	0	4.5	5.5	2.5	6	3	6.5	3.5	0.7	6689	6689	86.3	6.8	100.6	14	1	0	1	2	1	1	1	6.8	1	74.4	74.4	0
30026	3	S-033188 80 mg	80	24	36	Day 5	5	0	5.5	6.5	2.5	7	3	7.5	3.5	0.7	6689	6689	86.3	6.8	100.6	14	1	0	1	2	1	1	1	6.8	1	74.4	74.4	0
30026	3	S-033188 80 mg	80	24	36	Day 6	6	0	6.5	7.5	2.5	8	3	8.5	3.5	0.7	6689	6689	86.3	6.8	100.6	14	1	0	1	2	1	1	1	6.8	1	74.4	74.4	0
30026	3	S-033188 80 mg	80	24	36	Day 9	9	0	9.5	10.5	2.5	11	3	11.5	3.5	0.7	6689	6689	86.3	6.8	100.6	14	1	0	1	2	1	1	1	6.8	1	74.4	74.4	0
30026	3	S-033188 80 mg	80	24	36	Day 15	15	0	15.5	16.5	2.5	17	3	17.5	3.5	0.7	6689	6689	86.3	6.8	100.6	14	1	0	1	2	1	1	1	6.8	1	74.4	74.4	0
30027	3	Placebo	0	24	36	TONSET	0	2	0	0	2.5	0	3	0	3.5	0.7	0	0	0	4	63.4	14	1	0	1	2	1	0	1	4	1	0	0	2
30027	3	Placebo	0	24	36	Day 1	1	0	1.5	2.5	2.5	3	3	3.5	3.5	4	0	0	0	4	63.4	14	1	0	1	2	1	0	0	4	1	0	0	0
30027	3	Placebo	0	24	36	Day 2	2	0	2.5	3.5	2.5	4	3	4.5	3.5	1.5	0	0	0	4	63.4	14	1	0	1	2	1	0	0	4	1	0	0	0
30027	3	Placebo	0	24	36	Day 3	3	0	3.5	4.5	2.5	5	3	5.5	3.5	0.7	0	0	0	4	63.4	14	1	0	1	2	1	0	1	4	1	0	0	0
30027	3	Placebo	0	24	36	Day 4	4	0	4.5	5.5	2.5	6	3	6.5	3.5	0.7	0	0	0	4	63.4	14	1	0	1	2	1	0	1	4	1	0	0	0
30027	3	Placebo	0	24	36	Day 5	5	0	5.5	6.5	2.5	7	3	7.5	3.5	0.7	0	0	0	4	63.4	14	1	0	1	2	1	0	1	4	1	0	0	0
30027	3	Placebo	0	24	36	Day 9	9	0	9.5	10.5	2.5	11	3	11.5	3.5	0.7	0	0	0	4	63.4	14	1	0	1	2	1	0	1	4	1	0	0	0
30027	3	Placebo	0	24	36	Day 9	9	0	9.5	10.5	2.5	11	3	11.5	3.5	0.7	0	0	0	4	63.4	14	1	0	1	2	1	0	1	4	1	0	0	0
30027	3	Placebo	0	24	36	Day 15	15	0	15.5	16.5	2.5	17	3	17.5	3.5	0.7	0	0	0	4	63.4	14	1	0	1	2	1	0	1	4	1	0	0	0
30028	3	S-033188 40 mg	40	24	36	TONSET	0	2	0	0	2.5	0	3	0	3.5	0.7	2271	2271	43.2	6.8	78.4	15	1	0	1	2	1	0	1	6.8	1	30.5	30.5	2
30028	3	S-033188 40 mg	40	24	36	Day 1	1	0	1.5	2.5	2.5	3	3	3.5	3.5	6.8	2271	2271	43.2	6.8	78.4	15	1	0	1	2	1	0	0	6.8	1	30.5	30.5	0
30028	3	S-033188 40 mg	40	24	36	Day 2	2	0	2.5	3.5	2.5	4	3	4.5	3.5	0.7	2271	2271	43.2	6.8	78.4	15	1	0	1	2	1	0	1	6.8	1	30.5	30.5	0
30028	3	S-033188 40 mg	40	24	36	Day 3	3	0	3.5	4.5	2.5	5	3	5.5	3.5	0.7	2271	2271	43.2	6.8	78.4	15	1	0	1	2	1	0	1	6.8	1	30.5	30.5	0
30028	3	S-033188 40 mg	40	24	36	Day 4	4	0	4.5	5.5	2.5	6	3	6.5	3.5	0.7	2271	2271	43.2	6.8	78.4	15	1	0	1	2	1	0	1	6.8	1	30.5	30.5	0
30028	3	S-033188 40 mg	40	24	36	Day 5	5	0	5.5	6.5	2.5	7	3	7.5	3.5	0.7	2271	2271	43.2	6.8	78.4	15	1	0	1	2	1	0	1	6.8	1	30.5	30.5	0
30028	3	S-033188 40 mg	40	24	36	Day 9	9	0	9.5	10.5	2.5	11	3	11.5	3.5	0.7	2271	2271	43.2	6.8	78.4	15	1	0	1	2	1	0	1	6.8	1	30.5	30.5	0
30028	3	S-033188 40 mg	40	24	36	Day 9	9	0	9.5	10.5	2.5	11	3	11.5	3.5	0.7	2271	2271	43.2	6.8	78.4	15	1	0	1	2	1	0	1	6.8	1	30.5	30.5	0
30028	3	S-033188 40 mg	40	24	36	Day 15	15	0	15.5	16.5	2.5	17	3	17.5	3.5	0.7	2271	2271	43.2	6.8	78.4	15	1	0	1	2	1	0	1	6.8	1	30.5	30.5	0
30029	3	S-033188 80 mg	80	24	36	TONSET	0	2	0	0	2.5	0	3	0	3.5	0.7	7799	7799	86.6	0.7	93.6	35	1	0	1	2	1	1	1	0.7	1	78.9	78.9	2
30029	3	S-033188 80 mg	80	24	36	Day 1	1	0	1.5	2.5	2.5	3	3	3.5	3.5	0.7	7799	7799	86.6	0.7	93.6	35	1	0	1	2	1	1	1	0.7	1	78.9	78.9	0
30029	3	S-033188 80 mg	80	24	36	Day 2	2	0	2.5	3.5	2.5	4	3	4.5	3.5	0.7	7799	7799	86.6	0.7	93.6	35	1	0	1	2	1	1	1	0.7	1	78.9	78.9	0
30029	3	S-033188 80 mg	80	24	36	Day 3	3	0	3.5	4.5	2.5	5	3	5.5	3.5	0.7	7799	7799	86.6	0.7	93.6	35	1	0	1	2	1	1	1	0.7	1	78.9	78.9	0
30029	3	S-033188 80 mg	80	24	36	Day 5	5	0	5.5	6.5	2.5	7	3	7.5	3.5	0.7	7799	7799	86.6	0.7	93.6	35	1	0	1	2	1	1	1	0.7	1	78.9	78.9	0
30029	3	S-033188 80 mg	80	24	36	Day 5	5	0	5.5	6.5	2.5	7	3	7.5	3.5	0.7	7799	7799	86.6	0.7	93.6	35	1	0	1	2	1	1	1	0.7	1	78.9	78.9	0
30029	3	S-033188 80 mg	80	24	36	Day 9	9	0	9.5	10.5	2.5	11	3	11.5	3.5	0.7	7799	7799	86.6	0.7	93.6	35	1	0	1	2	1	1	1	0.7	1	78.9	78.9	0
30029	3	S-033188 80 mg	80	24	36	Day 9	9	0	9.5	10.5	2.5	11	3	11.5	3.5	0.7	7799	7799	86.6	0.7	93.6	35	1	0	1	2	1	1	1	0.7	1	78.9	78.9	0
30029	3	S-033188 80 mg	80	24	36	Day 15	15	0	15.5	16.5	2.5	17	3	17.5	3.5	0.7	7799	7799	86.6	0.7	93.6	35	1	0	1	2	1	1	1	0.7	1	78.9	78.9	0
30034	3	Placebo	0	24	36	TONSET	0	2	0	0	2.5	0	3	0	3.5	0.7	0	0	0	8.2	43.8	12	1	0	1	1	1	1	1	8.2	1	0	0	2
30034	3	Placebo	0	24	36	Day 1	1	0	1.5	2.5	2.5	3	3	3.5	3.5	8.2	0	0	0	8.2	43.8	12	1	0	1	1	1	1	0	8.2	1	0	0	0
30034	3	Placebo	0	24	36	Day 2	2	0	2.5	3.5	2.5	4	3	4.5	3.5	3.5	0	0	0	8.2	43.8	12	1	0	1	1	1	1	0	8.2	1	0	0	0
30034	3	Placebo	0	24	36	Day 3	3	0	3.5	4.5	2.5	5	3	5.5	3.5	1.3	0	0	0	8.2	43.8	12	1	0	1	1	1	1	0	8.2	1	0	0	0
30034	3	Placebo	0	24	36	Day 5	5	0	5.5	6.5	2.5	7	3	7.5	3.5	0.7	0	0	0	8.2	43.8	12	1	0	1	1	1	1	1	8.2	1	0	0	0
30034	3	Placebo	0	24	36	Day 9	9	0	9.5	10.5	2.5	11	3	11.5	3.5	0.7	0	0	0	8.2	43.8	12	1	0	1	1	1	1	1	8.2	1	0	0	0
30034	3	Placebo	0	24	36	Day 15	15	0	15.5	16.5	2.5	17	3	17.5	3.5	0.7	0	0	0	8.2	43.8	12	1	0	1	1	1	1	1	8.2	1	0	0	0
30035	3	S-033188 40 mg	40	24	36	TONSET	0	2	0	0	2.5	0	3	0	3.5	0.7	2988	2988	59.6	6	58.7	19	1	0	1	1	1	0	1	6	1	40.6	40.6	2
30035	3	S-033188 40 mg	40	24	36	Day 1	1	0	1.5	2.5	2.5	3	3	3.5	3.5	6	2988	2988	59.6	6	58.7	19	1	0	1	1	1	0	0	6	1	40.6	40.6	0
30035	3	S-033188 40 mg	40	24	36	Day 2	2	0	2.5	3.5	2.5	4	3	4.5	3.5	1.3	2988	2988	59.6	6	58.7	19	1	0	1	1	1	0	0	6	1	40.6	40.6	0
30035	3	S-033188 40 mg	40	24	36	Day 3	3	0	3.5	4.5	2.5	5	3	5.5	3.5	1.5	2988	2988	59.6	6	58.7	19	1	0	1	1	1	0	0	6	1	40.6	40.6	0
30035	3	S-033188 40 mg	40	24	36	Day 5	5	0	5.5	6.5	2.5	7	3	7.5	3.5	0.7	2988	2988	59.6	6	58.7	19	1	0	1	1	1	0	1	6	1	40.6	40.6	0
30035	3	S-033188 40 mg	40	24	36	Day 9	9	0	9.5	10.5	2.5	11	3	11.5	3.5	0.7	2988	2988	59.6	6	58.7	19	1	0	1	1	1	0	1	6	1	40.6	40.6	0
30036	3	S-033188 80 mg	80	24	36	TONSET	0	2	0	0	2.5	0	3	0	3.5	0.7	5934	5934	60.2	6.5	86.2	45	1	1	1	1	1	0	1	6.5	1	27.9	27.9	2
30036	3	S-033188 80 mg	80	24	36	Day 1	1	0	1.5	2.5	2.5	3	3	3.5	3.5	6.5	5934	5934	60.2	6.5	86.2	45	1	1	1	1	1	0	0	6.5	1	27.9	27.9	0
30036	3	S-033188 80 mg	80	24	36	Day 2	2	0	2.5	3.5	2.5	4	3	4.5	3.5	0.7	5934	5934	60.2	6.5	86.2	45	1	1	1	1	1	0	1	6.5	1	27.9	27.9	0
30036	3	S-033188 80 mg	80	24	36	Day 3	3	0	3.5	4.5	2.5	5	3	5.5	3.5	0.7	5934	5934	60.2	6.5	86.2	45	1	1	1	1	1	0	1	6.5	1	27.9	27.9	0
30036	3	S-033188 80 mg	80	24	36	Day 5	5	0	5.5	6.5	2.5	7	3	7.5	3.5	0.7	5934	5934	60.2	6.5	86.2	45	1	1	1	1	1	0	1	6.5	1	27.9	27.9	0
30036	3	S-033188 80 mg	80	24	36	Day 9	9	0	9.5	10.5	2.5	11	3	11.5	3.5	0.7	5934	5934	60.2	6.5	86.2	45	1	1	1	1	1	0	1	6.5	1	27.9	27.9	0
30036	3	S-033188 80 mg	80	24	36	Day 15	15	0	15.5	16.5	2.5	17	3	17.5	3.5	0.7	5934	5934	60.2	6.5	86.2	45	1	1	1	1	1	0	1	6.5	1	27.9	27.9	0
30038	3	Placebo	0	24	36	TONSET	0	2	0	0	2.5	0	3	0	3.5	0.7	0	0	0	0.7	62	44	1	0	1	1	1	1	1	0.7	1	0	0	2
30038	3	Placebo	0	24	36	Day 1	1	0	1.5	2.5	2.5	3	3	3.5	3.5	0.7	0	0	0	0.7	62	44	1	0	1	1	1	1	1	0.7	1	0	0	0
30038	3	Placebo	0	24	36	Day 2	2	0	2.5	3.5	2.5	4	3	4.5	3.5	0.7	0	0	0	0.7	62	44	1	0	1	1	1	1	1	0.7	1	0	0	0
30038	3	Placebo	0	24	36	Day 3	3	0	3.5	4.5	2.5	5	3	5.5	3.5	0.7	0	0	0	0.7	62	44	1	0	1	1	1	1	1	0.7	1	0	0	0
30038	3	Placebo	0	24	36	Day 5	5	0	5.5	6.5	2.5	7	3	7.5	3.5	0.7	0	0	0	0.7	62	44	1	0	1	1	1	1	1	0.7	1	0	0	0
30038	3	Placebo	0	24	36	Day 9	9	0	9.5	10.5	2.5	11	3	11.5	3.5	0.7	0	0	0	0.7	62	44	1	0	1	1	1	1	1	0.7	1	0	0	0
30038	3	Placebo	0	24	36	Day 15	15	0	15.5	16.5	2.5	17	3	17.5	3.5	0.7	0	0	0	0.7	62	44	1	0	1	1	1	1	1	0.7	1	0	0	0
30040	3	Placebo	0	24	36	TONSET	0	2	0	0	2.5	0	3	0	3.5	0.7	0	0	0	3.7	67	52	1	0	1	1	1	0	1	3.7	1	0	0	2
30040	3	Placebo	0	24	36	Day 1	1	0	1.5	2.5	2.5	3	3	3.5	3.5	3.7	0	0	0	3.7	67	52	1	0	1	1	1	0	0	3.7	1	0	0	0
30040	3	Placebo	0	24	36	Day 2	2	0	2.5	3.5	2.5	4	3	4.5	3.5	0.7	0	0	0	3.7	67	52	1	0	1	1	1	0	1	3.7	1	0	0	0
30040	3	Placebo	0	24	36	Day 3	3	0	3.5	4.5	2.5	5	3	5.5	3.5	0.7	0	0	0	3.7	67	52	1	0	1	1	1	0	1	3.7	1	0	0	0
30040	3	Placebo	0	24	36	Day 5	5	0	5.5	6.5	2.5	7	3	7.5	3.5	0.7	0	0	0	3.7	67	52	1	0	1	1	1	0	1	3.7	1	0	0	0
30044	3	S-033188 80 mg	80	12	24	TONSET	0	2	0	0	2	0	2.5	0	3	0.7	10310	10310	177	5.7	94.3	15	1	0	1	1	1	0	1	5.7	1	131	131	2
30044	3	S-033188 80 mg	80	12	24	Day 1	1	0	1	2	2	2.5	2.5	3	3	5.7	10310	10310	177	5.7	94.3	15	1	0	1	1	1	0	0	5.7	1	131	131	0
30044	3	S-033188 80 mg	80	12	24	Day 2	2	0	2	3	2	3.5	2.5	4	3	1.7	10310	10310	177	5.7	94.3	15	1	0	1	1	1	0	0	5.7	1	131	131	0
30044	3	S-033188 80 mg	80	12	24	Day 3	3	0	3	4	2	4.5	2.5	5	3	0.7	10310	10310	177	5.7	94.3	15	1	0	1	1	1	0	1	5.7	1	131	131	0
30053	3	S-033188 40 mg	40	24	36	TONSET	0	2	0	0	2.5	0	3	0	3.5	0.7	4550	4550	82.7	2	59.9	39	1	0	1	1	1	1	1	2	1	50.9	50.9	2
30053	3	S-033188 40 mg	40	24	36	Day 1	1	0	1.5	2.5	2.5	3	3	3.5	3.5	2	4550	4550	82.7	2	59.9	39	1	0	1	1	1	1	0	2	1	50.9	50.9	0
30053	3	S-033188 40 mg	40	24	36	Day 2	2	0	2.5	3.5	2.5	4	3	4.5	3.5	0.7	4550	4550	82.7	2	59.9	39	1	0	1	1	1	1	1	2	1	50.9	50.9	0
30053	3	S-033188 40 mg	40	24	36	Day 3	3	0	3.5	4.5	2.5	5	3	5.5	3.5	0.7	4550	4550	82.7	2	59.9	39	1	0	1	1	1	1	1	2	1	50.9	50.9	0
30053	3	S-033188 40 mg	40	24	36	Day 5	5	0	5.5	6.5	2.5	7	3	7.5	3.5	0.7	4550	4550	82.7	2	59.9	39	1	0	1	1	1	1	1	2	1	50.9	50.9	0
30053	3	S-033188 40 mg	40	24	36	Day 9	9	0	9.5	10.5	2.5	11	3	11.5	3.5	0.7	4550	4550	82.7	2	59.9	39	1	0	1	1	1	1	1	2	1	50.9	50.9	0
30063	3	Placebo	0	12	24	TONSET	0	2	0	0	2	0	2.5	0	3	0.7	0	0	0	3.5	82	29	1	2	1	1	1	1	1	6.5	1	0	0	2
30063	3	Placebo	0	12	24	Day 1	1	0	1	2	2	2.5	2.5	3	3	3.5	0	0	0	3.5	82	29	1	2	1	1	1	1	0	6.5	1	0	0	0
30063	3	Placebo	0	12	24	Day 2	2	0	2	3	2	3.5	2.5	4	3	4.7	0	0	0	3.5	82	29	1	2	1	1	1	1	0	6.5	1	0	0	0
30063	3	Placebo	0	12	24	Day 3	3	0	3	4	2	4.5	2.5	5	3	6.5	0	0	0	3.5	82	29	1	2	1	1	1	1	0	6.5	1	0	0	0
30063	3	Placebo	0	12	24	Day 5	5	0	5	6	2	6.5	2.5	7	3	0.7	0	0	0	3.5	82	29	1	2	1	1	1	1	1	6.5	1	0	0	0
30063	3	Placebo	0	12	24	Day 9	9	0	9	10	2	10.5	2.5	11	3	0.7	0	0	0	3.5	82	29	1	2	1	1	1	1	1	6.5	1	0	0	0
30065	3	Placebo	0	36	48	TONSET	0	2	0	0	3	0	3.5	0	4	0.7	0	0	0	7.7	67.5	22	1	0	1	1	1	0	1	7.7	1	0	0	2
30065	3	Placebo	0	36	48	Day 1	1	0	2	3	3	3.5	3.5	4	4	7.7	0	0	0	7.7	67.5	22	1	0	1	1	1	0	0	7.7	1	0	0	0
30065	3	Placebo	0	36	48	Day 2	2	0	3	4	3	4.5	3.5	5	4	4	0	0	0	7.7	67.5	22	1	0	1	1	1	0	0	7.7	1	0	0	0
30065	3	Placebo	0	36	48	Day 3	3	0	4	5	3	5.5	3.5	6	4	0.7	0	0	0	7.7	67.5	22	1	0	1	1	1	0	1	7.7	1	0	0	0
30065	3	Placebo	0	36	48	Day 4	4	0	5	6	3	6.5	3.5	7	4	0.7	0	0	0	7.7	67.5	22	1	0	1	1	1	0	1	7.7	1	0	0	0
30065	3	Placebo	0	36	48	Day 5	5	0	6	7	3	7.5	3.5	8	4	0.7	0	0	0	7.7	67.5	22	1	0	1	1	1	0	1	7.7	1	0	0	0
30065	3	Placebo	0	36	48	Day 9	9	0	10	11	3	11.5	3.5	12	4	0.7	0	0	0	7.7	67.5	22	1	0	1	1	1	0	1	7.7	1	0	0	0
30066	3	Placebo	0	36	48	TONSET	0	2	0	0	3	0	3.5	0	4	0.7	0	0	0	7	76.2	33	1	0	1	2	1	1	1	7	1	0	0	2
30066	3	Placebo	0	36	48	Day 1	1	0	2	3	3	3.5	3.5	4	4	7	0	0	0	7	76.2	33	1	0	1	2	1	1	0	7	1	0	0	0
30066	3	Placebo	0	36	48	Day 2	2	0	3	4	3	4.5	3.5	5	4	5.5	0	0	0	7	76.2	33	1	0	1	2	1	1	0	7	1	0	0	0
30066	3	Placebo	0	36	48	Day 3	3	0	4	5	3	5.5	3.5	6	4	3.7	0	0	0	7	76.2	33	1	0	1	2	1	1	0	7	1	0	0	0
30066	3	Placebo	0	36	48	Day 4	4	0	5	6	3	6.5	3.5	7	4	3	0	0	0	7	76.2	33	1	0	1	2	1	1	0	7	1	0	0	0
30066	3	Placebo	0	36	48	Day 5	5	0	6	7	3	7.5	3.5	8	4	0.7	0	0	0	7	76.2	33	1	0	1	2	1	1	1	7	1	0	0	0
30066	3	Placebo	0	36	48	Day 6	6	0	7	8	3	8.5	3.5	9	4	0.7	0	0	0	7	76.2	33	1	0	1	2	1	1	1	7	1	0	0	0
30066	3	Placebo	0	36	48	Day 9	9	0	10	11	3	11.5	3.5	12	4	0.7	0	0	0	7	76.2	33	1	0	1	2	1	1	1	7	1	0	0	0
30070	3	Placebo	0	12	24	TONSET	0	2	0	0	2	0	2.5	0	3	0.7	0	0	0	6.8	83.9	42	1	0	1	1	1	1	1	6.8	1	0	0	2
30070	3	Placebo	0	12	24	Day 1	1	0	1	2	2	2.5	2.5	3	3	6.8	0	0	0	6.8	83.9	42	1	0	1	1	1	1	0	6.8	1	0	0	0
30070	3	Placebo	0	12	24	Day 2	2	0	2	3	2	3.5	2.5	4	3	0.7	0	0	0	6.8	83.9	42	1	0	1	1	1	1	1	6.8	1	0	0	0
30070	3	Placebo	0	12	24	Day 3	3	0	3	4	2	4.5	2.5	5	3	1.5	0	0	0	6.8	83.9	42	1	0	1	1	1	1	0	6.8	1	0	0	0
30070	3	Placebo	0	12	24	Day 4	4	0	4	5	2	5.5	2.5	6	3	1.3	0	0	0	6.8	83.9	42	1	0	1	1	1	1	0	6.8	1	0	0	0
30070	3	Placebo	0	12	24	Day 5	5	0	5	6	2	6.5	2.5	7	3	0.7	0	0	0	6.8	83.9	42	1	0	1	1	1	1	1	6.8	1	0	0	0
30070	3	Placebo	0	12	24	Day 6	6	0	6	7	2	7.5	2.5	8	3	0.7	0	0	0	6.8	83.9	42	1	0	1	1	1	1	1	6.8	1	0	0	0
30070	3	Placebo	0	12	24	Day 9	9	0	9	10	2	10.5	2.5	11	3	0.7	0	0	0	6.8	83.9	42	1	0	1	1	1	1	1	6.8	1	0	0	0
30075	3	S-033188 80 mg	80	24	36	TONSET	0	2	0	0	2.5	0	3	0	3.5	0.7	8438	8438	138	0.7	91.6	35	1	0	1	1	1	0	1	0.7	1	94.5	94.5	2
30075	3	S-033188 80 mg	80	24	36	Day 1	1	0	1.5	2.5	2.5	3	3	3.5	3.5	0.7	8438	8438	138	0.7	91.6	35	1	0	1	1	1	0	1	0.7	1	94.5	94.5	0
30075	3	S-033188 80 mg	80	24	36	Day 2	2	0	2.5	3.5	2.5	4	3	4.5	3.5	0.7	8438	8438	138	0.7	91.6	35	1	0	1	1	1	0	1	0.7	1	94.5	94.5	0
30075	3	S-033188 80 mg	80	24	36	Day 3	3	0	3.5	4.5	2.5	5	3	5.5	3.5	0.7	8438	8438	138	0.7	91.6	35	1	0	1	1	1	0	1	0.7	1	94.5	94.5	0
30075	3	S-033188 80 mg	80	24	36	Day 5	5	0	5.5	6.5	2.5	7	3	7.5	3.5	0.7	8438	8438	138	0.7	91.6	35	1	0	1	1	1	0	1	0.7	1	94.5	94.5	0
30075	3	S-033188 80 mg	80	24	36	Day 9	9	0	9.5	10.5	2.5	11	3	11.5	3.5	0.7	8438	8438	138	0.7	91.6	35	1	0	1	1	1	0	1	0.7	1	94.5	94.5	0
30076	3	S-033188 80 mg	80	36	48	TONSET	0	2	0	0	3	0	3.5	0	4	0.7	7452	7452	104	8	83	30	1	2	1	2	1	0	1	8	1	63.6	63.6	2
30076	3	S-033188 80 mg	80	36	48	Day 1	1	0	2	3	3	3.5	3.5	4	4	8	7452	7452	104	8	83	30	1	2	1	2	1	0	0	8	1	63.6	63.6	0
30076	3	S-033188 80 mg	80	36	48	Day 2	2	0	3	4	3	4.5	3.5	5	4	0.7	7452	7452	104	8	83	30	1	2	1	2	1	0	1	8	1	63.6	63.6	0
30076	3	S-033188 80 mg	80	36	48	Day 3	3	0	4	5	3	5.5	3.5	6	4	0.7	7452	7452	104	8	83	30	1	2	1	2	1	0	1	8	1	63.6	63.6	0
30076	3	S-033188 80 mg	80	36	48	Day 5	5	0	6	7	3	7.5	3.5	8	4	0.7	7452	7452	104	8	83	30	1	2	1	2	1	0	1	8	1	63.6	63.6	0
30076	3	S-033188 80 mg	80	36	48	Day 9	9	0	10	11	3	11.5	3.5	12	4	0.7	7452	7452	104	8	83	30	1	2	1	2	1	0	1	8	1	63.6	63.6	0
30079	3	S-033188 40 mg	40	24	36	TONSET	0	2	0	0	2.5	0	3	0	3.5	0.7	4104	4104	68.2	4	65.7	15	1	0	1	1	1	1	1	4	1	42.9	42.9	2
30079	3	S-033188 40 mg	40	24	36	Day 1	1	0	1.5	2.5	2.5	3	3	3.5	3.5	4	4104	4104	68.2	4	65.7	15	1	0	1	1	1	1	0	4	1	42.9	42.9	0
30079	3	S-033188 40 mg	40	24	36	Day 2	2	0	2.5	3.5	2.5	4	3	4.5	3.5	0.7	4104	4104	68.2	4	65.7	15	1	0	1	1	1	1	1	4	1	42.9	42.9	0
30079	3	S-033188 40 mg	40	24	36	Day 3	3	0	3.5	4.5	2.5	5	3	5.5	3.5	0.7	4104	4104	68.2	4	65.7	15	1	0	1	1	1	1	1	4	1	42.9	42.9	0
30079	3	S-033188 40 mg	40	24	36	Day 5	5	0	5.5	6.5	2.5	7	3	7.5	3.5	1.3	4104	4104	68.2	4	65.7	15	1	0	1	1	1	1	0	4	1	42.9	42.9	0
30080	3	Placebo	0	24	36	TONSET	0	2	0	0	2.5	0	3	0	3.5	0.7	0	0	0	1	66.2	56	1	0	1	1	1	1	1	1	1	0	0	2
30080	3	Placebo	0	24	36	Day 1	1	0	1.5	2.5	2.5	3	3	3.5	3.5	1	0	0	0	1	66.2	56	1	0	1	1	1	1	0	1	1	0	0	0
30080	3	Placebo	0	24	36	Day 2	2	0	2.5	3.5	2.5	4	3	4.5	3.5	0.7	0	0	0	1	66.2	56	1	0	1	1	1	1	1	1	1	0	0	0
30080	3	Placebo	0	24	36	Day 3	3	0	3.5	4.5	2.5	5	3	5.5	3.5	0.7	0	0	0	1	66.2	56	1	0	1	1	1	1	1	1	1	0	0	0
30080	3	Placebo	0	24	36	Day 5	5	0	5.5	6.5	2.5	7	3	7.5	3.5	0.7	0	0	0	1	66.2	56	1	0	1	1	1	1	1	1	1	0	0	0
30080	3	Placebo	0	24	36	Day 9	9	0	9.5	10.5	2.5	11	3	11.5	3.5	0.7	0	0	0	1	66.2	56	1	0	1	1	1	1	1	1	1	0	0	0
30081	3	S-033188 40 mg	40	12	24	TONSET	0	2	0	0	2	0	2.5	0	3	0.7	1833	1833	19.9	8.2	63.5	48	1	0	1	1	1	1	1	8.2	1	15.8	15.8	2
30081	3	S-033188 40 mg	40	12	24	Day 1	1	0	1	2	2	2.5	2.5	3	3	8.2	1833	1833	19.9	8.2	63.5	48	1	0	1	1	1	1	0	8.2	1	15.8	15.8	0
30081	3	S-033188 40 mg	40	12	24	Day 2	2	0	2	3	2	3.5	2.5	4	3	2	1833	1833	19.9	8.2	63.5	48	1	0	1	1	1	1	0	8.2	1	15.8	15.8	0
30081	3	S-033188 40 mg	40	12	24	Day 3	3	0	3	4	2	4.5	2.5	5	3	0.7	1833	1833	19.9	8.2	63.5	48	1	0	1	1	1	1	1	8.2	1	15.8	15.8	0
30081	3	S-033188 40 mg	40	12	24	Day 5	5	0	5	6	2	6.5	2.5	7	3	0.7	1833	1833	19.9	8.2	63.5	48	1	0	1	1	1	1	1	8.2	1	15.8	15.8	0
30081	3	S-033188 40 mg	40	12	24	Day 9	9	0	9	10	2	10.5	2.5	11	3	0.7	1833	1833	19.9	8.2	63.5	48	1	0	1	1	1	1	1	8.2	1	15.8	15.8	0
30082	3	S-033188 40 mg	40	12	24	TONSET	0	2	0	0	2	0	2.5	0	3	0.7	1509	1509	31.8	8.2	65.8	14	1	0	1	1	1	0	1	8.2	1	21.8	21.8	2
30082	3	S-033188 40 mg	40	12	24	Day 1	1	0	1	2	2	2.5	2.5	3	3	8.2	1509	1509	31.8	8.2	65.8	14	1	0	1	1	1	0	0	8.2	1	21.8	21.8	0
30082	3	S-033188 40 mg	40	12	24	Day 2	2	0	2	3	2	3.5	2.5	4	3	0.7	1509	1509	31.8	8.2	65.8	14	1	0	1	1	1	0	1	8.2	1	21.8	21.8	0
30082	3	S-033188 40 mg	40	12	24	Day 3	3	0	3	4	2	4.5	2.5	5	3	1.5	1509	1509	31.8	8.2	65.8	14	1	0	1	1	1	0	0	8.2	1	21.8	21.8	0
30082	3	S-033188 40 mg	40	12	24	Day 5	5	0	5	6	2	6.5	2.5	7	3	0.7	1509	1509	31.8	8.2	65.8	14	1	0	1	1	1	0	1	8.2	1	21.8	21.8	0
30082	3	S-033188 40 mg	40	12	24	Day 9	9	0	9	10	2	10.5	2.5	11	3	0.7	1509	1509	31.8	8.2	65.8	14	1	0	1	1	1	0	1	8.2	1	21.8	21.8	0
30084	3	S-033188 80 mg	80	24	36	TONSET	0	2	0	0	2.5	0	3	0	3.5	0.7	5362	5362	66.7	3.7	97.2	17	1	0	1	1	1	0	1	3.7	1	50.1	50.1	2
30084	3	S-033188 80 mg	80	24	36	Day 1	1	0	1.5	2.5	2.5	3	3	3.5	3.5	3.7	5362	5362	66.7	3.7	97.2	17	1	0	1	1	1	0	0	3.7	1	50.1	50.1	0
30084	3	S-033188 80 mg	80	24	36	Day 2	2	0	2.5	3.5	2.5	4	3	4.5	3.5	0.7	5362	5362	66.7	3.7	97.2	17	1	0	1	1	1	0	1	3.7	1	50.1	50.1	0
30084	3	S-033188 80 mg	80	24	36	Day 3	3	0	3.5	4.5	2.5	5	3	5.5	3.5	0.7	5362	5362	66.7	3.7	97.2	17	1	0	1	1	1	0	1	3.7	1	50.1	50.1	0
30084	3	S-033188 80 mg	80	24	36	Day 5	5	0	5.5	6.5	2.5	7	3	7.5	3.5	0.7	5362	5362	66.7	3.7	97.2	17	1	0	1	1	1	0	1	3.7	1	50.1	50.1	0
30084	3	S-033188 80 mg	80	24	36	Day 9	9	0	9.5	10.5	2.5	11	3	11.5	3.5	0.7	5362	5362	66.7	3.7	97.2	17	1	0	1	1	1	0	1	3.7	1	50.1	50.1	0
30085	3	S-033188 40 mg	40	24	36	TONSET	0	2	0	0	2.5	0	3	0	3.5	0.7	3784	3784	45.3	7.7	79.5	16	1	0	1	1	1	1	1	7.7	1	32	32	2
30085	3	S-033188 40 mg	40	24	36	Day 1	1	0	1.5	2.5	2.5	3	3	3.5	3.5	7.7	3784	3784	45.3	7.7	79.5	16	1	0	1	1	1	1	0	7.7	1	32	32	0
30085	3	S-033188 40 mg	40	24	36	Day 2	2	0	2.5	3.5	2.5	4	3	4.5	3.5	2	3784	3784	45.3	7.7	79.5	16	1	0	1	1	1	1	0	7.7	1	32	32	0
30085	3	S-033188 40 mg	40	24	36	Day 3	3	0	3.5	4.5	2.5	5	3	5.5	3.5	1.7	3784	3784	45.3	7.7	79.5	16	1	0	1	1	1	1	0	7.7	1	32	32	0
[truncated: 3,755 more rows]
