# Supplementary material for: Novel modelling approaches to predict the role of antivirals in reducing influenza transmission
Source: PLoS Comput Biol. 2023 Jan 6;19(1):e1010797. doi: 10.1371/journal.pcbi.1010797 (PMC9876374; doi:10.1371/journal.pcbi.1010797)
Supplement: S1 Zip Folder — Contents include R files of programming scripts used to generate data, simulation data, and data used to generate figures in the manuscript. (ZIP) [file pcbi.1010797.s007.zip › Data and model codes/explore_time_varying_infectiousness.R]

library(tidyverse)

setwd(getSrcDirectory(function(){}))

simulated_titer_data = read_csv("sim_output_full.csv") %>%
  mutate(viral_load = pmax(viral_load, 1e-100))

untreated_titer_data = simulated_titer_data %>%
  filter(treatment == "none")

# Example distributions of viral shedding assuming treatment starts 1 day post symptom onset
simulated_titer_data %>%
  filter(treatment_start == 2.5) %>%
  bind_rows(untreated_titer_data) %>%
  group_by(treatment, time) %>%
  summarize(median_viral_load = median(viral_load),
            low_viral_load = quantile(viral_load, 0.025),
            high_viral_load = quantile(viral_load, 0.975)) %>%
  ggplot() +
    geom_line(aes(x = time, y = median_viral_load, group = treatment, color = treatment)) +
    geom_ribbon(aes(x = time, ymin = low_viral_load, ymax = high_viral_load,
                    group = treatment, fill = treatment), alpha = 0.2) +
  scale_y_log10() +
  coord_cartesian(ylim = c(1, 1e7))
    
# Integrate viral shedding
dt = 0.1
total_area_data = untreated_titer_data %>%
  group_by(sample) %>%
  summarize(
    total_area = dt * (sum(viral_load) - 1/2*first(viral_load) - 1/2*last(viral_load)),
  )

total_area_data_treated = simulated_titer_data %>%
  filter(treatment_start != Inf) %>%
  group_by(treatment, sample, treatment_start) %>%
  summarize(
    total_area = dt * (sum(viral_load) - 1/2*first(viral_load) - 1/2*last(viral_load)),
  ) %>%
  left_join(total_area_data %>%
              rename(baseline_total_area = total_area),
            by = "sample") %>%
  mutate(mitigation = 1 - total_area / baseline_total_area)

# Mitigation for natural scale model
ggplot(total_area_data_treated %>%
         group_by(treatment, treatment_start) %>%
         mutate(median_mitigation = median(mitigation),
                low_mitigation = quantile(mitigation, 0.025),
                high_mitigation = quantile(mitigation, 0.975))) +
  geom_line(aes(x = treatment_start, y = median_mitigation)) +
  geom_ribbon(aes(x = treatment_start, ymin = low_mitigation, ymax = high_mitigation), alpha = 0.3) +
  facet_grid(~treatment)

###
# Perform the same calculations with different viral shedding transform functions

get_average_infectiousness_data = function(transform_function = function(x){x}) {
  simulated_titer_data %>%
    filter(treatment_start == Inf) %>%
    mutate(viral_load_transformed = transform_function(viral_load)) %>%
    group_by(sample) %>%
    mutate(
      total_area = dt * (sum(viral_load_transformed) - 1/2*first(viral_load_transformed) - 1/2*last(viral_load_transformed)),
    ) %>%
    ungroup %>%
    group_by(time) %>%
    summarize(average_infectiousness = weighted.mean(viral_load_transformed / total_area, total_area))
}

get_total_area_treated_data = function(transform_function = function(x){x}) {
  total_area_data = simulated_titer_data %>%
    filter(treatment_start == Inf) %>%
    mutate(viral_load_transformed = transform_function(viral_load)) %>%
    group_by(sample) %>%
    summarize(
      total_area = dt * (sum(viral_load_transformed) - 1/2*first(viral_load_transformed) - 1/2*last(viral_load_transformed)),
    )

  total_area_data_treated = simulated_titer_data %>%
    filter(treatment_start != Inf) %>%
    mutate(viral_load_transformed = transform_function(viral_load)) %>%
    group_by(treatment, sample, treatment_start) %>%
    summarize(
      total_area = dt * (sum(viral_load_transformed) - 1/2*first(viral_load_transformed) - 1/2*last(viral_load_transformed)),
    ) %>%
    left_join(total_area_data %>%
                rename(baseline_total_area = total_area),
              by = "sample") %>%
    mutate(mitigation = 1 - total_area / baseline_total_area)

  return(total_area_data_treated)
}

# Natural scale
ggplot(get_total_area_treated_data() %>%
         group_by(treatment, treatment_start) %>%
         mutate(median_mitigation = median(mitigation),
                low_mitigation = quantile(mitigation, 0.025),
                high_mitigation = quantile(mitigation, 0.975))) +
  geom_line(aes(x = treatment_start, y = median_mitigation, color = treatment)) +
  geom_ribbon(aes(x = treatment_start, ymin = low_mitigation, ymax = high_mitigation,
                  fill = treatment), alpha = 0.3)

# Log scale
ggplot(get_total_area_treated_data(function(x){pmax(0, log10(x))}) %>%
         group_by(treatment, treatment_start) %>%
         mutate(median_mitigation = median(mitigation, na.rm = TRUE),
                low_mitigation = quantile(mitigation, 0.025, na.rm = TRUE),
                high_mitigation = quantile(mitigation, 0.975, na.rm = TRUE))) +
  geom_line(aes(x = treatment_start, y = median_mitigation, color = treatment)) +
  geom_ribbon(aes(x = treatment_start, ymin = low_mitigation, ymax = high_mitigation,
                  fill = treatment), alpha = 0.3)


# Dose-response
dose_response_transform = function(x, alpha = 0.000001) {
  1-exp(-alpha*x)
}

scenarios = tibble(
  Model = c("Natural Scale", "Log Scale", "Dose-Response; alpha=1e-4"#,
            #"Dose-Response; alpha=1e-5", "Dose-Response; alpha=5e-5", "Dose-Response; alpha=5e-4"
            ),
  transform_function = list(
    function(x){x}, function(x){pmax(0, log10(x))}, function(x){dose_response_transform(x, 1e-4)}#,
    #function(x){dose_response_transform(x, 1e-5)}, function(x){dose_response_transform(x, 5e-5)},
    #function(x){dose_response_transform(x, 5e-4)}
  )
) %>% mutate(Model = as_factor(Model))

# Create directory for plot output if needed
if (!dir.exists("plots")) {
  dir.create("plots")
}

# Plot Average Infectiousness
scenarios %>%
  split(.$Model) %>%
  map_dfr(~ cbind(tibble(Model = .$Model[[1]]),
                         get_average_infectiousness_data(.$transform_function[[1]]))) %>%
  ggplot() +
  geom_line(aes(x = time - 1.5, y = average_infectiousness, color = Model), size = 1) +
  labs(title = "Population-Level Infectiousness over Time",
       x = "Time from Symptom Onset",
       y = "Infectiousness") +
  theme_bw() +
  theme(legend.position = "bottom")
ggsave("plots/population-level_infectiousness.png", width = 6, height = 4)

# Save plot data
scenarios %>%
  split(.$Model) %>%
  map_dfr(~ cbind(tibble(Model = .$Model[[1]]),
                  get_average_infectiousness_data(.$transform_function[[1]]))) %>%
  write_csv("population_level_infectiousness_data.csv")

# Additional plot comparing the Log-scale and dose-response with alpha ~ 1e-3
scenarios_compare = tibble(
  Model = c("Natural Scale", "Log Scale", "Dose-Resp.; alpha=1e-7",
            "Dose-Resp.; alpha=1e-6", "Dose-Resp.; alpha=1e-5",
            "Dose-Resp.; alpha=1e-4", "Dose-Resp.; alpha=1e-3"
  ),
  transform_function = list(
    function(x){x}, function(x){pmax(0, log10(x))}, function(x){dose_response_transform(x, 1e-7)},
    function(x){dose_response_transform(x, 1e-6)}, function(x){dose_response_transform(x, 1e-5)},
    function(x){dose_response_transform(x, 1e-4)}, function(x){dose_response_transform(x, 1e-3)}
  )
) %>% mutate(Model = as_factor(Model))

scenarios_compare %>%
  split(.$Model) %>%
  map_dfr(~ cbind(tibble(Model = .$Model[[1]]),
                  get_average_infectiousness_data(.$transform_function[[1]]))) %>%
  ggplot() +
  geom_line(aes(x = time - 1.5, y = average_infectiousness, color = Model), size = 1) +
  labs(title = "Population-Level Infectiousness over Time",
       x = "Time from Symptom Onset",
       y = "Infectiousness") +
  theme_bw() +
  theme(legend.position = "bottom") +
  ggthemes::scale_color_tableau()
ggsave("plots/population-level_infectiousness_compare.png", width = 8, height = 6)

# Plot Time-Dependent Mitigation Range
time_dependent_mitigation_data = scenarios %>%
  split(.$Model) %>%
  map_dfr(~ cbind(tibble(Model = .$Model[[1]]),
                  as.data.frame(get_total_area_treated_data(.$transform_function[[1]])))) %>%
  mutate(treatment_start_group_high_hrs = ceiling((treatment_start - 1.5)/0.5)*12,
         treatment_start_group = paste0(treatment_start_group_high_hrs - 12, "-",
                                        treatment_start_group_high_hrs,
                                        "h"))

time_dependent_mitigation_data_with_ranges = time_dependent_mitigation_data %>%
  group_by(Model, treatment, treatment_start) %>%
  summarize(median_mitigation = median(mitigation, na.rm = TRUE),
         low_mitigation = quantile(mitigation, 0.025, na.rm = TRUE),
         high_mitigation = quantile(mitigation, 0.975, na.rm = TRUE),
         iqr_low_mitigation = quantile(mitigation, 0.25, na.rm = TRUE),
         iqr_high_mitigation = quantile(mitigation, 0.75, na.rm = TRUE))
write_csv(time_dependent_mitigation_data_with_ranges, "time_dependent_mitigation_data.csv")

ggplot(time_dependent_mitigation_data_with_ranges,
       aes(x = treatment_start - 1.5, fill = Model)) +
  facet_grid(rows = vars(treatment), cols = vars(Model)) +
  geom_line(aes(y = median_mitigation, color = Model), size = 1) +
  geom_ribbon(aes(ymin = low_mitigation, ymax = high_mitigation), alpha = 0.3) +
  geom_ribbon(aes(ymin = iqr_low_mitigation, ymax = iqr_high_mitigation), alpha = 0.3) +
  scale_y_continuous(labels = scales::percent) +
  labs(
    title = "Transmission Mitigation from Antiviral Treatment",
    x = "Treatment Start Time from Symptom Onset",
    y = "Transmission Mitigation"
  ) +
  theme_bw(base_size = 14) +
  theme(legend.position = "bottom")
ggsave("plots/transmission_mitigation.png", width = 8, height = 6)

###
# Explore non-monotonicity in lower quantile of mitigation for log scale model for oseltamivir
time_dependent_mitigation_data %>%
  filter(treatment == "oseltamivir",
         Model == "Log Scale",
         mitigation > 0.1, mitigation < 0.9,
         treatment_start <= 2.5) %>%
  left_join(time_dependent_mitigation_data_with_ranges) %>%
  filter(abs(mitigation - low_mitigation) < 1e-3) %>% View()

time_dependent_mitigation_data %>%
  filter(treatment == "oseltamivir",
         Model == "Log Scale") %>%
  group_by(sample) %>%
  summarize(test = all(diff(mitigation) <= 0.03))

time_dependent_mitigation_data %>%
  filter(treatment == "oseltamivir",
         Model == "Log Scale") %>%
  filter(sample == 1) %>%
  ggplot() +
  geom_line(aes(x = treatment_start, y = total_area))

# Note that non-monotonicity effect is correct from the model assumptions (longer tail of viral shedding with some early treatment)
simulated_titer_data %>%
  filter(sample == 1,
         treatment == "oseltamivir",
         treatment_start %in% c(1.3, 1.5)) %>%
  bind_rows(untreated_titer_data %>%
              filter(sample == 1)) %>%
  #select(treatment_start, time, viral_load) %>%
  arrange(time) %>%
  ggplot() +
  geom_line(aes(x = time, y = log10(viral_load), group = treatment_start,
                color = as.factor(treatment_start))) +
  theme_bw()
ggsave("plots/oseltamivir_non_monotonicity_example.png", width = 8, height = 6)

###
# Plot Time-Dependent Mitigation Grouped by 12-hour Intervals
time_dependent_mitigation_by_group_data = time_dependent_mitigation_data %>%
  group_by(Model, treatment, treatment_start_group, treatment_start_group_high_hrs) %>%
  summarize(median_mitigation = median(mitigation, na.rm = TRUE),
            mean_mitigation = mean(mitigation, na.rm = TRUE),
            low_mitigation = quantile(mitigation, 0.025, na.rm = TRUE),
            high_mitigation = quantile(mitigation, 0.975, na.rm = TRUE),
            iqr_low_mitigation = quantile(mitigation, 0.25, na.rm = TRUE),
            iqr_high_mitigation = quantile(mitigation, 0.75, na.rm = TRUE)) %>%
  ungroup() %>%
  arrange(treatment_start_group_high_hrs) %>%
  mutate(treatment_start_group = as_factor(treatment_start_group)) %>%
  filter(treatment_start_group_high_hrs %in% c(24, 36, 48))

time_dependent_mitigation_by_group_data %>%
  ggplot() + 
  facet_grid(cols = vars(Model)) +
  geom_boxplot(aes(x = treatment_start_group, middle = median_mitigation,
                   lower = iqr_low_mitigation, upper = iqr_high_mitigation,
                   ymin = low_mitigation, ymax = high_mitigation,
                   fill = treatment), stat = "identity") +
  geom_point(aes(x = treatment_start_group, y = mean_mitigation), position = position_dodge2(width = 0.9)) +
  scale_y_continuous(labels = scales::percent) +
  labs(
    title = "Transmission Mitigation from Antiviral Treatment",
    x = "Treatment Start Time from Symptom Onset",
    y = "Transmission Mitigation",
    fill = ""
  ) +
  theme_bw(base_size = 14) +
  theme(legend.position = "bottom")
ggsave("plots/transmission_mitigation_by_group.png", width = 8, height = 6)
# Save plot data
write_csv(time_dependent_mitigation_by_group_data, "time_dependent_mitigation_by_group_data.csv")  

###
# Simulate home transmission study

index_cases = 1130 * (1-0.15)
cases_per_arm = floor(index_cases / 2)
mean_contacts = 2.5
infection_rate = 0.2

# Assume treatment is in the first 12-48 hours after symptom onset with equal probability over time
trial_relevant_data = time_dependent_mitigation_data %>%
  group_by(Model, treatment) %>%
  mutate(average_baseline_total_area = mean(baseline_total_area)) %>%
  filter(treatment_start > 2.0,
         treatment_start <= 3.5)

n_sim = 1e4
set.seed(8675309)

get_trial_placebo_samples = function() {
  # Already grouped by model
  trial_relevant_data %>%
    sample_n(size = cases_per_arm, replace = TRUE) %>%
    summarize(mean_secondary_cases = mean_contacts * infection_rate * sum(baseline_total_area / average_baseline_total_area))
}

get_trial_treatment_samples = function() {
  # Already grouped by model
  trial_relevant_data %>%
    sample_n(size = cases_per_arm, replace = TRUE) %>%
    summarize(mean_secondary_cases = mean_contacts * infection_rate * sum(total_area / average_baseline_total_area))
}

get_trial_placebo_samples() %>% View()
get_trial_treatment_samples() %>% View()

placebo_samples = lapply(1:n_sim, function(x) {
  get_trial_placebo_samples() %>%
    mutate(sample = x)
  }) %>%
  bind_rows()

treatment_samples = lapply(1:n_sim, function(x) {
  get_trial_treatment_samples() %>%
    mutate(sample = x)
}) %>%
  bind_rows()

trial_samples = placebo_samples %>%
  rename(mean_secondary_cases_placebo = mean_secondary_cases) %>%
  left_join(treatment_samples %>%
              rename(mean_secondary_cases_treatment = mean_secondary_cases),
            by = c("treatment", "Model", "sample")) %>%
  mutate(secondary_cases_placebo = rpois(n(), mean_secondary_cases_placebo),
         secondary_cases_treatment = rpois(n(), mean_secondary_cases_treatment),
         reduction = 1 - secondary_cases_treatment / secondary_cases_placebo)

trial_samples %>%
  group_by(treatment, Model) %>%
  summarize(median(reduction))

percentile_summary_function = function(x) {
  r = quantile(x, probs = c(0.05, 0.25, 0.5, 0.75, 0.95))
  names(r) = c("ymin", "lower", "middle", "upper", "ymax")
  r
}

ggplot(trial_samples) +
  stat_summary(aes(x = treatment, y = reduction, fill = Model),
               fun.data = percentile_summary_function, geom = "boxplot") +
  facet_grid(cols = vars(Model)) +
  labs(title = "Observed Reduction in Secondary Cases",
       subtitle = "Treatment 12-48 Hours After Symptom Onset",
       x = "", y = "Reduction") +
  scale_y_continuous(labels = scales::percent) +
  theme_bw(base_size = 14) +
  theme(legend.position = "none")
ggsave("plots/home_transmission_reduction.png", width = 8, height = 6)

trial_samples %>%
  group_by(Model, treatment) %>%
  summarize(reduction_median = median(reduction),
            reduction_5pctlow = quantile(reduction, 0.05),
            reduction_iqr_low = quantile(reduction, 0.25),
            reduction_iqr_high = quantile(reduction, 0.75),
            reduction_95pcthigh = quantile(reduction, 0.95)) %>%
  write_csv("home_transmission_simulation_data.csv")

###
# Relative mitigation
#

relative_transmission_by_group_data = time_dependent_mitigation_data %>%
  select(Model, sample, treatment_start, treatment_start_group, treatment_start_group_high_hrs,
         treatment, mitigation) %>%
  spread(treatment, mitigation) %>%
  mutate(baloxavir_transmission_reduction = 1 - oseltamivir/baloxavir) %>%
  ungroup() %>%
  arrange(treatment_start_group_high_hrs) %>%
  mutate(treatment_start_group = as_factor(treatment_start_group)) %>%
  filter(treatment_start_group_high_hrs %in% c(12, 24, 36, 48))

relative_transmission_by_group_data_summarized = relative_transmission_by_group_data %>%
  group_by(Model, treatment_start_group, treatment_start_group_high_hrs) %>%
  summarize(median_baloxavir_transmission_reduction = median(baloxavir_transmission_reduction, na.rm = TRUE),
            mean_baloxavir_transmission_reduction = mean(baloxavir_transmission_reduction, na.rm = TRUE),
            low_baloxavir_transmission_reduction = quantile(baloxavir_transmission_reduction, 0.025, na.rm = TRUE),
            high_baloxavir_transmission_reduction = quantile(baloxavir_transmission_reduction, 0.975, na.rm = TRUE),
            iqr_low_baloxavir_transmission_reduction = quantile(baloxavir_transmission_reduction, 0.25, na.rm = TRUE),
            iqr_high_baloxavir_transmission_reduction = quantile(baloxavir_transmission_reduction, 0.75, na.rm = TRUE)) %>%
  ungroup()

relative_transmission_by_group_data_summarized %>%
  ggplot() + 
  facet_grid(cols = vars(Model)) +
  geom_boxplot(aes(x = treatment_start_group, middle = median_baloxavir_transmission_reduction,
                   lower = iqr_low_baloxavir_transmission_reduction, upper = iqr_high_baloxavir_transmission_reduction,
                   ymin = low_baloxavir_transmission_reduction, ymax = high_baloxavir_transmission_reduction,
                   fill = Model), stat = "identity") +
  geom_point(aes(x = treatment_start_group, y = mean_baloxavir_transmission_reduction)) +
  scale_y_continuous(labels = scales::percent) +
  labs(
    title = "Transmission Reduction",
    subtitle = "Baloxavir vs Oseltamivir",
    x = "Treatment Start Time from Symptom Onset",
    y = "Transmission Reduction",
    fill = ""
  ) +
  theme_bw(base_size = 14) +
  theme(legend.position = "bottom")
ggsave("plots/baloxavir_relative_transmission_reduction.png", width = 8, height = 6)

###
# Simulate Blockstone Study Data

blockstone_total_n = 197+178
blockstone_secondary_cases = 21+30

get_blockstone_fraction_samples = function(blockstone_baloxavir_0_to_24_hr_treat = 137,
                                           blockstone_baloxavir_24_to_48_hr_treat = 60,
                                           blockstone_oseltamivir_0_to_24_hr_treat = 134,
                                           blockstone_oseltamivir_24_to_48_hr_treat = 44,
                                           blockstone_secondary_cases = 21+30,
                                           lower_time_threshold = 1.5) {
  hrs_24_after_symptom_onset = 2.5
  hrs_48_after_symptom_onset = 3.5
  
  baloxavir_0_to_24_hr_treat_total_relative_transmissibility = time_dependent_mitigation_data %>%
    filter(treatment == "baloxavir",
           treatment_start >= lower_time_threshold, treatment_start < hrs_24_after_symptom_onset) %>%
    group_by(Model, treatment) %>%
    sample_n(blockstone_baloxavir_0_to_24_hr_treat, replace = TRUE) %>%
    summarize(total_relative_transmissibility = sum(total_area)) %>%
    mutate(treatment_start_group = "0-24hr")
  baloxavir_24_to_48_hr_treat_total_relative_transmissibility = time_dependent_mitigation_data %>%
    filter(treatment == "baloxavir",
           treatment_start >= hrs_24_after_symptom_onset, treatment_start < hrs_48_after_symptom_onset) %>%
    group_by(Model, treatment) %>%
    sample_n(blockstone_baloxavir_24_to_48_hr_treat, replace = TRUE) %>%
    summarize(total_relative_transmissibility = sum(total_area)) %>%
    mutate(treatment_start_group = "24-48hr")
  oseltamivir_0_to_24_hr_treat_total_relative_transmissibility = time_dependent_mitigation_data %>%
    filter(treatment == "oseltamivir",
           treatment_start >= lower_time_threshold, treatment_start < hrs_24_after_symptom_onset) %>%
    group_by(Model, treatment) %>%
    sample_n(blockstone_oseltamivir_0_to_24_hr_treat, replace = TRUE) %>%
    summarize(total_relative_transmissibility = sum(total_area))  %>%
    mutate(treatment_start_group = "0-24hr")
  oseltamivir_24_to_48_hr_treat_total_relative_transmissibility = time_dependent_mitigation_data %>%
    filter(treatment == "oseltamivir",
           treatment_start >= hrs_24_after_symptom_onset, treatment_start < hrs_48_after_symptom_onset) %>%
    group_by(Model, treatment) %>%
    sample_n(blockstone_oseltamivir_24_to_48_hr_treat, replace = TRUE) %>%
    summarize(total_relative_transmissibility = sum(total_area))  %>%
    mutate(treatment_start_group = "24-48hr")
  
  return(baloxavir_0_to_24_hr_treat_total_relative_transmissibility %>%
           bind_rows(baloxavir_24_to_48_hr_treat_total_relative_transmissibility,
                     oseltamivir_0_to_24_hr_treat_total_relative_transmissibility,
                     oseltamivir_24_to_48_hr_treat_total_relative_transmissibility) %>%
           group_by(Model) %>%
           mutate(transmission_fraction = total_relative_transmissibility / 
                    sum(total_relative_transmissibility),
                  n_cases = rmultinom(1, blockstone_secondary_cases, transmission_fraction)) %>%
           select(-total_relative_transmissibility, -transmission_fraction))
}

set.seed(8675309)
blockstone_samples = lapply(1:10000, function(x) {
  get_blockstone_fraction_samples() %>%
    mutate(sample = x)
}) %>%
  bind_rows()

blockstone_overall_baloxavir_reduction = blockstone_samples %>%
  group_by(Model, sample, treatment) %>%
  summarize(n_cases = sum(n_cases)) %>%
  ungroup %>%
  spread(treatment, n_cases) %>%
  mutate(reduction = 1 - (baloxavir / 197) / (oseltamivir / 178))

ggplot(blockstone_overall_baloxavir_reduction) +
  stat_summary(aes(x = Model, y = reduction, fill = Model),
               fun.data = percentile_summary_function, geom = "boxplot") +
  geom_hline(yintercept = 1 - (21 / 197) / (30 / 178), linetype = "dashed") +
  labs(title = "Blockstone Reconstruction",
       subtitle = "Relative Baloxavir Reduction",
       x = "", y = "Reduction in Secondary Cases") +
  scale_y_continuous(labels = scales::percent) +
  theme_bw(base_size = 14) +
  theme(legend.position = "none")
ggsave("plots/blockstone_relative_baloxavir_reduction.png", width = 8, height = 6)


get_reduction_in_fraction_by_time = function(baloxavir, oseltamivir, timeframe) {
  ifelse(timeframe == "0-24hr",
         1 - (baloxavir / 137) / (oseltamivir / 134),
         1 - (baloxavir / 60) / (oseltamivir / 44))
}

blockstone_baloxavir_reduction_by_timeframe = blockstone_samples %>%
  spread(treatment, n_cases) %>%
  mutate(reduction = get_reduction_in_fraction_by_time(baloxavir, oseltamivir, treatment_start_group))

ggplot(blockstone_baloxavir_reduction_by_timeframe) +
  stat_summary(aes(x = Model, y = reduction, fill = Model),
               fun.data = percentile_summary_function, geom = "boxplot") +
  geom_hline(data = data_frame(
    baloxavir = c(12, 9),
    oseltamivir = c(22, 8),
    treatment_start_group = c("0-24hr", "24-48hr")
  ), aes(yintercept = get_reduction_in_fraction_by_time(baloxavir, oseltamivir, treatment_start_group)),
  linetype = "dashed") +
  facet_grid(cols = vars(treatment_start_group)) +
  labs(title = "Blockstone Reconstruction",
       subtitle = "Relative Baloxavir Reduction",
       x = "", y = "Reduction in Secondary Cases") +
  scale_y_continuous(labels = scales::percent) +
  theme_bw(base_size = 14) +
  theme(legend.position = "none")
ggsave("plots/blockstone_relative_baloxavir_reduction_by_time.png", width = 8, height = 6)

# Put these on a single chart
blockstone_baloxavir_reduction_combined_plot_data = blockstone_baloxavir_reduction_by_timeframe %>%
  bind_rows(
    blockstone_overall_baloxavir_reduction %>%
      mutate(treatment_start_group = "Overall")
  )

blockstone_reference_results = data_frame(
  baloxavir = c(12, 9),
  oseltamivir = c(22, 8),
  treatment_start_group = c("0-24hr", "24-48hr")
) %>%
  mutate(reduction = get_reduction_in_fraction_by_time(baloxavir, oseltamivir, treatment_start_group)) %>%
  bind_rows(
    data_frame(treatment_start_group = "Overall", reduction = 1 - (21 / 197) / (30 / 178))
  )

ggplot(blockstone_baloxavir_reduction_combined_plot_data) +
  stat_summary(aes(x = Model, y = reduction, fill = Model),
               fun.data = percentile_summary_function, geom = "boxplot") +
  geom_hline(data = blockstone_reference_results, aes(yintercept = reduction),
  linetype = "dashed") +
  facet_grid(cols = vars(treatment_start_group)) +
  labs(title = "Blockstone Reconstruction",
       subtitle = "Relative Baloxavir Reduction",
       x = "", y = "Reduction in Secondary Cases") +
  scale_y_continuous(labels = scales::percent) +
  theme_bw(base_size = 14) +
  theme(legend.position = "bottom", axis.text.x = element_blank())
ggsave("plots/blockstone_relative_baloxavir_reduction_combined.png", width = 8, height = 6)

blockstone_baloxavir_reduction_combined_plot_data %>%
  group_by(Model, treatment_start_group) %>%
  summarize(reduction_median = median(reduction),
            reduction_5pctlow = quantile(reduction, 0.05),
            reduction_iqr_low = quantile(reduction, 0.25),
            reduction_iqr_high = quantile(reduction, 0.75),
            reduction_95pcthigh = quantile(reduction, 0.95)) %>%
  write_csv("blockstone_reconstruction_data.csv")
