# Supplementary material for: Novel modelling approaches to predict the role of antivirals in reducing influenza transmission
Source: PLoS Comput Biol. 2023 Jan 6;19(1):e1010797. doi: 10.1371/journal.pcbi.1010797 (PMC9876374; doi:10.1371/journal.pcbi.1010797)
Supplement: S1 Zip Folder — Contents include R files of programming scripts used to generate data, simulation data, and data used to generate figures in the manuscript. (ZIP) [file pcbi.1010797.s007.zip › Data and model codes/Figure data/Fig 3 data_population level infectiousness.csv]

Model	time	average_infectiousness
Natural Scale	0	2.5893375874952823e-11
Natural Scale	0.1	3.843265631595599e-11
Natural Scale	0.2	1.671592097136978e-10
Natural Scale	0.30000000000000004	8.518535370991837e-10
Natural Scale	0.4	5.125873150529951e-9
Natural Scale	0.5	3.741472157988848e-8
Natural Scale	0.6000000000000001	3.3374386634946966e-7
Natural Scale	0.7000000000000001	3.5237844824984423e-6
Natural Scale	0.8	4.1456561217638955e-5
Natural Scale	0.9	4.727001306964843e-4
Natural Scale	1	0.002725236866249601
Natural Scale	1.1	0.007265932833401253
Natural Scale	1.2000000000000002	0.022673418417072322
Natural Scale	1.3	0.061170816039424585
Natural Scale	1.4	0.13262640971626646
Natural Scale	1.5	0.22514574765436254
Natural Scale	1.6	0.3386626715533619
Natural Scale	1.7000000000000002	0.45088626391377495
Natural Scale	1.8	0.554671744652693
Natural Scale	1.9	0.6465277629656777
Natural Scale	2	0.7061005585128449
Natural Scale	2.1	0.727668248884584
Natural Scale	2.2	0.7200692387112915
Natural Scale	2.3000000000000003	0.692114210783971
Natural Scale	2.4000000000000004	0.6475889600672474
Natural Scale	2.5	0.5897826070539042
Natural Scale	2.6	0.524516145864257
Natural Scale	2.7	0.4586691167966579
Natural Scale	2.8000000000000003	0.3972859620458943
Natural Scale	2.9000000000000004	0.34139515654276104
Natural Scale	3	0.29183303543488776
Natural Scale	3.1	0.24792424390596765
Natural Scale	3.2	0.20794547435455835
Natural Scale	3.3000000000000003	0.17179606197675415
Natural Scale	3.4000000000000004	0.14050515040700284
Natural Scale	3.5	0.11456014584002883
Natural Scale	3.6	0.09359152246347734
Natural Scale	3.7	0.0768562830838447
Natural Scale	3.8	0.06349864788089445
Natural Scale	3.9	0.05269183725128933
Natural Scale	4	0.043838946613412484
Natural Scale	4.1000000000000005	0.03663882673713207
Natural Scale	4.2	0.030884783427923203
Natural Scale	4.3	0.026290473791765467
Natural Scale	4.4	0.022557385663450003
Natural Scale	4.5	0.019471624601613682
Natural Scale	4.6000000000000005	0.016882997305301656
Natural Scale	4.7	0.014657722928679793
Natural Scale	4.800000000000001	0.01268105924626363
Natural Scale	4.9	0.010886440673431187
Natural Scale	5	0.009265051799964879
Natural Scale	5.1000000000000005	0.007831606090255027
Natural Scale	5.2	0.0065808985105498315
Natural Scale	5.300000000000001	0.005486244192743381
Natural Scale	5.4	0.00452393355178542
Natural Scale	5.5	0.0036833100500412892
Natural Scale	5.6000000000000005	0.0029625157083283645
Natural Scale	5.7	0.002362828292652563
Natural Scale	5.800000000000001	0.0018823984104934719
Natural Scale	5.9	0.0015101420564202221
Natural Scale	6	0.0012251096900545051
Natural Scale	6.1000000000000005	0.0010027934918785968
Natural Scale	6.2	8.232891421288789e-4
Natural Scale	6.300000000000001	6.753157552685823e-4
Natural Scale	6.4	5.547381739415576e-4
Natural Scale	6.5	4.6065961213688527e-4
Natural Scale	6.6000000000000005	3.923452765837665e-4
Natural Scale	6.7	3.4793726410459224e-4
Natural Scale	6.800000000000001	3.2427436837680496e-4
Natural Scale	6.9	3.1699676193404423e-4
Natural Scale	7	3.2065991882123334e-4
Natural Scale	7.1000000000000005	3.290534489352363e-4
Natural Scale	7.2	3.3596891491923593e-4
Natural Scale	7.300000000000001	3.363099627910072e-4
Natural Scale	7.4	3.2705910275182857e-4
Natural Scale	7.5	3.0763537663499826e-4
Natural Scale	7.6	2.7956486240719914e-4
Natural Scale	7.7	2.4572162043327535e-4
Natural Scale	7.800000000000001	2.0945410988833026e-4
Natural Scale	7.9	1.7381894832038013e-4
Natural Scale	8	1.4108989158048756e-4
Natural Scale	8.1	1.1259084800702982e-4
Natural Scale	8.200000000000001	8.879991677734074e-5
Natural Scale	8.3	6.958800777484693e-5
Natural Scale	8.4	5.447928030543423e-5
Natural Scale	8.5	4.2855703655329224e-5
Natural Scale	8.6	3.409301552257923e-5
Natural Scale	8.700000000000001	2.7632867737004198e-5
Natural Scale	8.8	2.3012469918057858e-5
Natural Scale	8.9	1.9869026990408978e-5
Natural Scale	9	1.793099240398199e-5
Natural Scale	9.1	1.7004271987592894e-5
Natural Scale	9.2	1.6957393163693212e-5
Natural Scale	9.3	1.7706503777813908e-5
Natural Scale	9.4	1.9201118962079345e-5
Natural Scale	9.5	2.1409479482335405e-5
Natural Scale	9.6	2.4302877753338667e-5
Natural Scale	9.7	2.783860891470346e-5
Natural Scale	9.8	3.194168785228798e-5
Natural Scale	9.9	3.6487143140268334e-05
Natural Scale	10	4.128626824446868e-5
Log Scale	0	0
Log Scale	0.1	0
Log Scale	0.2	0
Log Scale	0.30000000000000004	0
Log Scale	0.4	1.8051457348428684e-5
Log Scale	0.5	1.7028280796098813e-4
Log Scale	0.6000000000000001	0.0018236178039768007
Log Scale	0.7000000000000001	0.007376773125260915
Log Scale	0.8	0.018182889749141166
Log Scale	0.9	0.03484112956419031
Log Scale	1	0.056134162390439085
Log Scale	1.1	0.08050712034853155
Log Scale	1.2000000000000002	0.10693861121617616
Log Scale	1.3	0.1342657897768486
Log Scale	1.4	0.1616132652801001
Log Scale	1.5	0.18787930264150657
Log Scale	1.6	0.21220161582275027
Log Scale	1.7000000000000002	0.2339368153658873
Log Scale	1.8	0.25281968874013594
Log Scale	1.9	0.26849328310773873
Log Scale	2	0.2808674313546615
Log Scale	2.1	0.2900838936810146
Log Scale	2.2	0.2964290503255579
Log Scale	2.3000000000000003	0.3002177790117913
Log Scale	2.4000000000000004	0.301726362096623
Log Scale	2.5	0.30125048685292727
Log Scale	2.6	0.29907994409102073
Log Scale	2.7	0.2954991291167549
Log Scale	2.8000000000000003	0.2907333438818073
Log Scale	2.9000000000000004	0.2849616300514866
Log Scale	3	0.278350337624862
Log Scale	3.1	0.2710379929425913
Log Scale	3.2	0.26313913925012594
Log Scale	3.3000000000000003	0.2547445419667099
Log Scale	3.4000000000000004	0.24592611199881748
Log Scale	3.5	0.23683853176432285
Log Scale	3.6	0.22749612180747428
Log Scale	3.7	0.21798386466660624
Log Scale	3.8	0.20837670285913704
Log Scale	3.9	0.1987146311794986
Log Scale	4	0.1891011520638887
Log Scale	4.1000000000000005	0.17957476605483644
Log Scale	4.2	0.17017093050324172
Log Scale	4.3	0.16088269115508042
Log Scale	4.4	0.15176398211262088
Log Scale	4.5	0.1429577537418331
Log Scale	4.6000000000000005	0.13451042041172684
Log Scale	4.7	0.1263257098508334
Log Scale	4.800000000000001	0.11841237142447202
Log Scale	4.9	0.11079570847763552
Log Scale	5	0.10347708052746327
Log Scale	5.1000000000000005	0.09654093502361993
Log Scale	5.2	0.08993637111699028
Log Scale	5.300000000000001	0.08374486561296696
Log Scale	5.4	0.07791438534147029
Log Scale	5.5	0.07239414433910378
Log Scale	5.6000000000000005	0.06718152389803976
Log Scale	5.7	0.062292809723968424
Log Scale	5.800000000000001	0.05779369215610003
Log Scale	5.9	0.05364562287529046
Log Scale	6	0.04986500606991691
Log Scale	6.1000000000000005	0.04634368584281287
Log Scale	6.2	0.043052359509622246
Log Scale	6.300000000000001	0.039918672353326294
Log Scale	6.4	0.0369525270576014
Log Scale	6.5	0.03419350574023633
Log Scale	6.6000000000000005	0.03162303603434051
Log Scale	6.7	0.029245304028829962
Log Scale	6.800000000000001	0.027061985700849122
Log Scale	6.9	0.02506633159693617
Log Scale	7	0.023208677616101212
Log Scale	7.1000000000000005	0.021480712965481402
Log Scale	7.2	0.019872675578318857
Log Scale	7.300000000000001	0.01834623313902218
Log Scale	7.4	0.01691958071071077
Log Scale	7.5	0.015610510462456541
Log Scale	7.6	0.014423314434530711
Log Scale	7.7	0.013296809236372878
Log Scale	7.800000000000001	0.012254775828543337
Log Scale	7.9	0.011339155079554275
Log Scale	8	0.010515622315080951
Log Scale	8.1	0.009737393923285622
Log Scale	8.200000000000001	0.009010964890708918
Log Scale	8.3	0.008378218456844338
Log Scale	8.4	0.00778713782782371
Log Scale	8.5	0.007259529381779356
Log Scale	8.6	0.00676422356890313
Log Scale	8.700000000000001	0.006319754667411624
Log Scale	8.8	0.0059180703229555235
Log Scale	8.9	0.005547784108341738
Log Scale	9	0.005207347903721258
Log Scale	9.1	0.004907763505396041
Log Scale	9.2	0.004635909345384069
Log Scale	9.3	0.0043895328517407186
Log Scale	9.4	0.004159439901469908
Log Scale	9.5	0.003945744930345956
Log Scale	9.6	0.0037463422662849964
Log Scale	9.7	0.0035545461923262387
Log Scale	9.8	0.0033691891601766643
Log Scale	9.9	0.0031861411575324584
Log Scale	10	0.0030162844079125142
Dose-Response; alpha=1e-4	0	2.4484697569581675e-9
Dose-Response; alpha=1e-4	0.1	3.6341802912882025e-9
Dose-Response; alpha=1e-4	0.2	1.580652267944676e-8
Dose-Response; alpha=1e-4	0.30000000000000004	8.055091917581123e-8
Dose-Response; alpha=1e-4	0.4	4.846898654801654e-7
Dose-Response; alpha=1e-4	0.5	3.5360544980856382e-6
Dose-Response; alpha=1e-4	0.6000000000000001	3.121731987030865e-5
Dose-Response; alpha=1e-4	0.7000000000000001	2.7852003574007977e-4
Dose-Response; alpha=1e-4	0.8	0.0011486337956188356
Dose-Response; alpha=1e-4	0.9	0.004819035843823452
Dose-Response; alpha=1e-4	1	0.01564166762137439
Dose-Response; alpha=1e-4	1.1	0.036430349406736715
Dose-Response; alpha=1e-4	1.2000000000000002	0.06592399690060224
Dose-Response; alpha=1e-4	1.3	0.10203662746967791
Dose-Response; alpha=1e-4	1.4	0.14210699830637902
Dose-Response; alpha=1e-4	1.5	0.18397316180595458
Dose-Response; alpha=1e-4	1.6	0.22118640608650172
Dose-Response; alpha=1e-4	1.7000000000000002	0.2540609858082639
Dose-Response; alpha=1e-4	1.8	0.28215897021273756
Dose-Response; alpha=1e-4	1.9	0.30506557673421636
Dose-Response; alpha=1e-4	2	0.323400561960837
Dose-Response; alpha=1e-4	2.1	0.33801809093231555
Dose-Response; alpha=1e-4	2.2	0.34983038546994283
Dose-Response; alpha=1e-4	2.3000000000000003	0.3591540668540684
Dose-Response; alpha=1e-4	2.4000000000000004	0.36645937373975335
Dose-Response; alpha=1e-4	2.5	0.3708702460825194
Dose-Response; alpha=1e-4	2.6	0.372775881124702
Dose-Response; alpha=1e-4	2.7	0.37206148821814305
Dose-Response; alpha=1e-4	2.8000000000000003	0.3683163778998497
Dose-Response; alpha=1e-4	2.9000000000000004	0.36176370892642407
Dose-Response; alpha=1e-4	3	0.3528753297000734
Dose-Response; alpha=1e-4	3.1	0.342018028422672
Dose-Response; alpha=1e-4	3.2	0.3292867924223059
Dose-Response; alpha=1e-4	3.3000000000000003	0.31492044522019486
Dose-Response; alpha=1e-4	3.4000000000000004	0.29924998925323504
Dose-Response; alpha=1e-4	3.5	0.2825907642536288
Dose-Response; alpha=1e-4	3.6	0.26531314714363685
Dose-Response; alpha=1e-4	3.7	0.24759869476626842
Dose-Response; alpha=1e-4	3.8	0.22972727149711297
Dose-Response; alpha=1e-4	3.9	0.21211342432962282
Dose-Response; alpha=1e-4	4	0.1950958887245496
Dose-Response; alpha=1e-4	4.1000000000000005	0.17875655547621275
Dose-Response; alpha=1e-4	4.2	0.162818395125164
Dose-Response; alpha=1e-4	4.3	0.1470526589200453
Dose-Response; alpha=1e-4	4.4	0.13175122925157676
Dose-Response; alpha=1e-4	4.5	0.11755221093580233
Dose-Response; alpha=1e-4	4.6000000000000005	0.10486758057598014
Dose-Response; alpha=1e-4	4.7	0.09363991630613705
Dose-Response; alpha=1e-4	4.800000000000001	0.08364721594352671
Dose-Response; alpha=1e-4	4.9	0.07476979487380202
Dose-Response; alpha=1e-4	5	0.06688865922685519
Dose-Response; alpha=1e-4	5.1000000000000005	0.0598843184752488
Dose-Response; alpha=1e-4	5.2	0.05366780811040154
Dose-Response; alpha=1e-4	5.300000000000001	0.04812382382875854
Dose-Response; alpha=1e-4	5.4	0.04311975485582247
Dose-Response; alpha=1e-4	5.5	0.03856605227990162
Dose-Response; alpha=1e-4	5.6000000000000005	0.03445292943012979
Dose-Response; alpha=1e-4	5.7	0.030793081675958567
Dose-Response; alpha=1e-4	5.800000000000001	0.027542881174621153
Dose-Response; alpha=1e-4	5.9	0.02461872262173177
Dose-Response; alpha=1e-4	6	0.02196094733863153
Dose-Response; alpha=1e-4	6.1000000000000005	0.019562801014142497
Dose-Response; alpha=1e-4	6.2	0.01744281987332214
Dose-Response; alpha=1e-4	6.300000000000001	0.015594315490609467
Dose-Response; alpha=1e-4	6.4	0.013964710931427185
Dose-Response; alpha=1e-4	6.5	0.012482233076347559
Dose-Response; alpha=1e-4	6.6000000000000005	0.011098593681966104
Dose-Response; alpha=1e-4	6.7	0.009811297825758175
Dose-Response; alpha=1e-4	6.800000000000001	0.00864704837648697
Dose-Response; alpha=1e-4	6.9	0.007628919858250914
Dose-Response; alpha=1e-4	7	0.00676021065456559
Dose-Response; alpha=1e-4	7.1000000000000005	0.006026409763239454
Dose-Response; alpha=1e-4	7.2	0.005402048346006034
Dose-Response; alpha=1e-4	7.300000000000001	0.004859099661492352
Dose-Response; alpha=1e-4	7.4	0.004376728177998153
Dose-Response; alpha=1e-4	7.5	0.003945250864375992
Dose-Response; alpha=1e-4	7.6	0.0035622056011706408
Dose-Response; alpha=1e-4	7.7	0.003226661395326135
Dose-Response; alpha=1e-4	7.800000000000001	0.0029363186725299517
Dose-Response; alpha=1e-4	7.9	0.002687299025412605
Dose-Response; alpha=1e-4	8	0.002474970294465948
Dose-Response; alpha=1e-4	8.1	0.0022946714585109266
Dose-Response; alpha=1e-4	8.200000000000001	0.002141739589712916
Dose-Response; alpha=1e-4	8.3	0.00201053215951105
Dose-Response; alpha=1e-4	8.4	0.0018934293109591138
Dose-Response; alpha=1e-4	8.5	0.0017817205341852222
Dose-Response; alpha=1e-4	8.6	0.0016682011075867336
Dose-Response; alpha=1e-4	8.700000000000001	0.0015494936543934419
Dose-Response; alpha=1e-4	8.8	0.001426765916199144
Dose-Response; alpha=1e-4	8.9	0.0013045034401339558
Dose-Response; alpha=1e-4	9	0.0011880477113108505
Dose-Response; alpha=1e-4	9.1	0.001081412223327716
Dose-Response; alpha=1e-4	9.2	9.864316601963445e-4
Dose-Response; alpha=1e-4	9.3	9.03140855480605e-4
Dose-Response; alpha=1e-4	9.4	8.306936297895035e-4
Dose-Response; alpha=1e-4	9.5	7.680980076108931e-4
Dose-Response; alpha=1e-4	9.6	7.144991531408175e-4
Dose-Response; alpha=1e-4	9.7	6.691048820083766e-4
Dose-Response; alpha=1e-4	9.8	6.310396996638648e-4
Dose-Response; alpha=1e-4	9.9	5.99314280940174e-4
Dose-Response; alpha=1e-4	10	5.729109291258446e-4
