# Supplementary material for: Novel modelling approaches to predict the role of antivirals in reducing influenza transmission
Source: PLoS Comput Biol. 2023 Jan 6;19(1):e1010797. doi: 10.1371/journal.pcbi.1010797 (PMC9876374; doi:10.1371/journal.pcbi.1010797)
Supplement: S1 Zip Folder — Contents include R files of programming scripts used to generate data, simulation data, and data used to generate figures in the manuscript. (ZIP) [file pcbi.1010797.s007.zip › Data and model codes/Figure data/Fig 4A data_time dependent mitigation.csv]

Model	treatment	treatment_start	median_mitigation	low_mitigation	high_mitigation	iqr_low_mitigation	iqr_high_mitigation
Natural Scale	baloxavir	0	0.9999999999990306	0.9999999999854893	0.9999999999999306	0.9999999999975444	0.999999999999586
Natural Scale	baloxavir	0.1	0.9999999999968785	0.9999999999564807	0.9999999999997767	0.999999999992472	0.9999999999987819
Natural Scale	baloxavir	0.2	0.9999999999885373	0.9999999998187734	0.9999999999992105	0.9999999999691166	0.9999999999956606
Natural Scale	baloxavir	0.30000000000000004	0.9999999999558551	0.9999999991438709	0.9999999999976649	0.9999999998792379	0.9999999999856066
Natural Scale	baloxavir	0.4	0.9999999998460571	0.9999999941653597	0.999999999993493	0.9999999995012125	0.9999999999536826
Natural Scale	baloxavir	0.5	0.9999999994586608	0.999999962875678	0.9999999999838707	0.9999999979068858	0.9999999998575866
Natural Scale	baloxavir	0.6000000000000001	0.9999999980314551	0.9999997691002077	0.9999999999603977	0.9999999914386425	0.9999999995248173
Natural Scale	baloxavir	0.7000000000000001	0.9999999931400181	0.9999985855296243	0.9999999999058805	0.9999999621217417	0.9999999985780968
Natural Scale	baloxavir	0.8	0.9999999739820611	0.9999909791262265	0.999999999804416	0.9999998331530022	0.9999999958091327
Natural Scale	baloxavir	0.9	0.9999999062735855	0.9999365423767684	0.9999999995836703	0.9999992422206039	0.999999987673514
Natural Scale	baloxavir	1	0.999999657047858	0.9995934460229385	0.9999999992247806	0.9999965330279671	0.9999999627325256
Natural Scale	baloxavir	1.1	0.99999872893729	0.9969904984697319	0.9999999984304427	0.9999848916192469	0.9999998902728778
Natural Scale	baloxavir	1.2000000000000002	0.9999954142252503	0.9779498346632564	0.9999999968755365	0.9999277189872531	0.9999996861670486
Natural Scale	baloxavir	1.3	0.9999838876226765	0.8856248085203714	0.9999999932090969	0.9996802160073219	0.9999990834248608
Natural Scale	baloxavir	1.4	0.9999455244097885	0.6649229622682613	0.9999999865661432	0.9986243675803541	0.9999973414307783
Natural Scale	baloxavir	1.5	0.999798849317513	0.4441581085211072	0.9999999740012311	0.993902153758262	0.9999922567987141
Natural Scale	baloxavir	1.6	0.9992583541378559	0.28526275057637124	0.9999999510209528	0.9729180985756767	0.9999768597599296
Natural Scale	baloxavir	1.7000000000000002	0.9973342693071267	0.18154884954697123	0.9999999025056642	0.8961749180011914	0.9999348581969828
Natural Scale	baloxavir	1.8	0.9904442955939381	0.10524830789960311	0.9999998175019068	0.7096677511874666	0.9998123298064192
Natural Scale	baloxavir	1.9	0.9666764514678583	0.06090174571185694	0.9999996352363467	0.5277277978995379	0.999429669746573
Natural Scale	baloxavir	2	0.893445858615417	0.035274634626253625	0.9999992939599335	0.3847566065777771	0.9983296343793457
Natural Scale	baloxavir	2.1	0.7481654957850583	0.01839454363666507	0.9999986333648002	0.253326148456	0.9950843869620125
Natural Scale	baloxavir	2.2	0.556782724121372	0.009999140465824893	0.9999973546327753	0.1626394844125367	0.9859432249919375
Natural Scale	baloxavir	2.3000000000000003	0.3984164599690943	0.0047572524653433715	0.9999948977066325	0.10690469124458507	0.9604716850792817
Natural Scale	baloxavir	2.4000000000000004	0.2830850863106964	0.0023498961264998538	0.999990534573107	0.06855910152761632	0.8968443601533295
Natural Scale	baloxavir	2.5	0.20131709411708631	0.001193218922440914	0.9999824406417078	0.042380089658445586	0.7695012794476664
Natural Scale	baloxavir	2.6	0.1346516741249601	6.400704329802498e-4	0.9999674253132621	0.02693376056658081	0.5874794555156024
Natural Scale	baloxavir	2.7	0.08783192845449539	3.0828203059252157e-4	0.9999395719144718	0.017458928647558047	0.4305662158521655
Natural Scale	baloxavir	2.8000000000000003	0.05895211755408375	1.4768735287943316e-4	0.9999040292733918	0.010668270329332291	0.30543515404135513
Natural Scale	baloxavir	2.9000000000000004	0.03998834472727675	6.983213132597255e-5	0.9998536518201195	0.006404007596758993	0.21262579305534807
Natural Scale	baloxavir	3	0.025831507141751364	3.426135143427267e-5	0.9997272177962411	0.003993708454515299	0.14244649060163717
Natural Scale	baloxavir	3.1	0.017662151946509386	1.743562944363508e-5	0.9994910840976293	0.0022819846788844356	0.10030242576501133
Natural Scale	baloxavir	3.2	0.012539607500570094	8.43912972311456e-6	0.9990486210724338	0.0013013653701509087	0.06983329272636021
Natural Scale	baloxavir	3.3000000000000003	0.00821512099651256	4.017142872242419e-6	0.9980459129991893	7.799527722918143e-4	0.05038824695416824
Natural Scale	baloxavir	3.4000000000000004	0.005553160808697222	1.8318703966846427e-6	0.996716673380981	4.664290900637802e-4	0.03540986357201115
Natural Scale	baloxavir	3.5	0.0036290006500553362	9.253590552815716e-7	0.9938992513681285	2.6565496404087896e-4	0.025340500590384035
Natural Scale	baloxavir	3.6	0.0022949576161729324	4.751680675291193e-7	0.9886964211980271	1.6247935414948067e-4	0.01756543186987683
Natural Scale	baloxavir	3.7	0.0014715801147262564	2.1836693314680744e-7	0.9790153214207006	9.702601480890416e-5	0.012714669787121852
Natural Scale	baloxavir	3.8	9.278552484403568e-4	9.775367224573729e-8	0.9608970874930051	5.7000409809410124e-5	0.009155693608311255
Natural Scale	baloxavir	3.9	6.048423184598084e-4	4.1572549283608326e-8	0.9286650960167858	3.6685801597907686e-5	0.00623031255073736
Natural Scale	baloxavir	4	3.986923389315833e-4	1.7925251119543795e-8	0.8744834470807787	2.144722799185539e-5	0.004310434111480271
Natural Scale	baloxavir	4.1000000000000005	2.6173754106562086e-4	8.50136929742007e-9	0.7912406795915459	1.2755823132398758e-5	0.003069554947049885
Natural Scale	baloxavir	4.2	1.683599550557635e-4	3.463463882358298e-9	0.6786366316557892	7.148318781124985e-6	0.0020214065403023618
Natural Scale	baloxavir	4.3	1.0769820491640658e-4	1.6436522920493247e-9	0.5504523615435633	4.239108174042272e-6	0.0013481821711200104
Natural Scale	baloxavir	4.4	6.925763376103289e-5	7.010228786352713e-10	0.4186150035283492	2.4172430156954583e-6	9.962107825695343e-4
Natural Scale	baloxavir	4.5	4.175467727779436e-5	2.9886418340119297e-10	0.29944043695079725	1.314774472904734e-6	7.159948485735423e-4
Natural Scale	baloxavir	4.6000000000000005	2.6988345591061336e-5	1.2716201980289556e-10	0.21559896889223182	7.59589587340237e-7	4.769816553047146e-4
Natural Scale	baloxavir	4.7	1.644856541538342e-5	5.396154911796458e-11	0.1491126160883431	4.4614946503873654e-7	3.4044697973914517e-4
Natural Scale	baloxavir	4.800000000000001	1.0155004428857861e-5	2.34383068509203e-11	0.10171850730488602	2.485945261587741e-7	2.4342727324605518e-4
Natural Scale	baloxavir	4.9	6.724728951801318e-6	1.019208606400923e-11	0.06873109068747908	1.43375668282264e-7	1.7218202850702302e-4
Natural Scale	baloxavir	5	4.424824972870667e-6	4.259076424872887e-12	0.046101981949708874	7.948430588711197e-8	1.2345669219043787e-4
Natural Scale	baloxavir	5.1000000000000005	2.826682328371799e-6	1.7749773872921542e-12	0.028667098053770487	4.234535042058063e-8	9.087078355804468e-5
Natural Scale	baloxavir	5.2	1.8338029382780618e-6	7.450179362322729e-13	0.020580774182683545	2.3143401639558192e-8	6.460077686606946e-5
Natural Scale	baloxavir	5.300000000000001	1.1508573056207005e-6	3.1207536554944694e-13	0.01369296137331898	1.422406037399071e-8	4.398182209192081e-5
Natural Scale	baloxavir	5.4	7.049254370228297e-7	1.3132828158290978e-13	0.010109051276353555	8.153166225488562e-9	3.266120741124423e-5
Natural Scale	baloxavir	5.5	4.3924116843729877e-7	5.529188218389437e-14	0.00814006034708352	4.839113859622657e-9	2.3032655462024154e-5
Natural Scale	baloxavir	5.6000000000000005	2.714374330303748e-7	2.3106516700011077e-14	0.006303168270675882	2.6552739451624063e-9	1.599278936037507e-5
Natural Scale	baloxavir	5.7	1.7071451763328582e-7	9.864331573794515e-15	0.005532840804070793	1.4597398845239695e-9	1.1213251778385835e-5
Natural Scale	baloxavir	5.800000000000001	1.0525570182107202e-7	4.216071936014032e-15	0.004782804580401753	8.387592009828637e-10	7.792171121429048e-6
Natural Scale	baloxavir	5.9	6.651608097651973e-8	1.7763568394002505e-15	0.003504211504712081	4.4851042324545176e-10	5.466239163004483e-6
Natural Scale	baloxavir	6	4.127105512896634e-8	6.661338147750939e-16	0.0028522512696683403	2.3745111432660337e-10	3.7808345718370884e-6
Natural Scale	baloxavir	6.1000000000000005	2.5492266964022292e-8	3.3306690738754696e-16	0.0021778820802186563	1.3473339111058635e-10	2.6253866688419336e-6
Natural Scale	baloxavir	6.2	1.633567575654027e-8	2.1926904736346857e-16	0.0016053989364217293	6.988457035284057e-11	1.9479548733214447e-6
Natural Scale	baloxavir	6.300000000000001	1.0137324202297293e-8	2.1926904736346857e-16	0.0011553595192012737	3.703992668135925e-11	1.4298951270252935e-6
Natural Scale	baloxavir	6.4	6.353069570419478e-9	0	9.223070676039259e-4	1.8888751673884485e-11	1.0430244623826912e-6
Natural Scale	baloxavir	6.5	3.9418226460696815e-9	0	7.007192123040973e-4	1.1616402284531091e-11	6.814059602955336e-7
Natural Scale	baloxavir	6.6000000000000005	2.3829397899355342e-9	0	5.910080166691492e-4	6.793371420954486e-12	4.871688061847124e-7
Natural Scale	baloxavir	6.7	1.5220993909714764e-9	0	4.984229546863911e-4	4.040545675820795e-12	3.6102550007854894e-7
Natural Scale	baloxavir	6.800000000000001	9.593508210059554e-10	0	4.2029056486541006e-4	2.263994547391235e-12	2.6754310736287756e-7
Natural Scale	baloxavir	6.9	6.041551148250335e-10	0	3.5407875297151735e-4	1.2477241462249822e-12	1.821089198050796e-7
Natural Scale	baloxavir	7	3.770918022283354e-10	0	2.406273334745871e-4	6.994960166650799e-13	1.3046103725100622e-7
Natural Scale	baloxavir	7.1000000000000005	2.3438517793294977e-10	0	1.5873330035983465e-4	3.8616332354024507e-13	9.650320140219826e-8
Natural Scale	baloxavir	7.2	1.4858070329637485e-10	0	1.3464010656470037e-4	2.1799229088514949e-13	6.660845824901784e-8
Natural Scale	baloxavir	7.300000000000001	9.576328618976504e-11	0	1.1432652315314915e-4	1.1535217225855376e-13	4.566530659166901e-8
Natural Scale	baloxavir	7.4	6.32119911969653e-11	0	9.034425856266611e-5	6.664113705312502e-14	3.350400715196322e-8
Natural Scale	baloxavir	7.5	4.0230208053770866e-11	0	7.246991129617182e-5	3.852473895449293e-14	2.499033741054646e-8
Natural Scale	baloxavir	7.6	2.6083024629031115e-11	0	5.6531477062757216e-5	2.098321516541546e-14	1.7575138233638654e-8
Natural Scale	baloxavir	7.7	1.679423267120228e-11	0	4.122313653282785e-5	1.1823875212257917e-14	1.2746958988341106e-8
Natural Scale	baloxavir	7.800000000000001	1.0520806448255371e-11	0	3.436690804397568e-5	7.382983113757291e-15	9.276244383737975e-9
Natural Scale	baloxavir	7.9	6.5438210405943664e-12	0	2.8856987939351864e-5	4.0245584642661925e-15	6.722497253308646e-9
Natural Scale	baloxavir	8	4.114264484655905e-12	0	2.4206305094404122e-5	2.192690473634684e-15	4.604054359980125e-9
Natural Scale	baloxavir	8.1	2.5180413310010863e-12	0	2.0280854207724285e-5	1.304512053934559e-15	3.302508877478516e-9
Natural Scale	baloxavir	8.200000000000001	1.6320278461989801e-12	0	1.6967589284314066e-5	7.494005416219807e-16	2.3596395948288773e-9
Natural Scale	baloxavir	8.3	1.0566547636869927e-12	0	1.4171002478041695e-5	4.440892098500626e-16	1.6857196194486335e-9
Natural Scale	baloxavir	8.4	6.90059120955766e-13	0	1.1810552318455837e-5	3.0531133177191805e-16	1.1728003290745193e-9
Natural Scale	baloxavir	8.5	4.2893466556392923e-13	0	9.81819174570574e-6	1.1102230246251565e-16	8.067597145888783e-10
Natural Scale	baloxavir	8.6	2.824962486158711e-13	0	8.136472590367084e-6	0	5.814216885724477e-10
Natural Scale	baloxavir	8.700000000000001	1.7369439220260574e-13	0	6.717002755982074e-6	0	4.0287642666392287e-10
Natural Scale	baloxavir	8.8	1.1146639167236572e-13	0	5.518886952332595e-6	0	2.6946012088302496e-10
Natural Scale	baloxavir	8.9	7.277511926417901e-14	0	4.513397145028402e-6	0	1.881227396083318e-10
Natural Scale	baloxavir	9	4.4575454438700035e-14	0	3.674008436307935e-6	0	1.3170137203033505e-10
Natural Scale	baloxavir	9.1	2.914335439641036e-14	0	2.9615591482762227e-6	0	9.26420606894851e-11
Natural Scale	baloxavir	9.2	1.8263168755083825e-14	0	2.3568678474528113e-6	0	6.479106140488966e-11
Natural Scale	baloxavir	9.3	1.0269562977782698e-14	0	1.843646704566268e-6	0	4.562847322198138e-11
Natural Scale	baloxavir	9.4	6.6058269965196814e-15	0	1.4080222228512997e-6	0	2.9157926073608564e-11
Natural Scale	baloxavir	9.5	3.774758283725532e-15	0	1.0383299819949328e-6	0	1.8385154509914514e-11
Natural Scale	baloxavir	9.6	2.1649348980190553e-15	0	7.245562846397426e-7	0	1.2066847521197133e-11
Natural Scale	baloxavir	9.7	1.1102230246251565e-15	0	4.444269298048417e-7	0	6.7900407518806105e-12
Natural Scale	baloxavir	9.8	4.996003610813204e-16	0	2.2921275385778797e-7	0	3.425926209388308e-12
Natural Scale	baloxavir	9.9	2.220446049250313e-16	0	6.391803781535804e-8	0	8.708311849403572e-13
Natural Scale	baloxavir	10	0	0	9.105660669916915e-13	0	4.105049633551516e-14
Natural Scale	oseltamivir	0	0.9999999999986101	0.9999999999801769	0.9999999999998842	0.9999999999965125	0.9999999999994138
Natural Scale	oseltamivir	0.1	0.9999999999957647	0.9999999999407417	0.9999999999996702	0.999999999989596	0.9999999999982958
Natural Scale	oseltamivir	0.2	0.9999999999843784	0.9999999997269862	0.9999999999990619	0.9999999999565629	0.9999999999942624
Natural Scale	oseltamivir	0.30000000000000004	0.9999999999425215	0.9999999982024882	0.9999999999971099	0.9999999998293936	0.999999999981555
Natural Scale	oseltamivir	0.4	0.9999999997917347	0.9999999891488112	0.9999999999920621	0.9999999992943178	0.9999999999414906
Natural Scale	oseltamivir	0.5	0.9999999992159172	0.9999999323347272	0.9999999999806404	0.9999999970729854	0.9999999998154094
Natural Scale	oseltamivir	0.6000000000000001	0.9999999973309448	0.9999995582745226	0.9999999999525957	0.999999986994916	0.9999999993964808
Natural Scale	oseltamivir	0.7000000000000001	0.9999999906155849	0.9999971764981019	0.9999999998981984	0.9999999441579722	0.9999999982424996
Natural Scale	oseltamivir	0.8	0.999999965193998	0.9999836401376884	0.999999999776793	0.9999997536706176	0.9999999949134057
Natural Scale	oseltamivir	0.9	0.9999998664232789	0.9998849023790273	0.9999999995553525	0.9999988822230852	0.9999999849174435
Natural Scale	oseltamivir	1	0.9999995147520382	0.9992828992906149	0.999999999175579	0.9999949202750185	0.9999999556204389
Natural Scale	oseltamivir	1.1	0.9999983808287287	0.9948727864227597	0.9999999983348973	0.9999772915567375	0.9999998717776165
Natural Scale	oseltamivir	1.2000000000000002	0.9999940808782607	0.9698208823126283	0.999999996567211	0.9998988392362433	0.9999996280046296
Natural Scale	oseltamivir	1.3	0.9999787876998759	0.854276238235288	0.9999999927165287	0.9995445572629924	0.9999988870726704
Natural Scale	oseltamivir	1.4	0.9999229087077093	0.6382359539891296	0.9999999858721348	0.9980361331550938	0.9999968352617441
Natural Scale	oseltamivir	1.5	0.9997236215226777	0.42631745792938086	0.999999972773869	0.9911002113873265	0.9999907150627556
Natural Scale	oseltamivir	1.6	0.9990329422779305	0.2737957054025953	0.9999999470131433	0.9631945703209732	0.9999729639150704
Natural Scale	oseltamivir	1.7000000000000002	0.99657982811576	0.17426759699637842	0.9999998973571361	0.8770137323602216	0.999920352461495
Natural Scale	oseltamivir	1.8	0.9871357741513216	0.10102206318805686	0.9999998014636176	0.6860808315930114	0.9997694534554595
Natural Scale	oseltamivir	1.9	0.9559972476970001	0.05845701614305392	0.9999996163736273	0.508687359126193	0.999318080501006
Natural Scale	oseltamivir	2	0.8758628817060462	0.03385783817329784	0.9999992574579263	0.3693193288370913	0.9980079854689671
Natural Scale	oseltamivir	2.1	0.7255961134188715	0.017663230113633212	0.9999985627251006	0.2437747957844182	0.994199749545128
Natural Scale	oseltamivir	2.2	0.5372926481182005	0.009598969294507473	0.9999972178988003	0.1561178030470917	0.9833752251267613
Natural Scale	oseltamivir	2.3000000000000003	0.38271139444328506	0.004566464439980718	0.9999946146319917	0.10259759451728762	0.9536843893682359
Natural Scale	oseltamivir	2.4000000000000004	0.2721425814971233	0.002255758036239522	0.9999897361578631	0.06602774201174247	0.8834080793609345
Natural Scale	oseltamivir	2.5	0.1935436798422111	0.0011452821967459367	0.9999809594354163	0.04069217690852536	0.7518862642089099
Natural Scale	oseltamivir	2.6	0.1297322559660659	6.147573929456169e-4	0.9999646779288623	0.02587520674127408	0.5668014128734781
Natural Scale	oseltamivir	2.7	0.08429477404852054	2.960975878835731e-4	0.9999344753344763	0.016774436760142453	0.4161564833942543
Natural Scale	oseltamivir	2.8000000000000003	0.05662177963549797	1.4185034841919522e-4	0.9999033839720529	0.010254485695890103	0.294897344275509
Natural Scale	oseltamivir	2.9000000000000004	0.03838768298614137	6.711018292152593e-5	0.9998459359964412	0.006146586313599656	0.20412276348161798
Natural Scale	oseltamivir	3	0.02480381719860214	3.290572095625832e-5	0.9997125924112039	0.003834280015675595	0.13734332549972333
Natural Scale	oseltamivir	3.1	0.01695259484387862	1.6737502989019883e-5	0.9994633794872269	0.0022001092101204267	0.09627073799541072
Natural Scale	oseltamivir	3.2	0.012036255127887807	8.099533994632148e-6	0.9988999411552043	0.001249539972239061	0.06721842424264401
Natural Scale	oseltamivir	3.3000000000000003	0.007884944808878636	3.867976652874305e-6	0.9977411866663525	7.491193912749494e-4	0.04837754517489809
Natural Scale	oseltamivir	3.4000000000000004	0.005329866729129384	1.7594219170469216e-6	0.9965442114976717	4.477601734536041e-4	0.03398496800256354
Natural Scale	oseltamivir	3.5	0.00348305432892948	8.884095059669141e-7	0.9935803007097734	2.551384155071168e-4	0.024321650785659177
Natural Scale	oseltamivir	3.6	0.0022028104140614513	4.5620214840780277e-07	0.9879608100447698	1.5594790514406043e-4	0.01686373386352616
Natural Scale	oseltamivir	3.7	0.0014174635444794692	2.1024287408522025e-7	0.9773369205053511	9.320587767927546e-5	0.012308093278288829
Natural Scale	oseltamivir	3.8	8.95656888949603e-4	9.389886062027842e-8	0.9578966754513657	5.47152191242295e-5	0.008802394057129376
Natural Scale	oseltamivir	3.9	5.810309103595479e-4	4.002651211310049e-8	0.9235829161816284	3.5214515334086594e-5	0.005988326171168817
Natural Scale	oseltamivir	4	3.826869348457218e-4	1.720711394759267e-8	0.8665871924305859	2.0622003362447128e-5	0.0041387079946127725
Natural Scale	oseltamivir	4.1000000000000005	2.5170675127000885e-4	8.19763583681521e-9	0.7804191004134323	1.2263372239362802e-5	0.002948715358447762
Natural Scale	oseltamivir	4.2	1.617066664351685e-4	3.3342699323757332e-9	0.6659215246626853	6.863074171775674e-6	0.0019409568915244035
Natural Scale	oseltamivir	4.3	1.0336727637216825e-4	1.584860032100011e-9	0.5411998042318645	4.073890190137153e-6	0.0012953611779476515
Natural Scale	oseltamivir	4.4	6.712812647574617e-5	6.77681638583394e-10	0.4101507448761042	2.3213583050241127e-6	9.563720583094792e-4
Natural Scale	oseltamivir	4.5	4.01186224825989e-5	2.8721896527805775e-10	0.29232332143186385	1.263530058109863e-6	6.888751662852688e-4
Natural Scale	oseltamivir	4.6000000000000005	2.5935209220728783e-5	1.22148191561422e-10	0.20897807765982085	7.300222437944814e-7	4.5783033956503516e-4
Natural Scale	oseltamivir	4.7	1.580638205445073e-5	5.2359813706992493e-11	0.1444151247694264	4.2886013904008813e-7	3.268836749218129e-4
Natural Scale	oseltamivir	4.800000000000001	9.747533922299656e-6	2.254518793876059e-11	0.09889585762933167	2.397681035659627e-7	2.3384253238681318e-4
Natural Scale	oseltamivir	4.9	6.4555263846188815e-6	9.786194077321397e-12	0.06648489692396632	1.3785693500634189e-7	1.653611973347069e-4
Natural Scale	oseltamivir	5	4.24875135879299e-6	4.099365291665436e-12	0.04459314390978705	7.634948934187591e-8	1.1850982222796902e-4
Natural Scale	oseltamivir	5.1000000000000005	2.7152099760785475e-6	1.7074786029525062e-12	0.027900301564560887	4.0815318125275724e-8	8.727972297636888e-5
Natural Scale	oseltamivir	5.2	1.760749264667627e-6	7.168404758672864e-13	0.01989362827525433	2.2258482001991098e-8	6.224462157800037e-5
Natural Scale	oseltamivir	5.300000000000001	1.114522023226705e-6	3.003763904274593e-13	0.01324210299546741	1.3653857600104402e-8	4.221216038483022e-5
Natural Scale	oseltamivir	5.4	6.79564174821401e-7	1.264571780623669e-13	0.009704681767636662	7.848742877847315e-9	3.1442320608615626e-5
Natural Scale	oseltamivir	5.5	4.2186626947327e-7	5.329903185469221e-14	0.007918278498317126	4.645788670432083e-9	2.210531287891171e-5
Natural Scale	oseltamivir	5.6000000000000005	2.6087963123089253e-7	2.2332136140335028e-14	0.006050240720206408	2.5581267382168704e-9	1.5351725150519746e-5
Natural Scale	oseltamivir	5.7	1.6404024433258613e-7	9.423017921506016e-15	0.005310824909028631	1.4006166504376694e-9	1.0767199888406243e-5
Natural Scale	oseltamivir	5.800000000000001	1.0105782050073842e-7	4.102274075989954e-15	0.004590733360520948	8.057204625711023e-10	7.4953375350794715e-6
Natural Scale	oseltamivir	5.9	6.407437602717891e-8	1.662558979376172e-15	0.0033971692857199948	4.300971523374386e-10	5.2468751832179805e-6
Natural Scale	oseltamivir	6	3.964685529878054e-8	6.661338147750939e-16	0.0027398422021454065	2.2778445796234337e-10	3.646550998576137e-6
Natural Scale	oseltamivir	6.1000000000000005	2.4469681336736215e-8	3.3306690738754696e-16	0.002090243395723809	1.2940187810173143e-10	2.5196788149273175e-6
Natural Scale	oseltamivir	6.2	1.5766695504737527e-8	2.1926904736346857e-16	0.0015687262365689696	6.76002587240987e-11	1.8695228088672078e-6
Natural Scale	oseltamivir	6.300000000000001	9.746266016463778e-9	1.1102230246251565e-16	0.0011110669275579605	3.561820283159989e-11	1.3723079665406424e-6
Natural Scale	oseltamivir	6.4	6.112520267720356e-9	0	8.85686060585961e-4	1.812153205271727e-11	1.0010000086324577e-6
Natural Scale	oseltamivir	6.5	3.783860058614863e-9	0	6.724942903973224e-4	1.1244533082432895e-11	6.539986016906862e-7
Natural Scale	oseltamivir	6.6000000000000005	2.2871534666180082e-9	0	5.672022479779231e-4	6.522393736219101e-12	4.6756246274703983e-7
Natural Scale	oseltamivir	6.7	1.4611318266410933e-9	0	4.783465009393157e-4	3.891331701311174e-12	3.464954328180614e-7
Natural Scale	oseltamivir	6.800000000000001	9.204890738523375e-10	0	4.0336127364981237e-4	2.175787328084766e-12	2.567771937578289e-7
Natural Scale	oseltamivir	6.9	5.828836857624253e-10	0	3.3995583905592985e-4	1.2069234500700077e-12	1.7632677465351243e-7
Natural Scale	oseltamivir	7	3.628797817789575e-10	0	2.3442220368998946e-4	6.714628852932947e-13	1.252152665442985e-7
Natural Scale	oseltamivir	7.1000000000000005	2.2502533170154493e-10	0	1.5234008127308976e-4	3.711198015565742e-13	9.262314559776996e-8
Natural Scale	oseltamivir	7.2	1.4307560691761978e-10	0	1.2924191394988926e-4	2.0961010704922955e-13	6.428443349859592e-8
Natural Scale	oseltamivir	7.300000000000001	9.155670666061155e-11	0	1.0973716679455722e-4	1.1141088052113446e-13	4.4036811974734746e-8
Natural Scale	oseltamivir	7.4	6.127026663804713e-11	0	8.76921150111286e-5	6.428191312579656e-14	3.215976224213435e-8
Natural Scale	oseltamivir	7.5	3.855421537579673e-11	0	7.113206130290872e-5	3.7192471324942744e-14	2.3987612535192326e-8
Natural Scale	oseltamivir	7.6	2.4958923816598144e-11	0	5.5279615513803504e-5	2.017830347256222e-14	1.6868970359462665e-8
Natural Scale	oseltamivir	7.7	1.612432409814346e-11	0	3.9587755223738147e-5	1.1379786002407855e-14	1.2234562640767166e-8
Natural Scale	oseltamivir	7.800000000000001	1.0111800285983463e-11	0	3.298416203672826e-5	7.077671781985373e-15	8.902197146110069e-9
Natural Scale	oseltamivir	7.9	6.2822524959926795e-12	0	2.769595131176527e-5	3.83026943495679e-15	6.451705170107402e-9
Natural Scale	oseltamivir	8	3.955391569832045e-12	0	2.3232475680790002e-5	2.192690473634684e-15	4.418768961844677e-9
Natural Scale	oseltamivir	8.1	2.417011035760197e-12	0	1.946496322964285e-5	1.304512053934559e-15	3.1694729341058547e-9
Natural Scale	oseltamivir	8.200000000000001	1.5666912211997897e-12	0	1.628505183852712e-5	6.661338147750939e-16	2.2649284114883983e-9
Natural Scale	oseltamivir	8.3	1.0141887329950805e-12	0	1.3600942497118951e-5	3.3306690738754696e-16	1.619224671012276e-9
Natural Scale	oseltamivir	8.4	6.624145676425996e-13	0	1.1335400241940787e-5	3.0531133177191805e-16	1.1273386391064122e-9
Natural Scale	oseltamivir	8.5	4.117262086822393e-13	0	9.42315145057714e-6	1.1102230246251565e-16	7.745730168373655e-10
Natural Scale	oseltamivir	8.6	2.71282996067157e-13	0	7.809103457973023e-6	0	5.594283647436527e-10
Natural Scale	oseltamivir	8.700000000000001	1.6697754290362354e-13	0	6.4467502478432385e-6	0	3.902518863618809e-10
Natural Scale	oseltamivir	8.8	1.071365218763276e-13	0	5.29684335056068e-6	0	2.592906445109122e-10
Natural Scale	oseltamivir	8.9	6.977751709769109e-14	0	4.331965451764835e-6	0	1.800599114254453e-10
Natural Scale	oseltamivir	9	4.2799097599299785e-14	0	3.526319047192356e-6	0	1.2627335288506458e-10
Natural Scale	oseltamivir	9.1	2.8033131371785203e-14	0	2.842513674064513e-6	0	8.920414407143085e-11
Natural Scale	oseltamivir	9.2	1.7541523789077473e-14	0	2.2621433058644913e-6	0	6.242606431783315e-11
Natural Scale	oseltamivir	9.3	9.880984919163893e-15	0	1.7695219810348581e-6	0	4.298955635917423e-11
Natural Scale	oseltamivir	9.4	6.328271240363392e-15	0	1.3514222341526307e-6	0	2.813138610946453e-11
Natural Scale	oseltamivir	9.5	3.552713678800501e-15	0	9.965954415824804e-7	0	1.7647688865807254e-11
Natural Scale	oseltamivir	9.6	2.1094237467877974e-15	0	6.955843712186372e-7	0	1.1571132940702e-11
Natural Scale	oseltamivir	9.7	9.992007221626409e-16	0	4.265503326689176e-7	0	6.514067063534412e-12
Natural Scale	oseltamivir	9.8	4.440892098500626e-16	0	2.1999036684539045e-7	0	3.287786709549323e-12
Natural Scale	oseltamivir	9.9	2.220446049250313e-16	0	6.134789904965738e-8	0	8.357481373622022e-13
Natural Scale	oseltamivir	10	0	0	7.305905880272683e-13	0	4.2743586448068527e-14
Log Scale	baloxavir	0	1	1	1	1	1
Log Scale	baloxavir	0.1	1	1	1	1	1
Log Scale	baloxavir	0.2	1	1	1	1	1
Log Scale	baloxavir	0.30000000000000004	1	1	1	1	1
Log Scale	baloxavir	0.4	1	1	1	1	1
Log Scale	baloxavir	0.5	1	1	1	1	1
Log Scale	baloxavir	0.6000000000000001	1	0.9970643695106672	1	1	1
Log Scale	baloxavir	0.7000000000000001	1	0.9849066484603902	1	1	1
Log Scale	baloxavir	0.8	1	0.9585325203141218	1	0.9977990257736393	1
Log Scale	baloxavir	0.9	0.9994484708767232	0.9226139717219111	1	0.9902257896630171	1
Log Scale	baloxavir	1	0.995649046880276	0.870290392898407	1	0.9760531266606607	1
Log Scale	baloxavir	1.1	0.9864223499203386	0.7941446987119932	1	0.9547116408370226	0.9997442772100384
Log Scale	baloxavir	1.2000000000000002	0.9717588644524285	0.7035051457065294	1	0.9235303671651942	0.9969222919034182
Log Scale	baloxavir	1.3	0.9523505239602373	0.6169937236293244	1	0.8826265562277287	0.9900388980468688
Log Scale	baloxavir	1.4	0.9259927697265123	0.5490609112981955	1	0.8290919789630833	0.978421777368017
Log Scale	baloxavir	1.5	0.8929353114685709	0.5028497177048327	1	0.7626521344207184	0.9622374157317608
Log Scale	baloxavir	1.6	0.851116829851777	0.44483079418369886	1	0.6903400541959693	0.9428429708200714
Log Scale	baloxavir	1.7000000000000002	0.8027936004259023	0.399954554244047	1	0.6288454225751902	0.918424397538332
Log Scale	baloxavir	1.8	0.7408047165238386	0.3562811051461767	1	0.5773719812965723	0.8901719486105123
Log Scale	baloxavir	1.9	0.677819009859097	0.32238622369507214	0.9992876342783197	0.5397100144992418	0.8551669063329047
Log Scale	baloxavir	2	0.6227107266151635	0.2844373394988075	0.9972728429926349	0.505372172078111	0.8118168967060235
Log Scale	baloxavir	2.1	0.583143666628571	0.25376821419881923	0.9939555791315914	0.4674264532366957	0.7601516720146371
Log Scale	baloxavir	2.2	0.5480324892842771	0.2266722818848026	0.9881359755173437	0.4374381304912418	0.7070360842305586
Log Scale	baloxavir	2.3000000000000003	0.5163810403120226	0.1992462906783642	0.9807160933191443	0.40734986705888976	0.6486759781755149
Log Scale	baloxavir	2.4000000000000004	0.49224389472418584	0.17432493860032444	0.9715967016095282	0.37635739243556315	0.6073159958977878
Log Scale	baloxavir	2.5	0.4672045201374142	0.15168803939861256	0.9597578094043031	0.3483610565431043	0.5757909396579384
Log Scale	baloxavir	2.6	0.44392355792012894	0.12984643023149142	0.9463750436264349	0.3232481867234506	0.5507551907603836
Log Scale	baloxavir	2.7	0.4186101372284765	0.11080113135502796	0.9312243698062266	0.2990816434069369	0.5264397547739009
Log Scale	baloxavir	2.8000000000000003	0.392427651121656	0.09278174180367836	0.9135576693205499	0.2725554134912852	0.5030785460160653
Log Scale	baloxavir	2.9000000000000004	0.3672124688670909	0.07756764845604824	0.8944527046814277	0.25090660315537705	0.480749421133865
Log Scale	baloxavir	3	0.3462076793282678	0.06250245884349541	0.8731067763647792	0.229632339067029	0.4581069354821651
Log Scale	baloxavir	3.1	0.32566871513634565	0.04973871013957711	0.8497322273617871	0.2083435014364346	0.43982082362669966
Log Scale	baloxavir	3.2	0.3024476507611982	0.03824552811122411	0.8248883684910605	0.18855162537753856	0.4187597955410522
Log Scale	baloxavir	3.3000000000000003	0.2813458894272822	0.028101277219497216	0.7972625384420925	0.16784780814047934	0.3976559955867722
Log Scale	baloxavir	3.4000000000000004	0.2596410472660444	0.01854285400258579	0.7686837972545904	0.14939608673318527	0.37756083737132445
Log Scale	baloxavir	3.5	0.24016202845424817	0.011770085215579405	0.739862391208898	0.1315570995261819	0.358243936149202
Log Scale	baloxavir	3.6	0.22020961245203607	0.006012586700451451	0.7091430028679424	0.11541305088471476	0.3388162090747392
Log Scale	baloxavir	3.7	0.2014961650727315	0.00240180457982383	0.6752024626088929	0.09963761340261906	0.32215420694324365
Log Scale	baloxavir	3.8	0.1828185410150791	0	0.6361750322650358	0.08497213950915677	0.3047089951728189
Log Scale	baloxavir	3.9	0.1662890415482723	0	0.5957256340430892	0.07164091929103428	0.28958175112988666
Log Scale	baloxavir	4	0.14934925761544293	0	0.5534636474862845	0.05985472004628184	0.2731420112306043
Log Scale	baloxavir	4.1000000000000005	0.13496030214960464	0	0.5189474259743206	0.04937458331071792	0.2563556009958185
Log Scale	baloxavir	4.2	0.12027649299952248	0	0.48572228411768353	0.03939755050446753	0.24054405851422872
Log Scale	baloxavir	4.3	0.1064859735291751	0	0.47360404068262424	0.030333630224006924	0.22407976708285132
Log Scale	baloxavir	4.4	0.09389572998546492	0	0.4482942375471137	0.02295565931054705	0.20841998917121868
Log Scale	baloxavir	4.5	0.08233851102156697	0	0.43316395865530327	0.016143656431283293	0.19377565943239156
Log Scale	baloxavir	4.6000000000000005	0.07101383908689174	0	0.4164955148357534	0.010241747334348572	0.18014865991984796
Log Scale	baloxavir	4.7	0.05974316670688529	0	0.4076896115928037	0.00620142299812132	0.16441003512807462
Log Scale	baloxavir	4.800000000000001	0.049325743492280805	0	0.39595816154583763	0.0028301841565435693	0.1510998933753892
Log Scale	baloxavir	4.9	0.040651764780752164	0	0.3764530701816119	5.131898626399289e-4	0.13803776251953076
Log Scale	baloxavir	5	0.032829125648521806	0	0.36644541095694594	0	0.12566715977979825
Log Scale	baloxavir	5.1000000000000005	0.02555717010309766	0	0.3505499828729675	0	0.1136451454079283
Log Scale	baloxavir	5.2	0.01918186318886872	0	0.34224378273821005	0	0.10205916513049235
Log Scale	baloxavir	5.300000000000001	0.013624952566410387	0	0.3190627740279116	0	0.09260599892599436
Log Scale	baloxavir	5.4	0.009198838680595456	0	0.31178537551320007	0	0.08260409768764987
Log Scale	baloxavir	5.5	0.005813827467554433	0	0.30427968591890986	0	0.07376998511366267
Log Scale	baloxavir	5.6000000000000005	0.0027531227517966217	0	0.2965897692547071	0	0.06573768004074354
Log Scale	baloxavir	5.7	8.151702804048977e-4	0	0.28297668423306743	0	0.05560046718455969
Log Scale	baloxavir	5.800000000000001	4.234333328412276e-9	0	0.2704314394626393	0	0.047499174569924196
Log Scale	baloxavir	5.9	0	0	0.2594941401716385	0	0.04089299739855584
Log Scale	baloxavir	6	0	0	0.2479683577858325	0	0.033971026957987094
Log Scale	baloxavir	6.1000000000000005	0	0	0.23858824412501733	0	0.02849971184961053
Log Scale	baloxavir	6.2	0	0	0.2282822167169568	0	0.023231568104080114
Log Scale	baloxavir	6.300000000000001	0	0	0.21690779346913158	0	0.01859997949142056
Log Scale	baloxavir	6.4	0	0	0.2054063671148374	0	0.014063521025536874
Log Scale	baloxavir	6.5	0	0	0.19469838663998665	0	0.010391298360853285
Log Scale	baloxavir	6.6000000000000005	0	0	0.1851758588157775	0	0.007508005029286113
Log Scale	baloxavir	6.7	0	0	0.17633207528780387	0	0.004785611456444905
Log Scale	baloxavir	6.800000000000001	0	0	0.1673811772691754	0	0.002631636171583185
Log Scale	baloxavir	6.9	0	0	0.15868011528608947	0	0.0011922857357906103
Log Scale	baloxavir	7	0	0	0.15049653592887055	0	1.8718539913886723e-4
Log Scale	baloxavir	7.1000000000000005	0	0	0.14293844934221953	0	0
Log Scale	baloxavir	7.2	0	0	0.13557262278332555	0	0
Log Scale	baloxavir	7.300000000000001	0	0	0.12839922867496156	0	0
Log Scale	baloxavir	7.4	0	0	0.12131356779619266	0	0
Log Scale	baloxavir	7.5	0	0	0.11433241166133529	0	0
Log Scale	baloxavir	7.6	0	0	0.10754356163346925	0	0
Log Scale	baloxavir	7.7	0	0	0.10094702329842059	0	0
Log Scale	baloxavir	7.800000000000001	0	0	0.0945427876802472	0	0
Log Scale	baloxavir	7.9	0	0	0.0883282764262844	0	0
Log Scale	baloxavir	8	0	0	0.08230480554860413	0	0
Log Scale	baloxavir	8.1	0	0	0.07647408795971145	0	0
Log Scale	baloxavir	8.200000000000001	0	0	0.07083642688019257	0	0
Log Scale	baloxavir	8.3	0	0	0.06539147610064071	0	0
Log Scale	baloxavir	8.4	0	0	0.060009535979788683	0	0
Log Scale	baloxavir	8.5	0	0	0.05475758662258883	0	0
Log Scale	baloxavir	8.6	0	0	0.04969822507695984	0	0
Log Scale	baloxavir	8.700000000000001	0	0	0.04314495587422444	0	0
Log Scale	baloxavir	8.8	0	0	0.036459113985733246	0	0
Log Scale	baloxavir	8.9	0	0	0.03138549867646676	0	0
Log Scale	baloxavir	9	0	0	0.027435415354368442	0	0
Log Scale	baloxavir	9.1	0	0	0.023542826945873712	0	0
Log Scale	baloxavir	9.2	0	0	0.01985219125156077	0	0
Log Scale	baloxavir	9.3	0	0	0.016411403315901595	0	0
Log Scale	baloxavir	9.4	0	0	0.013267020988975779	0	0
Log Scale	baloxavir	9.5	0	0	0.010350916043703867	0	0
Log Scale	baloxavir	9.6	0	0	0.0076517983973575865	0	0
Log Scale	baloxavir	9.7	0	0	0.005169954246944297	0	0
Log Scale	baloxavir	9.8	0	0	0.0029037084664543977	0	0
Log Scale	baloxavir	9.9	0	0	8.091765535330637e-4	0	0
Log Scale	baloxavir	10	0	0	5.574996608803671e-9	0	0
Log Scale	oseltamivir	0	1	1	1	1	1
Log Scale	oseltamivir	0.1	1	1	1	1	1
Log Scale	oseltamivir	0.2	1	1	1	1	1
Log Scale	oseltamivir	0.30000000000000004	1	1	1	1	1
Log Scale	oseltamivir	0.4	1	1	1	1	1
Log Scale	oseltamivir	0.5	1	1	1	1	1
Log Scale	oseltamivir	0.6000000000000001	1	0.9961902952598121	1	1	1
Log Scale	oseltamivir	0.7000000000000001	1	0.9692096776250327	1	1	1
Log Scale	oseltamivir	0.8	1	0.8816606038648064	1	0.9977894718959645	1
Log Scale	oseltamivir	0.9	0.9994484129547554	0.7375780965114689	1	0.9872886491036705	1
Log Scale	oseltamivir	1	0.9952766093907159	0.5135312287212761	1	0.9547394148667147	1
Log Scale	oseltamivir	1.1	0.9821490021810654	0.30415780181045216	1	0.8913664071727816	0.9997442920976712
Log Scale	oseltamivir	1.2000000000000002	0.9541131143691544	0.20099288961581036	1	0.8026099082235776	0.9968459886639849
Log Scale	oseltamivir	1.3	0.9073257190612429	0.16358425233358373	1	0.6933200951521286	0.9883312060478315
Log Scale	oseltamivir	1.4	0.8440539066601923	0.1556017893857874	1	0.5457334352340685	0.97346946706253
Log Scale	oseltamivir	1.5	0.760178239906025	0.185292570012186	1	0.3972844860135462	0.9467633757517271
Log Scale	oseltamivir	1.6	0.656061670903936	0.20764346885927965	1	0.2998489775581367	0.9086606902796177
Log Scale	oseltamivir	1.7000000000000002	0.5432274742519257	0.21122373642625356	1	0.2796459788761246	0.8590614507914531
Log Scale	oseltamivir	1.8	0.42275498020922964	0.20620400225649468	1	0.2685677690089264	0.8003794523145369
Log Scale	oseltamivir	1.9	0.31899181175605806	0.19860160990901107	0.999287629545281	0.26547803625141336	0.7317902549064617
Log Scale	oseltamivir	2	0.29227304356549066	0.18615391171713747	0.9972729017717219	0.2579927103887338	0.6531412330317158
Log Scale	oseltamivir	2.1	0.2804880642003308	0.17401240819929278	0.9935790188613663	0.24815698282724097	0.5645484289265568
Log Scale	oseltamivir	2.2	0.27364515654494914	0.15936073130736178	0.987658052433604	0.23758513536048503	0.47116253840934874
Log Scale	oseltamivir	2.3000000000000003	0.26561818389686076	0.14517271250767314	0.9795941570788306	0.22670070695477434	0.38354821573449677
Log Scale	oseltamivir	2.4000000000000004	0.2572182279669045	0.13346906884224455	0.9690069292561395	0.21707348241156837	0.3184878038315585
Log Scale	oseltamivir	2.5	0.24863000615856579	0.12171091661789675	0.955436120383914	0.20738928229164955	0.28586277470656785
Log Scale	oseltamivir	2.6	0.23930155557667931	0.1069377948859423	0.9361614822065865	0.19779857903654446	0.27733404801416733
Log Scale	oseltamivir	2.7	0.2305006514806014	0.09228494693672945	0.9113807239377429	0.1875583274301308	0.2702622039687678
Log Scale	oseltamivir	2.8000000000000003	0.22182096546016117	0.08000905907700229	0.8835004151262537	0.17518970013659613	0.2613229253480251
Log Scale	oseltamivir	2.9000000000000004	0.213099326220465	0.06833231198954115	0.8583437550112585	0.16498699379298248	0.2520802606905363
Log Scale	oseltamivir	3	0.20515337321061622	0.056977936323085766	0.8306260420923666	0.15499309008114526	0.24347591660089996
Log Scale	oseltamivir	3.1	0.1957375213566943	0.04636964584237918	0.8003515045491477	0.14496808247065385	0.23702973109976755
Log Scale	oseltamivir	3.2	0.18611633829211238	0.03605671325893799	0.7672753172164719	0.1361430155111366	0.22961618406861678
Log Scale	oseltamivir	3.3000000000000003	0.17647832989275025	0.026510827755815144	0.7314431566861782	0.12597968847621482	0.22259610982471445
Log Scale	oseltamivir	3.4000000000000004	0.1678742972288142	0.017734983400054923	0.6907863023724311	0.11536618384749359	0.21510772969215036
Log Scale	oseltamivir	3.5	0.1595302701082163	0.011567081595199421	0.6536790026094661	0.1047998091070852	0.20789852477330023
Log Scale	oseltamivir	3.6	0.15100937963085748	0.00577395180826928	0.6122077075601063	0.09501840133681688	0.2006704670286097
Log Scale	oseltamivir	3.7	0.1419320089062176	0.002401799460557963	0.5686124791886565	0.08544842619891369	0.19307859677312061
Log Scale	oseltamivir	3.8	0.1337901729472355	1.0739732009268398e-8	0.5244948030213338	0.07484542650980869	0.185295046857825
Log Scale	oseltamivir	3.9	0.12470632798294601	0	0.48102483791473893	0.06438069840231792	0.17820894297944462
Log Scale	oseltamivir	4	0.11454089642493903	0	0.4399089104013725	0.05495700360197675	0.1713638885875986
Log Scale	oseltamivir	4.1000000000000005	0.10565481326165849	0	0.4024996986300614	0.04606904457921429	0.1634778879938819
Log Scale	oseltamivir	4.2	0.0969431879063023	0	0.36976065478520465	0.03718848767911309	0.15647624820562844
Log Scale	oseltamivir	4.3	0.08889760549591696	0	0.34110542145655526	0.029248448857930376	0.14904853271269902
Log Scale	oseltamivir	4.4	0.08060379342837998	0	0.3163324777294737	0.02185444707156986	0.14230158286930172
Log Scale	oseltamivir	4.5	0.07226470825383502	0	0.2941671601600923	0.01574550717902401	0.1356199841263071
Log Scale	oseltamivir	4.6000000000000005	0.06429413943219753	0	0.2741506775365074	0.01001126299379218	0.12819910308097188
Log Scale	oseltamivir	4.7	0.05476066770724075	0	0.2555199507504219	0.005960900571011285	0.1221332473935961
Log Scale	oseltamivir	4.800000000000001	0.04657832008212315	0	0.2395610160115304	0.002830190948657718	0.11598769054876007
Log Scale	oseltamivir	4.9	0.03908562966609863	0	0.22838153623228677	5.131257632757791e-4	0.10914221300173338
Log Scale	oseltamivir	5	0.031579671977788326	0	0.2143501386323244	0	0.10110380711616096
Log Scale	oseltamivir	5.1000000000000005	0.024474330098540165	0	0.20330584274991953	0	0.09414883282341274
Log Scale	oseltamivir	5.2	0.018577205667655194	0	0.19290059639265447	0	0.08655430607478992
Log Scale	oseltamivir	5.300000000000001	0.01340662058518638	0	0.17941886880436467	0	0.07898575836297456
Log Scale	oseltamivir	5.4	0.008994333145488476	0	0.17385067121253203	0	0.07249643348337809
Log Scale	oseltamivir	5.5	0.005665907604770037	0	0.16748790051439735	0	0.06638905284397478
Log Scale	oseltamivir	5.6000000000000005	0.0027531155497427795	0	0.16236624278671713	0	0.06028725720772826
Log Scale	oseltamivir	5.7	8.152246231215576e-4	0	0.15849722518452908	0	0.05274837327786264
Log Scale	oseltamivir	5.800000000000001	2.197905435430414e-8	0	0.15375372625071593	0	0.04536449197114589
Log Scale	oseltamivir	5.9	0	0	0.14918979187102122	0	0.039058105678991095
Log Scale	oseltamivir	6	0	0	0.1441127606227925	0	0.03282883811395465
Log Scale	oseltamivir	6.1000000000000005	0	0	0.13958741445789088	0	0.0274774225486904
Log Scale	oseltamivir	6.2	0	0	0.13506555263061215	0	0.022845835312676366
Log Scale	oseltamivir	6.300000000000001	0	0	0.13052579975428474	0	0.01833420628580129
Log Scale	oseltamivir	6.4	0	0	0.12643052816473618	0	0.013854499427503886
Log Scale	oseltamivir	6.5	0	0	0.1224978221019914	0	0.010169295201163775
Log Scale	oseltamivir	6.6000000000000005	0	0	0.11848907082439343	0	0.007329196691305717
Log Scale	oseltamivir	6.7	0	0	0.11478754857872608	0	0.004708646946394446
Log Scale	oseltamivir	6.800000000000001	0	0	0.11063251785465118	0	0.002631645341898081
Log Scale	oseltamivir	6.9	0	0	0.10670642971141688	0	0.001192265446063101
Log Scale	oseltamivir	7	0	0	0.10201566660075075	0	1.871803385656845e-4
Log Scale	oseltamivir	7.1000000000000005	0	0	0.09753908071791809	0	0
Log Scale	oseltamivir	7.2	0	0	0.09286359063164708	0	0
Log Scale	oseltamivir	7.300000000000001	0	0	0.08874496122351083	0	0
Log Scale	oseltamivir	7.4	0	0	0.08528346332675422	0	0
Log Scale	oseltamivir	7.5	0	0	0.08179452564261169	0	0
Log Scale	oseltamivir	7.6	0	0	0.07747165038495227	0	0
Log Scale	oseltamivir	7.7	0	0	0.07315816890288337	0	0
Log Scale	oseltamivir	7.800000000000001	0	0	0.06976684301090921	0	0
Log Scale	oseltamivir	7.9	0	0	0.06636265183976796	0	0
Log Scale	oseltamivir	8	0	0	0.06295472666826735	0	0
Log Scale	oseltamivir	8.1	0	0	0.0591474407205944	0	0
Log Scale	oseltamivir	8.200000000000001	0	0	0.055439636912249034	0	0
Log Scale	oseltamivir	8.3	0	0	0.051769764995455395	0	0
Log Scale	oseltamivir	8.4	0	0	0.04846121983432116	0	0
Log Scale	oseltamivir	8.5	0	0	0.04512842224429365	0	0
Log Scale	oseltamivir	8.6	0	0	0.04134068814315117	0	0
Log Scale	oseltamivir	8.700000000000001	0	0	0.03747922527775776	0	0
Log Scale	oseltamivir	8.8	0	0	0.03403591296963162	0	0
Log Scale	oseltamivir	8.9	0	0	0.029744854455689328	0	0
Log Scale	oseltamivir	9	0	0	0.026228271196172867	0	0
Log Scale	oseltamivir	9.1	0	0	0.022670267311931027	0	0
Log Scale	oseltamivir	9.2	0	0	0.01926369922346837	0	0
Log Scale	oseltamivir	9.3	0	0	0.01609721190408259	0	0
Log Scale	oseltamivir	9.4	0	0	0.013010367169136542	0	0
Log Scale	oseltamivir	9.5	0	0	0.010119059378288112	0	0
Log Scale	oseltamivir	9.6	0	0	0.007436002514772723	0	0
Log Scale	oseltamivir	9.7	0	0	0.004964629615166289	0	0
Log Scale	oseltamivir	9.8	0	0	0.0027075041690577664	0	0
Log Scale	oseltamivir	9.9	0	0	7.444675109011311e-4	0	0
Log Scale	oseltamivir	10	0	0	4.074728132685822e-9	0	0
Dose-Response; alpha=1e-4	baloxavir	0	0.9999999999152938	0.9999999989228625	0.9999999999927697	0.9999999997971912	0.9999999999626937
Dose-Response; alpha=1e-4	baloxavir	0.1	0.9999999997310278	0.9999999967949548	0.999999999980101	0.9999999993305522	0.9999999998893504
Dose-Response; alpha=1e-4	baloxavir	0.2	0.9999999989561641	0.9999999847415546	0.9999999999392325	0.9999999972765281	0.9999999996345279
Dose-Response; alpha=1e-4	baloxavir	0.30000000000000004	0.9999999962509394	0.999999916107374	0.9999999998241962	0.9999999892158453	0.9999999987978525
Dose-Response; alpha=1e-4	baloxavir	0.4	0.9999999867111891	0.999999405236934	0.9999999995594768	0.9999999540756215	0.999999996273471
Dose-Response; alpha=1e-4	baloxavir	0.5	0.9999999489898423	0.9999965329386602	0.9999999989436401	0.9999998074395164	0.9999999874347287
Dose-Response; alpha=1e-4	baloxavir	0.6000000000000001	0.9999998234458289	0.99997752537698	0.9999999975293373	0.9999991575630895	0.9999999609255422
Dose-Response; alpha=1e-4	baloxavir	0.7000000000000001	0.9999993433605583	0.9998568221542443	0.9999999948338563	0.9999962867153775	0.9999998897954072
Dose-Response; alpha=1e-4	baloxavir	0.8	0.9999974787631637	0.9990433813541063	0.9999999895585121	0.9999835954683152	0.9999996679352668
Dose-Response; alpha=1e-4	baloxavir	0.9	0.9999911105973889	0.9939378302062659	0.9999999792595807	0.9999256963145179	0.9999989520231963
Dose-Response; alpha=1e-4	baloxavir	1	0.9999684323865498	0.9673498204339092	0.9999999598699442	0.9996736250970184	0.9999969537243997
Dose-Response; alpha=1e-4	baloxavir	1.1	0.9998883748957633	0.8915609406780398	0.9999999195895046	0.9985344266854796	0.9999913195201959
Dose-Response; alpha=1e-4	baloxavir	1.2000000000000002	0.9995979092229257	0.7879132495488584	0.999999848027029	0.993501983961037	0.9999746533367355
Dose-Response; alpha=1e-4	baloxavir	1.3	0.9985807660094879	0.6933609532072058	0.9999997164752611	0.9743258899693118	0.9999261729389679
Dose-Response; alpha=1e-4	baloxavir	1.4	0.9951865847399175	0.6000887669369456	0.9999994273258171	0.9262673904524338	0.9997916326264847
Dose-Response; alpha=1e-4	baloxavir	1.5	0.9835894220829345	0.531080990812199	0.9999989767117713	0.8531059260789843	0.9994323916535814
Dose-Response; alpha=1e-4	baloxavir	1.6	0.9531053225149235	0.4679645731129225	0.9999980198500612	0.781285702053328	0.9983332022455638
Dose-Response; alpha=1e-4	baloxavir	1.7000000000000002	0.8931997753055322	0.4025364917858546	0.9999961677692213	0.7038395798268922	0.9950912109301704
Dose-Response; alpha=1e-4	baloxavir	1.8	0.8248039139139163	0.3551677213408647	0.9999925835029236	0.6396885977232569	0.9852656465294707
Dose-Response; alpha=1e-4	baloxavir	1.9	0.7656109458550154	0.3060463462560176	0.9999856459722506	0.5861941872376645	0.9606513751840783
Dose-Response; alpha=1e-4	baloxavir	2	0.7064582939893096	0.26652497949527254	0.9999722180995262	0.5395964402291697	0.9166728958596904
Dose-Response; alpha=1e-4	baloxavir	2.1	0.6529071760265293	0.22597875860329034	0.999958176666837	0.4906903223681832	0.8612031844488753
Dose-Response; alpha=1e-4	baloxavir	2.2	0.5978234741647078	0.1880751099917261	0.9999200624108419	0.4488722213909787	0.7998194852924385
Dose-Response; alpha=1e-4	baloxavir	2.3000000000000003	0.5596431636316447	0.15040674780942492	0.9998472351742698	0.4040560817328801	0.7388547222448713
Dose-Response; alpha=1e-4	baloxavir	2.4000000000000004	0.5201628417567337	0.11223712902429257	0.9997081192443564	0.3635812699342468	0.6881543278987252
Dose-Response; alpha=1e-4	baloxavir	2.5	0.483810894643412	0.07621155330424434	0.9994418163459294	0.32289688987274673	0.6382689075149464
Dose-Response; alpha=1e-4	baloxavir	2.6	0.45345364235280705	0.044784392646547155	0.998916619366997	0.2872844012676762	0.6073244050822749
Dose-Response; alpha=1e-4	baloxavir	2.7	0.4169727787196944	0.023987598186266657	0.9979743413619807	0.2515238336578973	0.5690210359920775
Dose-Response; alpha=1e-4	baloxavir	2.8000000000000003	0.38149363004391923	0.01215142686873085	0.9961547060885451	0.21653503923267792	0.5344895626491678
Dose-Response; alpha=1e-4	baloxavir	2.9000000000000004	0.3444715694984117	0.006034415519282832	0.9927464724571495	0.18225557699244663	0.5033577773155697
Dose-Response; alpha=1e-4	baloxavir	3	0.30994687974735746	0.002940280432122691	0.9864778522489513	0.14760847304648025	0.46990656274129317
Dose-Response; alpha=1e-4	baloxavir	3.1	0.2786666312335068	0.001531523045384925	0.9753277060184011	0.11359045887077271	0.43816865223274204
Dose-Response; alpha=1e-4	baloxavir	3.2	0.24622939179046394	6.852153479871393e-4	0.9566368038678288	0.08402755134675455	0.409081608489082
Dose-Response; alpha=1e-4	baloxavir	3.3000000000000003	0.21550689238356985	3.3051002112572395e-4	0.928205060344939	0.056206980341027446	0.3792570639857962
Dose-Response; alpha=1e-4	baloxavir	3.4000000000000004	0.18447046724501398	1.698031604802475e-4	0.8903962848589018	0.036211110701407506	0.34388731269715334
Dose-Response; alpha=1e-4	baloxavir	3.5	0.15310694128596797	8.555293339660431e-5	0.8463822918940689	0.02394489072365874	0.31333600563626085
Dose-Response; alpha=1e-4	baloxavir	3.6	0.12324749682679359	3.6738958589660475e-5	0.7993169357652319	0.01437230205282189	0.28484045592009644
Dose-Response; alpha=1e-4	baloxavir	3.7	0.09398818202761128	1.7509023975517682e-5	0.7518807404097488	0.009095031623836958	0.25663338525460283
Dose-Response; alpha=1e-4	baloxavir	3.8	0.06826250330159556	7.1561948262216514e-6	0.7053063758544121	0.005621980371187996	0.22739406745583166
Dose-Response; alpha=1e-4	baloxavir	3.9	0.04789941061145547	3.263547930126842e-6	0.6591288445849204	0.003350742222872294	0.20138329230765314
Dose-Response; alpha=1e-4	baloxavir	4	0.03248527420369668	1.3723692323996951e-6	0.6137648694538317	0.0018753509664256318	0.17479562098746176
Dose-Response; alpha=1e-4	baloxavir	4.1000000000000005	0.021771754049098757	6.124020527631392e-7	0.5688904001125914	0.001069475279411397	0.14776343720519072
Dose-Response; alpha=1e-4	baloxavir	4.2	0.013764710005623404	2.6137472292631083e-7	0.5318791741243488	6.218368191089618e-4	0.11901923455385974
Dose-Response; alpha=1e-4	baloxavir	4.3	0.008995126539689313	1.114714878819312e-7	0.5120743051447425	3.493498537747719e-4	0.09450218274657951
Dose-Response; alpha=1e-4	baloxavir	4.4	0.0059252090271134095	4.762588657614142e-8	0.4814729598510137	2.07041003084385e-4	0.07263470952122689
Dose-Response; alpha=1e-4	baloxavir	4.5	0.003728454245419399	2.039004899923036e-8	0.45035458267563055	1.1823565685020743e-4	0.05617287873297744
Dose-Response; alpha=1e-4	baloxavir	4.6000000000000005	0.0023037804920932325	8.79208078563565e-9	0.43342590221297456	6.727777690068715e-5	0.04152723697092872
Dose-Response; alpha=1e-4	baloxavir	4.7	0.001496713251162518	3.5684958543669153e-9	0.41832268220907487	3.76994493365701e-5	0.031215411301312862
Dose-Response; alpha=1e-4	baloxavir	4.800000000000001	9.536801162512432e-4	1.511669586728992e-9	0.40172131024126395	2.0737081217442332e-5	0.022631537715925215
Dose-Response; alpha=1e-4	baloxavir	4.9	6.475930954477627e-4	6.31638294446013e-10	0.3755363017499516	1.1165391857248519e-5	0.016708543430788952
Dose-Response; alpha=1e-4	baloxavir	5	4.0683347712971996e-4	2.9059926964780657e-10	0.35208272231768006	6.2709674868155485e-6	0.011807065582150583
Dose-Response; alpha=1e-4	baloxavir	5.1000000000000005	2.40197504585149e-4	1.1600753413443246e-10	0.33271895331285883	3.6766080970807025e-6	0.0084450359991384
Dose-Response; alpha=1e-4	baloxavir	5.2	1.5150416803344502e-4	5.095571742330663e-11	0.31342682748386286	2.181173327037156e-6	0.005952280328245935
Dose-Response; alpha=1e-4	baloxavir	5.300000000000001	9.296981086776013e-5	2.039362012595803e-11	0.295385112163273	1.281538569097851e-6	0.0044402575668110456
Dose-Response; alpha=1e-4	baloxavir	5.4	5.9338886362503285e-5	8.327263878449288e-12	0.26450500978429625	6.877395238302775e-7	0.003095635029256194
Dose-Response; alpha=1e-4	baloxavir	5.5	3.6664679000153466e-5	3.6177227880074273e-12	0.23317502588164377	3.9060456044626157e-7	0.002111513057743375
Dose-Response; alpha=1e-4	baloxavir	5.6000000000000005	2.353151736700365e-5	1.5172196832224928e-12	0.21048120352013572	2.1766403640599563e-7	0.0014774303287789503
Dose-Response; alpha=1e-4	baloxavir	5.7	1.4567498494377773e-5	6.75093314583819e-13	0.19255414875734206	1.1427226012661329e-7	0.0010450690346576474
Dose-Response; alpha=1e-4	baloxavir	5.800000000000001	8.910930882177759e-6	3.3110181263396046e-13	0.17490686683607687	6.203904689972006e-8	7.418021718088863e-4
Dose-Response; alpha=1e-4	baloxavir	5.9	5.89035918152625e-6	1.383893000195258e-13	0.15770731011972136	3.2717927450631734e-8	5.345041361037584e-4
Dose-Response; alpha=1e-4	baloxavir	6	3.756649108455079e-6	5.903888489200427e-14	0.1388485910099487	1.7113252454015182e-8	3.821858542696899e-4
Dose-Response; alpha=1e-4	baloxavir	6.1000000000000005	2.2100926277413002e-6	2.8405056085034636e-14	0.11724379881183057	9.218730889770654e-9	2.609703939679686e-4
Dose-Response; alpha=1e-4	baloxavir	6.2	1.3780644909089368e-6	1.281197370417431e-14	0.10350764782245107	5.048187895484446e-9	1.8029192133425798e-4
Dose-Response; alpha=1e-4	baloxavir	6.300000000000001	8.195418572110036e-7	5.4151128026092024e-15	0.09086644175298722	2.9055634842567457e-9	1.343894254343947e-4
Dose-Response; alpha=1e-4	baloxavir	6.4	5.163356500137439e-7	2.4286128663675307e-15	0.079300041319694	1.7358523229926703e-9	9.928878758749815e-5
Dose-Response; alpha=1e-4	baloxavir	6.5	3.317286388360152e-7	1.1018963519404683e-15	0.06057623608173843	9.826316704764082e-10	6.814794851900396e-5
Dose-Response; alpha=1e-4	baloxavir	6.6000000000000005	2.0783234622179236e-7	4.440892098500626e-16	0.04252323886144561	5.596290653109293e-10	4.785324609646313e-5
Dose-Response; alpha=1e-4	baloxavir	6.7	1.355578142514524e-7	1.1102230246251565e-16	0.03349506519646833	3.234582601763236e-10	3.557204539264558e-5
Dose-Response; alpha=1e-4	baloxavir	6.800000000000001	8.440678461729689e-8	1.0824674490095292e-16	0.028294422092751657	1.7940757213175118e-10	2.5895401083192437e-5
Dose-Response; alpha=1e-4	baloxavir	6.9	5.465887981115358e-8	0	0.024536763648142373	9.838965753239393e-11	1.7637832668643272e-5
Dose-Response; alpha=1e-4	baloxavir	7	3.5322111624491725e-8	0	0.020121721712050657	5.596575980426621e-11	1.223720627110958e-5
Dose-Response; alpha=1e-4	baloxavir	7.1000000000000005	2.256226466768041e-8	0	0.01465833109223158	3.2022828833078165e-11	9.009955986211127e-6
Dose-Response; alpha=1e-4	baloxavir	7.2	1.4542532122963081e-8	0	0.011286174954094366	1.766675694625519e-11	6.6326039379893675e-6
Dose-Response; alpha=1e-4	baloxavir	7.300000000000001	9.397481404160857e-9	0	0.009596201018981374	9.761774721894767e-12	4.869728807865847e-6
Dose-Response; alpha=1e-4	baloxavir	7.4	6.053453516230434e-9	0	0.008151586327033935	5.550948589672089e-12	3.5752269720301655e-6
Dose-Response; alpha=1e-4	baloxavir	7.5	3.5735792658364574e-9	0	0.006885462886489482	3.490402411543414e-12	2.5772265634105285e-6
Dose-Response; alpha=1e-4	baloxavir	7.6	2.334357818156718e-9	0	0.0058079544902747285	1.9583501487119293e-12	1.856184565190988e-6
Dose-Response; alpha=1e-4	baloxavir	7.7	1.437999830322667e-9	0	0.004894358892448542	1.0419998197619407e-12	1.2495846019033863e-6
Dose-Response; alpha=1e-4	baloxavir	7.800000000000001	9.257457578293327e-10	0	0.004120295417801993	5.982991879704969e-13	8.921953307816644e-7
Dose-Response; alpha=1e-4	baloxavir	7.9	5.795409152575814e-10	0	0.003464818437033363	3.4186542485770133e-13	6.461065060470172e-7
Dose-Response; alpha=1e-4	baloxavir	8	3.8569231142204785e-10	0	0.0029100481392144166	1.8282597658014765e-13	4.5129449768865904e-7
Dose-Response; alpha=1e-4	baloxavir	8.1	2.454406677898646e-10	0	0.0024407092044198228	9.66726698692355e-14	3.140825699243788e-7
Dose-Response; alpha=1e-4	baloxavir	8.200000000000001	1.554743556120286e-10	0	0.0020437933768204	5.08759701034478e-14	2.2263705051761562e-7
Dose-Response; alpha=1e-4	baloxavir	8.3	1.010609373963689e-10	0	0.0017082223315854916	2.955968803064479e-14	1.600098510079473e-7
Dose-Response; alpha=1e-4	baloxavir	8.4	6.436640109797054e-11	0	0.001424591113692193	1.7069679003611782e-14	1.1268955696364102e-7
Dose-Response; alpha=1e-4	baloxavir	8.5	4.047673307638888e-11	0	0.0011849085489134337	9.658940314238862e-15	7.907561960784903e-8
Dose-Response; alpha=1e-4	baloxavir	8.6	2.5789204105564068e-11	0	9.823959353831332e-4	5.218048215738236e-15	5.3762072710350495e-8
Dose-Response; alpha=1e-4	baloxavir	8.700000000000001	1.585687137151126e-11	0	8.099946756013831e-4	3.0531133177191805e-15	3.8106455463315925e-8
Dose-Response; alpha=1e-4	baloxavir	8.8	9.968137426596968e-12	0	6.657233509535036e-4	1.5543122344752192e-15	2.684560210242104e-8
Dose-Response; alpha=1e-4	baloxavir	8.9	6.495248783267016e-12	0	5.438786933717048e-4	8.604228440844963e-16	1.8896371412058244e-8
Dose-Response; alpha=1e-4	baloxavir	9	3.875122445151646e-12	0	4.4098544844854405e-4	5.273559366969494e-16	1.3400513976247197e-8
Dose-Response; alpha=1e-4	baloxavir	9.1	2.503330875924803e-12	0	3.541001599678765e-4	3.3306690738754696e-16	9.307286025217465e-9
Dose-Response; alpha=1e-4	baloxavir	9.2	1.5774048733874224e-12	0	2.807389086106364e-4	2.220446049250313e-16	6.373851835217437e-9
Dose-Response; alpha=1e-4	baloxavir	9.3	9.33975119465913e-13	0	2.1879988584431448e-4	1.1102230246251565e-16	4.420693949791499e-9
Dose-Response; alpha=1e-4	baloxavir	9.4	5.663247648612924e-13	0	1.665071602882483e-4	0	2.91592508472327e-9
Dose-Response; alpha=1e-4	baloxavir	9.5	3.2729374765949615e-13	0	1.2236305772690405e-4	0	1.870577887030933e-9
Dose-Response; alpha=1e-4	baloxavir	9.6	1.8568480086855743e-13	0	8.511713533996259e-5	0	1.1895346929691186e-9
Dose-Response; alpha=1e-4	baloxavir	9.7	9.903189379656396e-14	0	5.3766852440956195e-5	0	5.964339300223997e-10
Dose-Response; alpha=1e-4	baloxavir	9.8	4.2021941482062175e-14	0	2.7731300532238238e-5	0	2.944320343090112e-10
Dose-Response; alpha=1e-4	baloxavir	9.9	1.1268763699945339e-14	0	7.73347283654079e-6	0	8.371472959289861e-11
Dose-Response; alpha=1e-4	baloxavir	10	5.551115123125783e-16	0	1.0586584942018361e-10	0	4.0751846341891e-12
Dose-Response; alpha=1e-4	oseltamivir	0	0.9999999998772653	0.9999999985250654	0.9999999999897977	0.9999999996979994	0.9999999999496813
Dose-Response; alpha=1e-4	oseltamivir	0.1	0.9999999996393244	0.999999994468427	0.99999999997497	0.9999999990118806	0.9999999998572376
Dose-Response; alpha=1e-4	oseltamivir	0.2	0.9999999986054837	0.999999972550036	0.9999999999267678	0.9999999961078592	0.9999999995040065
Dose-Response; alpha=1e-4	oseltamivir	0.30000000000000004	0.9999999948613572	0.9999998186023613	0.9999999997979899	0.999999984653278	0.9999999984742252
Dose-Response; alpha=1e-4	oseltamivir	0.4	0.9999999812710975	0.9999988088992416	0.9999999994873968	0.9999999352070399	0.9999999951494216
Dose-Response; alpha=1e-4	oseltamivir	0.5	0.9999999312088605	0.9999929064897268	0.9999999988358587	0.9999997209024055	0.9999999839187007
Dose-Response; alpha=1e-4	oseltamivir	0.6000000000000001	0.9999997607488291	0.9999531663130382	0.9999999972678251	0.9999986981541191	0.999999951615198
Dose-Response; alpha=1e-4	oseltamivir	0.7000000000000001	0.9999990791949948	0.9997221828173567	0.9999999943828664	0.9999944625199574	0.999999864391627
Dose-Response; alpha=1e-4	oseltamivir	0.8	0.9999965741308842	0.9983891624386432	0.9999999885387849	0.9999752352368129	0.9999995834843551
Dose-Response; alpha=1e-4	oseltamivir	0.9	0.9999881529115634	0.9902731197327654	0.9999999779751518	0.9998949747494564	0.9999987556369516
Dose-Response; alpha=1e-4	oseltamivir	1	0.9999583106080246	0.930322411764956	0.9999999569022295	0.9995425077121841	0.999996423894417
Dose-Response; alpha=1e-4	oseltamivir	1.1	0.9998493552805565	0.6985283329260854	0.9999999142329268	0.9978922137564432	0.9999900644631169
Dose-Response; alpha=1e-4	oseltamivir	1.2000000000000002	0.9994542901176786	0.38859019560579555	0.999999840147521	0.9901412197183075	0.9999696867362516
Dose-Response; alpha=1e-4	oseltamivir	1.3	0.998012503249492	0.3404514377567237	0.9999997017005393	0.9589373363016718	0.9999116784568991
Dose-Response; alpha=1e-4	oseltamivir	1.4	0.9930648540017125	0.32248473784042414	0.9999993947697554	0.8677097301400851	0.9997563968465843
Dose-Response; alpha=1e-4	oseltamivir	1.5	0.9764323167950595	0.31844093060594614	0.999998923900339	0.6870225438098906	0.9992815746208004
Dose-Response; alpha=1e-4	oseltamivir	1.6	0.9311853883125083	0.3090975043631413	0.9999979176046108	0.4664854192451068	0.9978995830649673
Dose-Response; alpha=1e-4	oseltamivir	1.7000000000000002	0.826695499980757	0.2983341330795872	0.9999959696776534	0.3742340956352467	0.9936243808309694
Dose-Response; alpha=1e-4	oseltamivir	1.8	0.6586095221730242	0.27732307850680493	0.9999921998899224	0.35732804831584963	0.9814398273191353
Dose-Response; alpha=1e-4	oseltamivir	1.9	0.46928115625937183	0.2606996953423648	0.9999849036679873	0.3486469417124078	0.9518263891389034
Dose-Response; alpha=1e-4	oseltamivir	2	0.38995361062930006	0.232782959163294	0.9999707703149318	0.33823492472234784	0.8895138396739406
Dose-Response; alpha=1e-4	oseltamivir	2.1	0.3703491503846258	0.20178456796515	0.9999546648994765	0.32902383661036494	0.794187012462294
Dose-Response; alpha=1e-4	oseltamivir	2.2	0.3599209875161284	0.1721881699608775	0.9999133483834158	0.31874617737615096	0.6593059507902682
Dose-Response; alpha=1e-4	oseltamivir	2.3000000000000003	0.35085950111594577	0.1402034935057947	0.9998343980787052	0.30859494513811503	0.5264276824059293
Dose-Response; alpha=1e-4	oseltamivir	2.4000000000000004	0.3416217158214004	0.10619942761354442	0.9996831656814561	0.29291062462837825	0.4199912232947592
Dose-Response; alpha=1e-4	oseltamivir	2.5	0.33414652980837645	0.07252136865770674	0.9993889196908885	0.2729326049419223	0.3822066538968763
Dose-Response; alpha=1e-4	oseltamivir	2.6	0.325383539847288	0.04281319148748001	0.9987450835942605	0.2505413750072891	0.37337011397030195
Dose-Response; alpha=1e-4	oseltamivir	2.7	0.3135434890666453	0.02298587455446049	0.9978030574789604	0.22463614013766559	0.3629122391555276
Dose-Response; alpha=1e-4	oseltamivir	2.8000000000000003	0.3006258168714157	0.011665212209254944	0.9958277654653146	0.19808413139878242	0.3545976207041691
Dose-Response; alpha=1e-4	oseltamivir	2.9000000000000004	0.28524705330789485	0.005792813580190378	0.9921235098525142	0.16930878400224958	0.3469090881140647
Dose-Response; alpha=1e-4	oseltamivir	3	0.26599710811543537	0.0028233670635910814	0.9852943115180729	0.13922246940154376	0.3383273846024162
Dose-Response; alpha=1e-4	oseltamivir	3.1	0.244820543827873	0.001474429634972463	0.9730922260126137	0.10780737038513674	0.3296072560938093
Dose-Response; alpha=1e-4	oseltamivir	3.2	0.2218225186737371	6.581247425198472e-4	0.952460139652203	0.07990637208707921	0.3174332190216286
Dose-Response; alpha=1e-4	oseltamivir	3.3000000000000003	0.19780079456621952	3.173394071540325e-4	0.9205489756478707	0.053692261685474946	0.3049067003664081
Dose-Response; alpha=1e-4	oseltamivir	3.4000000000000004	0.1712863108834642	1.6302512778208766e-4	0.8768150146914124	0.0346388849931539	0.2889786102953007
Dose-Response; alpha=1e-4	oseltamivir	3.5	0.14412691090292962	8.237345778514262e-5	0.8234450805983676	0.022939304934101873	0.27071512645573115
Dose-Response; alpha=1e-4	oseltamivir	3.6	0.11626522156173885	3.5288544469389006e-5	0.7628547007384332	0.01378471542740689	0.2525597086156808
Dose-Response; alpha=1e-4	oseltamivir	3.7	0.08926197681911802	1.685951326259039e-5	0.6984088093307116	0.00872299456096387	0.23151126891794013
Dose-Response; alpha=1e-4	oseltamivir	3.8	0.06509011150487559	6.869609984599956e-6	0.6420687133619445	0.005393331279931274	0.20886617331935542
Dose-Response; alpha=1e-4	oseltamivir	3.9	0.046015733402122116	3.1471715060515935e-6	0.5862360687880372	0.0032210711146229976	0.18655771645818284
Dose-Response; alpha=1e-4	oseltamivir	4	0.03111739040868916	1.3207819607868876e-6	0.5328989453372233	0.0018014975462758154	0.16349018960754066
Dose-Response; alpha=1e-4	oseltamivir	4.1000000000000005	0.021013420975024566	5.897757638539947e-7	0.48420674075218506	0.001028567441311773	0.13941152738253826
Dose-Response; alpha=1e-4	oseltamivir	4.2	0.013207379013420673	2.5180785814538086e-7	0.44137368426761275	5.98123458017602e-4	0.11317992645158848
Dose-Response; alpha=1e-4	oseltamivir	4.3	0.008632355949607928	1.0748400820770333e-7	0.4002484294870957	3.3571716114472183e-4	0.08978321346376356
Dose-Response; alpha=1e-4	oseltamivir	4.4	0.005699063469157217	4.60309045491325e-8	0.3742527256884411	1.9875069209274177e-4	0.06920896441884125
Dose-Response; alpha=1e-4	oseltamivir	4.5	0.003580482779744154	1.9624024524822483e-8	0.36412066844474306	1.1364025719146076e-4	0.05365832495589065
Dose-Response; alpha=1e-4	oseltamivir	4.6000000000000005	0.0022126306890009606	8.389134545372378e-9	0.35390066741306603	6.462471581389351e-5	0.03970421272275465
Dose-Response; alpha=1e-4	oseltamivir	4.7	0.0014477769230419324	3.4149288091755993e-9	0.3444701795214205	3.634010080566519e-5	0.029877178624409584
Dose-Response; alpha=1e-4	oseltamivir	4.800000000000001	9.152788595967465e-4	1.4514306090340768e-9	0.3361773170880803	1.9964372155845123e-5	0.02185472001358263
Dose-Response; alpha=1e-4	oseltamivir	4.9	6.228476981320896e-4	6.085464299143695e-10	0.32582489156968514	1.0720976284961381e-5	0.016014876311153503
Dose-Response; alpha=1e-4	oseltamivir	5	3.9056481714433433e-4	2.7955250614386534e-10	0.3077885914902942	6.024799266202141e-6	0.011363272147852904
Dose-Response; alpha=1e-4	oseltamivir	5.1000000000000005	2.3070597242680346e-4	1.1158990398385529e-10	0.2925649811547828	3.5291851097629667e-6	0.008124085629510058
Dose-Response; alpha=1e-4	oseltamivir	5.2	1.4637998741429126e-4	4.902397932049496e-11	0.2761084090823065	2.099038803715647e-6	0.005733371654520203
Dose-Response; alpha=1e-4	oseltamivir	5.300000000000001	8.948261299607241e-5	1.9625415181856456e-11	0.2587377356312988	1.2305370681864325e-6	0.0042600648226810145
Dose-Response; alpha=1e-4	oseltamivir	5.4	5.713852514638296e-5	8.0438156135898e-12	0.24391709200106865	6.607513286238653e-7	0.002974872521542854
Dose-Response; alpha=1e-4	oseltamivir	5.5	3.530044005894961e-5	3.4816788341274218e-12	0.22564491370278733	3.7530218793824233e-07	0.002040084763211325
Dose-Response; alpha=1e-4	oseltamivir	5.6000000000000005	2.2712208573583137e-5	1.4600098907635586e-12	0.1966194689998047	2.1018686835461153e-7	0.0014178378687188797
Dose-Response; alpha=1e-4	oseltamivir	5.7	1.3996266752414055e-5	6.479566883044185e-13	0.17941202819664892	1.1024676932480659e-7	0.0010080243757702723
Dose-Response; alpha=1e-4	oseltamivir	5.800000000000001	8.574239608039047e-6	3.184702501712878e-13	0.16372328794887928	5.962926935554336e-8	7.122379469778339e-4
Dose-Response; alpha=1e-4	oseltamivir	5.9	5.662655045146625e-6	1.3296863610179346e-13	0.14820689709154816	3.146868063352848e-8	5.129568457513112e-4
Dose-Response; alpha=1e-4	oseltamivir	6	3.6106409907477044e-6	5.671574321297613e-14	0.13068182843523812	1.6538139108179806e-8	3.7042746298521223e-4
Dose-Response; alpha=1e-4	oseltamivir	6.1000000000000005	2.121687966649688e-6	2.7300384175532606e-14	0.11103626657246339	8.900355980001606e-9	2.5101154377712986e-4
Dose-Response; alpha=1e-4	oseltamivir	6.2	1.3275515423627482e-6	1.2370660051885811e-14	0.09822935990375142	4.849342899460041e-9	1.7304197412190692e-4
Dose-Response; alpha=1e-4	oseltamivir	6.300000000000001	7.887149437446617e-7	5.304090500146687e-15	0.08638330919272649	2.830717632518187e-9	1.2898571196687247e-4
Dose-Response; alpha=1e-4	oseltamivir	6.4	4.957480899681066e-7	2.212119376565625e-15	0.07553547683987684	1.6677206837734104e-9	9.559272869272273e-5
Dose-Response; alpha=1e-4	oseltamivir	6.5	3.2059403598516667e-7	1.1018963519404683e-15	0.05877756242873379	9.425246971783707e-10	6.540702070520488e-5
Dose-Response; alpha=1e-4	oseltamivir	6.6000000000000005	1.9954778346376045e-7	4.440892098500626e-16	0.04134975764507593	5.371358635652967e-10	4.6190454965649996e-5
Dose-Response; alpha=1e-4	oseltamivir	6.7	1.3008187793595027e-7	1.1102230246251565e-16	0.03207437357060563	3.105461443553281e-10	3.4141353799810314e-5
Dose-Response; alpha=1e-4	oseltamivir	6.800000000000001	8.108164761821968e-8	0	0.02709689147635925	1.7299917054458547e-10	2.5099744397849566e-5
Dose-Response; alpha=1e-4	oseltamivir	6.9	5.2425677687928385e-8	0	0.023505911127689013	9.449444005049656e-11	1.704438854274737e-5
Dose-Response; alpha=1e-4	oseltamivir	7	3.392628294962563e-8	0	0.01928788363722839	5.3726356696870425e-11	1.1744887522341374e-5
Dose-Response; alpha=1e-4	oseltamivir	7.1000000000000005	2.165694612532576e-8	0	0.014358798559267971	3.079678179140899e-11	8.647321618066028e-6
Dose-Response; alpha=1e-4	oseltamivir	7.2	1.3907254958755999e-8	0	0.010822156653319167	1.6988438433784836e-11	6.366142716068834e-6
Dose-Response; alpha=1e-4	oseltamivir	7.300000000000001	8.996611011724553e-9	0	0.009202936373960077	9.380080046028638e-12	4.673994974530027e-6
Dose-Response; alpha=1e-4	oseltamivir	7.4	5.892834498144595e-9	0	0.007818441693962817	5.334233055265258e-12	3.431579026463849e-6
Dose-Response; alpha=1e-4	oseltamivir	7.5	3.4288974992691124e-9	0	0.006604680926145639	3.350236754684488e-12	2.473603479519193e-6
Dose-Response; alpha=1e-4	oseltamivir	7.6	2.2237534591518227e-9	0	0.005571599045220492	1.8795520695391588e-12	1.7888765599105572e-6
Dose-Response; alpha=1e-4	oseltamivir	7.7	1.3705294121812983e-9	0	0.00469552832059063	1.009886618774658e-12	1.2058018653560154e-6
Dose-Response; alpha=1e-4	oseltamivir	7.800000000000001	8.886270608243763e-10	0	0.003953147865928409	5.749289933021373e-13	8.563537174932634e-7
Dose-Response; alpha=1e-4	oseltamivir	7.9	5.621449972181836e-10	0	0.003324438444670814	3.2940317140628395e-13	6.226237042328275e-7
Dose-Response; alpha=1e-4	oseltamivir	8	3.707577023170927e-10	0	0.002792279734647957	1.7563728249569976e-13	4.332612018043136e-7
Dose-Response; alpha=1e-4	oseltamivir	8.1	2.356882466969523e-10	0	0.002342024353175146	9.314771176605063e-14	3.042870554414989e-7
Dose-Response; alpha=1e-4	oseltamivir	8.200000000000001	1.49228129853185e-10	0	0.0019612263415302016	4.901634653720066e-14	2.1359276144994332e-7
Dose-Response; alpha=1e-4	oseltamivir	8.3	9.722767035924562e-11	0	0.0016392536074889062	2.8449465006019636e-14	1.536177761385371e-7
Dose-Response; alpha=1e-4	oseltamivir	8.4	6.179706746323177e-11	0	0.0013670991034562885	1.6459056340067946e-14	1.081848661488305e-7
Dose-Response; alpha=1e-4	oseltamivir	8.5	3.895833655676029e-11	0	0.0011371058148100673	9.325873406851315e-15	7.588020059512424e-8
Dose-Response; alpha=1e-4	oseltamivir	8.6	2.48593923224405e-11	0	9.427790373891534e-4	5.079270337660091e-15	5.231878080769192e-8
Dose-Response; alpha=1e-4	oseltamivir	8.700000000000001	1.5234757899662554e-11	0	7.773418713580226e-4	2.9698465908722937e-15	3.66280906438643e-8
Dose-Response; alpha=1e-4	oseltamivir	8.8	9.570899628386087e-12	0	6.388940685219418e-4	1.5543122344752192e-15	2.5816887794238852e-8
Dose-Response; alpha=1e-4	oseltamivir	8.9	6.245615136180049e-12	0	5.219666189729326e-4	7.494005416219807e-16	1.814418904011461e-8
Dose-Response; alpha=1e-4	oseltamivir	9	3.727296249422807e-12	0	4.232209706481192e-4	4.440892098500626e-16	1.2883189209889068e-8
Dose-Response; alpha=1e-4	oseltamivir	9.1	2.404965115943014e-12	0	3.398391792452075e-4	3.0531133177191805e-16	9.000044348672631e-9
Dose-Response; alpha=1e-4	oseltamivir	9.2	1.5181744750236703e-12	0	2.694351557808892e-4	2.220446049250313e-16	6.100260740993235e-9
Dose-Response; alpha=1e-4	oseltamivir	9.3	8.966716258385077e-13	0	2.099892289972398e-4	1.1102230246251565e-16	4.232246414437313e-9
Dose-Response; alpha=1e-4	oseltamivir	9.4	5.450084827884893e-13	0	1.598034098311134e-4	0	2.7942710090211875e-9
Dose-Response; alpha=1e-4	oseltamivir	9.5	3.155253835984695e-13	0	1.1743667570449358e-4	0	1.779089320308458e-9
Dose-Response; alpha=1e-4	oseltamivir	9.6	1.7813528430110637e-13	0	8.169058038403891e-5	0	1.1407368938343154e-9
Dose-Response; alpha=1e-4	oseltamivir	9.7	9.520162436160717e-14	0	5.160303988911425e-5	0	5.723379825628427e-10
Dose-Response; alpha=1e-4	oseltamivir	9.8	4.0467629247586956e-14	0	2.6615044177522e-5	0	2.8257840511969334e-10
Dose-Response; alpha=1e-4	oseltamivir	9.9	1.0769163338864018e-14	0	7.4223971312320414e-6	0	8.035580534304643e-11
Dose-Response; alpha=1e-4	oseltamivir	10	5.551115123125783e-16	0	5.6095186828919364e-11	0	4.393568842075979e-12
