# Supplementary material for: Novel modelling approaches to predict the role of antivirals in reducing influenza transmission
Source: PLoS Comput Biol. 2023 Jan 6;19(1):e1010797. doi: 10.1371/journal.pcbi.1010797 (PMC9876374; doi:10.1371/journal.pcbi.1010797)
Supplement: S1 Zip Folder — Contents include R files of programming scripts used to generate data, simulation data, and data used to generate figures in the manuscript. (ZIP) [file pcbi.1010797.s007.zip › Data and model codes/Figure data/Fig 4B data_ time dependent mitigation by time group.csv]

Model	treatment	treatment_start_group	treatment_start_group_high_hrs	median_mitigation	mean_mitigation	low_mitigation	high_mitigation	iqr_low_mitigation	iqr_high_mitigation
Natural Scale	baloxavir	12-24h	24	0.3985335282279831	0.49406255468037846	0.00369308273399703	0.9999964911787711	0.10111074364130859	0.9685765271953053
Natural Scale	oseltamivir	12-24h	24	0.3829031592865632	0.4869589044100996	0.0035444370243561977	0.9999963044600508	0.09704546418054799	0.9631867489359061
Log Scale	baloxavir	12-24h	24	0.5213680449786322	0.5447732179144662	0.19358963142000027	0.9817844038186887	0.40459665707278314	0.6607498663435057
Log Scale	oseltamivir	12-24h	24	0.26589772909220333	0.3631043750774589	0.14329857170156718	0.9812304621829088	0.22633505831070977	0.3967869505030986
Dose-Response; alpha=1e-4	baloxavir	12-24h	24	0.5642339449976199	0.5811299697831827	0.13550140326887247	0.9998666373419887	0.402933249564739	0.7543642384249786
Dose-Response; alpha=1e-4	oseltamivir	12-24h	24	0.3510955160328695	0.45754382320260023	0.12660652491389443	0.999854915359176	0.3052845812998143	0.5561805702133142
Natural Scale	baloxavir	24-36h	36	0.0618895295279806	0.24434937947722657	1.2249899472061566e-4	0.9999184671945816	0.010165892673944743	0.32512954598574956
Natural Scale	oseltamivir	24-36h	36	0.059439260829201146	0.24048804491677647	1.1762101182957731e-4	0.999915121841257	0.009772254702169497	0.31367252737830553
Log Scale	baloxavir	24-36h	36	0.39479751758977877	0.40679785540281954	0.08660666559543306	0.916000759672108	0.27356005754304286	0.5050161964072599
Log Scale	oseltamivir	24-36h	36	0.22175945718434265	0.26501211845817596	0.07711121766140248	0.9030025750364911	0.17499632869208215	0.262594936747356
Dose-Response; alpha=1e-4	baloxavir	24-36h	36	0.3795417203810398	0.40030515844842873	0.010373158820547923	0.9971412985995234	0.2199036696545845	0.5401393934070868
Dose-Response; alpha=1e-4	oseltamivir	24-36h	36	0.30113363391539666	0.32253446452509543	0.009950576070886522	0.9969526174620043	0.19977960975681988	0.3555899023383585
Natural Scale	baloxavir	36-48h	48	0.0079836279652018	0.11195575470862426	3.2980592339360024e-6	0.9982342358643355	8.040451426411799e-4	0.053923346610974116
Natural Scale	oseltamivir	36-48h	48	0.0076647950824781375	0.11029742392351334	3.1654951321291595e-6	0.9981428096928382	7.719549020760164e-4	0.05175616536105049
Log Scale	baloxavir	36-48h	48	0.28336745487581727	0.2988056969213795	0.022413587258373942	0.8010879543278147	0.16565927335640784	0.39990255929463003
Log Scale	oseltamivir	36-48h	48	0.17770711626474667	0.1980520912013009	0.021297208189345183	0.7583673113055827	0.12438700262194485	0.22362017824817337
Dose-Response; alpha=1e-4	baloxavir	36-48h	48	0.2181923056027114	0.25505008666287365	2.594782824410169e-4	0.945499007794077	0.05907089038548258	0.379088339596523
Dose-Response; alpha=1e-4	oseltamivir	36-48h	48	0.19937165658863704	0.2160080268786704	2.5048590235991763e-4	0.9421119817721277	0.05636858343427198	0.3065972306090148
