# Supplementary material for: Novel modelling approaches to predict the role of antivirals in reducing influenza transmission
Source: PLoS Comput Biol. 2023 Jan 6;19(1):e1010797. doi: 10.1371/journal.pcbi.1010797 (PMC9876374; doi:10.1371/journal.pcbi.1010797)
Supplement: S1 Zip Folder — Contents include R files of programming scripts used to generate data, simulation data, and data used to generate figures in the manuscript. (ZIP) [file pcbi.1010797.s007.zip › Data and model codes/Figure data/Fig 5A data_home transmission simulation.csv]

Model	treatment	reduction_median	reduction_5pctlow	reduction_iqr_low	reduction_iqr_high	reduction_95pcthigh
Natural Scale	baloxavir	0.24776767918360842	0.10859728506787325	0.19367588932806323	0.29957805907172996	0.37401574803149606
Natural Scale	oseltamivir	0.2432432432432432	0.09870955946034372	0.1865079365079365	0.2962962962962963	0.3675979159180739
Log Scale	baloxavir	0.4476987447698745	0.34145185527684657	0.405982905982906	0.4872066492829205	0.5404411764705883
Log Scale	oseltamivir	0.28515625	0.15454545454545454	0.23404255319148937	0.33193713169915273	0.39754098360655743
Dose-Response; alpha=1e-4	baloxavir	0.4512195121951219	0.3406066480951664	0.4083333333333333	0.4916666666666667	0.5428627232142857
Dose-Response; alpha=1e-4	oseltamivir	0.3510657596371882	0.23076923076923073	0.3038461538461539	0.39607843137254906	0.45599999999999996
