# Supplementary material for: Novel modelling approaches to predict the role of antivirals in reducing influenza transmission
Source: PLoS Comput Biol. 2023 Jan 6;19(1):e1010797. doi: 10.1371/journal.pcbi.1010797 (PMC9876374; doi:10.1371/journal.pcbi.1010797)
Supplement: S1 Zip Folder — Contents include R files of programming scripts used to generate data, simulation data, and data used to generate figures in the manuscript. (ZIP) [file pcbi.1010797.s007.zip › Data and model codes/Figure data/Fig 5B data_BLOCKSTONE reconstruction.csv]

Model	treatment_start_group	reduction_median	reduction_5pctlow	reduction_iqr_low	reduction_iqr_high	reduction_95pcthigh
Natural Scale	0-24hr	0.021897810218978075	-0.9562043795620438	-0.3041362530413625	0.2827250608272507	0.5397166165736368
Natural Scale	24-48hr	-0.008333333333333304	-1.0952380952380953	-0.34444444444444455	0.2666666666666666	0.49583333333333335
Natural Scale	Overall	-0.016497461928933976	-0.8071065989847714	-0.29079042784626563	0.1311987504880906	0.36751269035532996
Log Scale	0-24hr	0.40463344969850834	-0.10851581508515817	0.2392538523925385	0.5485682201010669	0.6990454800673779
Log Scale	24-48hr	0.19333333333333336	-0.8333333333333335	-0.10000000000000009	0.41333333333333333	0.6333333333333333
Log Scale	Overall	0.31454577279887974	-0.09997792981681752	0.19684151156232377	0.41706238742426727	0.5869470630891951
Dose-Response; alpha=1e-4	0-24hr	0.3671103477887506	-0.2038180797304885	0.1723750701852892	0.5109489051094891	0.6887856668878567
Dose-Response; alpha=1e-4	24-48hr	0.11999999999999988	-0.9066666666666667	-0.19166666666666665	0.33999999999999997	0.5809523809523809
Dose-Response; alpha=1e-4	Overall	0.25779550398839735	-0.19104753114905404	0.06030456852791877	0.36751269035532996	0.5482233502538072
