# Supplementary material for: Novel modelling approaches to predict the role of antivirals in reducing influenza transmission
Source: PLoS Comput Biol. 2023 Jan 6;19(1):e1010797. doi: 10.1371/journal.pcbi.1010797 (PMC9876374; doi:10.1371/journal.pcbi.1010797)
Supplement: S1 Zip Folder — Contents include R files of programming scripts used to generate data, simulation data, and data used to generate figures in the manuscript. (ZIP) [file pcbi.1010797.s007.zip › Data and model codes/generate_simulations.R]

library(tidyverse)
library(deSolve)

setwd(getSrcDirectory(function(){}))

#####
# Solves the PK model with the specified parameters
#
# beta: target cell infection rate
# p: viral production rate
# c: viral clearance rate
# delta: infected cell clearance rate
# v0: initial log10 viral load
# treatment_start: start time of treatment
# p_treated: viral production rate under treatment
# times: desired output times (days)
#
# Returns the viral load time series as a tbl
solve_pkpd_model = function(beta, p, c, delta, v0,
                            treatment_start = Inf, p_treated = p,
                            times = seq(0, 20, 0.1)) {
  #####
  # Solve ODE
  model = function(time, y, parms) {
    with(as.list(y), {
      p_eff = if (time >= treatment_start) {p_treated} else {p}
      dT = -beta * T * V
      dI = beta * T * V - delta * I
      dV = p_eff * I - c * V
      list(c(dT, dI, dV))
    })
  }

  y = c(T = 4e8, I = 1e-6, V=v0)
  out = ode(y, times, model, parms = parameters, method = "radau")
  return( out[, "V"])
}

#####
# Generate simulations
#
# 1,000 Samples
#  For each sample have antiviral treatment times in increments of 0.1 day

set.seed(8675309)

n_sim = 1e3
dt = 0.1
times = seq(0, 10, by = 0.1)
treatment_times = seq(0, 10, by = 0.1)


#####
# PK Parameters
#

# Bodyweight [kg] - estimated from actual trial population (non-Asian only)
bodyweight = rlnorm(n_sim, meanlog = log(77.3), sdlog = 0.22)

# Clearance [ng.h/mL]
tvcl = 5.38 * (bodyweight / 64.8) ^ 1.04 * 1.77
clearance = rlnorm(n_sim, meanlog = log(tvcl), sdlog = 0.41)

# Dose [mg] is determined by bodyweight
dose = ifelse(bodyweight < 80, 40, 80)

# Compute the AUC
auc = dose/clearance * 1000

#####
# PD parameters
#

# Initial viral load [TCID50/mL]
v0 = 10^rnorm(n_sim, mean = -4.54, sd = 0.523)

# Target cell infection rate [1/((TCID50/mL).days)]
beta = rlnorm(n_sim, meanlog = log(3.18e-6), sdlog = 0.271)

# Infected cell clearance rate [1/days]
delta = rlnorm(n_sim, meanlog = log(4.76), sdlog = 0.489)

# Viral clearance rate [1/days]
c = 17

# Viral production rate [TCID50/(mL.days)] (inhibited by treatment, if applicable)

# Placebo
p = 0.428

# Baloxavir
auc50 = 1.01 # [ng.h/mL]
p_baloxavir = p * (1 - auc/(auc + auc50))

# Oseltamivir
p_oseltamivir = 0.0173

#####
# Assemble all of these data points and simulate
#

base_pkpd_data = tibble(
  sample = 1:n_sim,
  beta = beta,
  p = p,
  c = c,
  delta = delta,
  v0 = v0
)

parameters = tibble(
  treatment = "none",
  treatment_start = Inf
) %>% bind_rows(
  tibble(treatment = c("baloxavir", "oseltamivir")) %>%
    crossing(treatment_start = treatment_times)
) %>%
  crossing(
    base_pkpd_data
  ) %>%
  group_by(treatment, treatment_start) %>%
  mutate(p_treated = case_when(
    treatment == "none" ~ p,
    treatment == "baloxavir" ~ p_baloxavir,
    treatment == "oseltamivir" ~ p_oseltamivir
  ))

output = parameters %>%
  group_by_all() %>%
  do(tibble(time = times,
            viral_load = solve_pkpd_model(
            beta = .$beta,
            p = .$p,
            c = .$c,
                  delta = .$delta,
                  v0 = .$v0,
                  treatment_start = .$treatment_start,
                  p_treated  = .$p_treated,
                  times = times
                )))

# Save sim output
write_csv(output, "sim_output_full.csv")
