# Supplementary material for: Novel modelling approaches to predict the role of antivirals in reducing influenza transmission
Source: PLoS Comput Biol. 2023 Jan 6;19(1):e1010797. doi: 10.1371/journal.pcbi.1010797 (PMC9876374; doi:10.1371/journal.pcbi.1010797)
Supplement: S1 Zip Folder — Contents include R files of programming scripts used to generate data, simulation data, and data used to generate figures in the manuscript. (ZIP) [file pcbi.1010797.s007.zip › Data and model codes/Model estimation Code.txt]

; this script is generated automatically

<DATAFILE>

[FILEINFO]
file = 'PKPD_CAPendo_13DEC17_cleanTypeA2b.csv'
delimiter = semicolumn
header = {ID, STDY, TRTP, DOSE, DOIMIN, DOIMAX, AVISIT, DAY, MDV, TIME, TIME24, TT24, TIME36, TT36, TIME48, TT48, DV, AUC, AUC, CMAX, BASELINE, BWT, AGE, HLTH, FOOD, JPAS, RACEF, ASIAN, GEND, CENS, MAXVT, VTYPE, PK24H, PK24H, MDV}

[CONTENT]
ID = {use=identifier}
DOIMAX = {use=covariate, type=continuous}
TIME36 = {use=time}
TT36 = {use=regressor}
DV = {use=observation, name=y, ytype=1, type=continuous}
AUC = {use=regressor}
AUC = {use=covariate, type=continuous}
CMAX = {use=covariate, type=continuous}
BWT = {use=covariate, type=continuous}
AGE = {use=covariate, type=continuous}
ASIAN = {use=covariate, type=categorical}
GEND = {use=covariate, type=categorical}
CENS = {use=censored}
VTYPE = {use=covariate, type=categorical}
PK24H = {use=covariate, type=continuous}

<MODEL>

[COVARIATE]
input = {DOIMAX, AUC, CMAX, BWT, AGE, ASIAN, GEND, VTYPE, PK24H}
ASIAN = {type=categorical, categories={0, 1}}
GEND = {type=categorical, categories={0, 1}}
VTYPE = {type=categorical, categories=1}

[INDIVIDUAL]
input = {V0i_pop, omega_V0i, beta_pop, omega_beta, cNT_pop, beta_cNT_ASIAN_1, ASIAN, incc_pop, delNT_pop, omega_delNT, incd_pop, pNT_pop, AUCp_pop, AUCc_pop, AUCd_pop}
ASIAN = {type=categorical, categories={0, 1}}

DEFINITION:
V0i = {distribution=normal, typical=V0i_pop, sd=omega_V0i}
beta = {distribution=lognormal, typical=beta_pop, sd=omega_beta}
cNT = {distribution=lognormal, typical=cNT_pop, covariate=ASIAN, coefficient={0, beta_cNT_ASIAN_1}, no-variability}
incc = {distribution=lognormal, typical=incc_pop, no-variability}
delNT = {distribution=lognormal, typical=delNT_pop, sd=omega_delNT}
incd = {distribution=lognormal, typical=incd_pop, no-variability}
pNT = {distribution=lognormal, typical=pNT_pop, no-variability}
AUCp = {distribution=lognormal, typical=AUCp_pop, no-variability}
AUCc = {distribution=lognormal, typical=AUCc_pop, no-variability}
AUCd = {distribution=lognormal, typical=AUCd_pop, no-variability}

[LONGITUDINAL]
input = a

file = './ModelFluVK1_AUCall.txt'

DEFINITION:
y = {distribution=normal, prediction=VT, errorModel=constant(a)}

<FIT>
data = y
model = y

<PARAMETER>
V0i_pop = {value=0.5, method=MLE}
omega_V0i = {value=1, method=MLE}
beta_pop = {value=0.0001, method=MLE}
omega_beta = {value=1, method=MLE}
cNT_pop = {value=3.3, method=MLE}
beta_cNT_ASIAN_1 = {value=0, method=MLE}
incc_pop = {value=1e-007, method=FIXED}
delNT_pop = {value=0.5, method=MLE}
omega_delNT = {value=1, method=MLE}
incd_pop = {value=1e-007, method=FIXED}
pNT_pop = {value=0.2, method=MLE}
AUCp_pop = {value=1e+006, method=FIXED}
AUCc_pop = {value=1e+006, method=FIXED}
AUCd_pop = {value=10, method=MLE}
a = {value=1, method=MLE}

<MONOLIX>

[TASKS]
populationParameters()
individualParameters(method = conditionalMode)
fim(method = Linearization)
logLikelihood(method = Linearization)
plotResult()

[SETTINGS]
GLOBAL:
exportpath = 'Shinogidata_VK_Std23_TypeA_36e_noiivc_Asiand'
autochains = no

POPULATION:
mixturesinitbeta = 1
