# Supplementary material for: Novel modelling approaches to predict the role of antivirals in reducing influenza transmission
Source: PLoS Comput Biol. 2023 Jan 6;19(1):e1010797. doi: 10.1371/journal.pcbi.1010797 (PMC9876374; doi:10.1371/journal.pcbi.1010797)
Supplement: S1 Zip Folder — Contents include R files of programming scripts used to generate data, simulation data, and data used to generate figures in the manuscript. (ZIP) [file pcbi.1010797.s007.zip › Data and model codes/Model simulation code.R]

library(tidyverse)
library(deSolve)

n_sim = 1e3
set.seed(8675308) #8675309

#####
# PK Parameters
#

# Bodyweight [kg] - estimated from actual trial population (non-asian only)
bodyweight = rlnorm(n_sim, meanlog = log(77.3), sdlog = 0.22)

# Clearance [ng.h/mL]
tvcl = 5.38 * (bodyweight / 64.8) ^ 1.04 * 1.77
clearance = rlnorm(n_sim, meanlog = log(tvcl), sdlog = 0.41)

# Dose [mg] is determined by bodyweight
dose = ifelse(bodyweight < 80, 40, 80)

# Compute the AUC
auc = dose/clearance * 1000

#####
# PD parameters
#

# Initial viral load [TCID50/mL]
# v0 = 10^rnorm(n_sim, mean = -3.42, sd = 0.278)
v0 = rlnorm(n_sim, meanlog = log(10^-3.42), sdlog = 0.278)

# Target cell infection rate [1/((TCID50/mL).days)]
beta = rlnorm(n_sim, meanlog = log(1.81e-6), sdlog = 0.284)

# Infected cell clearance rate [1/days]
delta = rlnorm(n_sim, meanlog = log(7.07), sdlog = 0.647)
# delta = 7.07 # This is in their sample code, but I think it is incorrect.

# Viral clearance rate [1/days]
c = 14.8

# Viral production rate [TCID50/(mL.days)] (inhibited by treatment, if applicable)
auc50 = 0.434 # [ng.h/mL]
p = 0.661
p_treated = p * (1 - auc/(auc + auc50))

#####
# Treatment initiation [days] - estimated from study
# 9.4% 2 days (0-12h since symptom onset)
# 30.2% 2.5 days (12-24h since symptom onset)
# 37.1% 3 days (24-36h since symptom onset)
# 23.3% 3.5 days (36-48h since symptom onset)
#
treatment_start = sample(x = c(2,2.5,3,3.5),
                         n_sim, replace = T,
                         prob = c(0.094, 0.302, 0.371, 0.233))

#####
# Solves the PK model with the specified parameters
#
# beta: target cell infection rate
# p: viral production rate
# c: viral clearance rate
# delta: infected cell clearance rate
# v0: initial log10 viral load
# treatment_start: start time of treatment
# p_treated: viral production rate under treatment
# times: desired output times (days)
#
# Returns the viral load time series as a tbl
solve_pkpd_model = function(beta, p, c, delta, v0,
                            treatment_start = Inf, p_treated = p,
                            times = seq(0, 20, 0.1)) {
  #####
  # Solve ODE
  model = function(time, y, parms) {
    with(as.list(y), {
      p_eff = if (time >= treatment_start) {p_treated} else {p}
      dT = -beta * T * V
      dI = beta * T * V - delta * I
      dV = p_eff * I - c * V
      list(c(dT, dI, dV))
    })
  }
  
  y = c(T = 4e8, I = 1e-6, V=v0)
  out = ode(y, times, model, parms = parameters, method = "radau") #, method = "radau"
  return( out[, "V"])
}
# plot(seq(0, 20, 0.1),
#      log10(solve_pkpd_model(beta[1], p[1], c[1], delta[1],
#                             treatment_start[1], p_treated[1])),
#      type = "l")


#####
# Solve the model for a population of people with and without treatment
#

experiment_parameters = data_frame(use_treatment = c(FALSE, TRUE)) %>%
  crossing(data_frame(
    sample = 1:n_sim,
    beta = beta,
    p = p,
    c = c,
    delta = delta,
    v0 = v0,
    treatment_start = treatment_start,
    p_treated = p_treated
  )) %>%
  mutate(treatment_start = ifelse(use_treatment, treatment_start, Inf))

experiment_results = experiment_parameters %>%
  group_by_all() %>%
  do(data_frame(time = seq(0, 20, 0.1),
                viral_load = solve_pkpd_model(
                  beta = .$beta,
                  p = .$p,
                  c = .$c,
                  delta = .$delta,
                  v0 = .$v0,
                  treatment_start = .$treatment_start,
                  p_treated  = .$p_treated
                )))

print(
  ggplot(experiment_results) +
    geom_line(aes(x = time, y = viral_load, group = interaction(use_treatment, sample),
                  color = use_treatment), alpha = 0.2, size = 0.75) +
    scale_y_log10() +
    coord_cartesian(xlim = c(0, 8))
)

print(
  ggplot(experiment_results %>%
           group_by(time, use_treatment) %>%
           mutate(low = quantile(viral_load, 0.05),
                  mid = quantile(viral_load, 0.5),
                  high = quantile(viral_load, 0.95))) +
    geom_ribbon(aes(x = time, ymin = low, ymax = high, group = use_treatment,
                  fill = use_treatment), alpha = 0.5, size = 0.75) +
    geom_line(aes(x = time, y = mid, group = use_treatment,
                    color = use_treatment), alpha = 1, size = 0.75) +
    scale_y_log10() +
    coord_cartesian(xlim = c(0, 8))
)

#write_csv(experiment_results, "pkpd_experiment_results.csv")

roche_placebo_data = read_csv("~/Desktop/Roche Data/Roche PKPD Model/VD Model_TypeA_NonAsian_Placebo_V.csv")
names(roche_placebo_data)[-1] = 1:1000
roche_placebo_data = roche_placebo_data %>%
  gather(-1, key = "sample", value = "viral_load") %>%
  mutate(sample = as.integer(sample)) %>%
  rename(time = TIME)

roche_baloxavir_data = read_csv("~/Desktop/Roche Data/Roche PKPD Model/VD Model_TypeA_NonAsian_Baloxavir_V.csv")
names(roche_baloxavir_data)[-1] = 1:1000
roche_baloxavir_data = roche_baloxavir_data %>% 
  gather(-1, key = "sample", value = "viral_load") %>%
  mutate(sample = as.integer(sample)) %>%
  rename(time = TIME)


print(
  ggplot(experiment_results %>%
           ungroup %>%
           select(time, use_treatment, sample, viral_load) %>%
           mutate(source = "Simulation") %>%
           bind_rows(roche_placebo_data %>%
                       mutate(source = "Roche",
                              use_treatment = FALSE)) %>%
           bind_rows(roche_baloxavir_data %>%
                       mutate(source = "Roche",
                              use_treatment = TRUE)) %>%
           group_by(time, source, use_treatment) %>%
           mutate(low = quantile(viral_load, 0.05),
                  mid = quantile(viral_load, 0.5),
                  high = quantile(viral_load, 0.95))) +
    geom_ribbon(aes(x = time, ymin = low, ymax = high, group = source,
                    fill = source), alpha = 0.5, size = 0.75) +
    geom_line(aes(x = time, y = mid, group = source,
                  color = source), alpha = 1, size = 0.75) +
    facet_grid(~ use_treatment) +
    scale_y_log10() +
    coord_cartesian(xlim = c(0, 8))
)
