# Supplementary material for: Novel modelling approaches to predict the role of antivirals in reducing influenza transmission
Source: PLoS Comput Biol. 2023 Jan 6;19(1):e1010797. doi: 10.1371/journal.pcbi.1010797 (PMC9876374; doi:10.1371/journal.pcbi.1010797)
Supplement: S1 Zip Folder — Contents include R files of programming scripts used to generate data, simulation data, and data used to generate figures in the manuscript. (ZIP) [file pcbi.1010797.s007.zip › Data and model codes/Simulation data Baloxavir.csv]

TIME	LOGV:1(1)	LOGV:2(2)	LOGV:3(3)	LOGV:4(4)	LOGV:5(5)	LOGV:6(6)	LOGV:7(7)	LOGV:8(8)	LOGV:9(9)	LOGV:10(10)	LOGV:11(11)	LOGV:12(12)	LOGV:13(13)	LOGV:14(14)	LOGV:15(15)	LOGV:16(16)	LOGV:17(17)	LOGV:18(18)	LOGV:19(19)	LOGV:20(20)	LOGV:21(21)	LOGV:22(22)	LOGV:23(23)	LOGV:24(24)	LOGV:25(25)	LOGV:26(26)	LOGV:27(27)	LOGV:28(28)	LOGV:29(29)	LOGV:30(30)	LOGV:31(31)	LOGV:32(32)	LOGV:33(33)	LOGV:34(34)	LOGV:35(35)	LOGV:36(36)	LOGV:37(37)	LOGV:38(38)	LOGV:39(39)	LOGV:40(40)	LOGV:41(41)	LOGV:42(42)	LOGV:43(43)	LOGV:44(44)	LOGV:45(45)	LOGV:46(46)	LOGV:47(47)	LOGV:48(48)	LOGV:49(49)
0	-3.07504	-3.42463	-3.73621	-3.88117	-3.14749	-3.09556	-3.38484	-2.94927	-3.18714	-3.40306	-3.30398	-3.21926	-3.80557	-3.66774	-3.38444	-3.44228	-3.45497	-3.64788	-3.93694	-3.21041	-3.20026	-3.23044	-3.74551	-3.10318	-3.83294	-3.46911	-3.11632	-3.54781	-3.64905	-3.24379	-3.493	-3.1376	-3.64207	-3.35753	-3.70485	-3.31883	-2.9571	-4.11642	-3.74628	-3.33165	-3.17937	-3.20901	-3.28957	-3.29694	-3.68128	-3.1889	-3.77722	-3.72259	-3.77656
0.025	-3.17656	-3.5346	-3.82063	-3.95839	-3.22555	-3.17495	-3.47849	-3.02859	-3.27239	-3.49677	-3.4286	-3.32944	-3.8953	-3.74465	-3.47059	-3.51615	-3.55082	-3.72007	-4.03817	-3.29274	-3.30501	-3.33836	-3.86189	-3.18822	-3.93086	-3.57963	-3.22521	-3.62821	-3.75221	-3.35557	-3.59403	-3.24976	-3.72277	-3.46972	-3.78851	-3.42266	-3.05105	-4.18753	-3.85005	-3.40124	-3.26972	-3.31726	-3.39358	-3.39876	-3.7614	-3.29909	-3.87188	-3.80971	-3.88491
0.05	-3.17582	-3.5469	-3.7968	-3.93141	-3.17414	-3.13396	-3.45445	-2.9785	-3.22993	-3.48614	-3.48889	-3.35998	-3.86685	-3.68655	-3.44237	-3.46876	-3.53924	-3.65996	-4.02734	-3.25285	-3.31877	-3.35624	-3.90342	-3.14397	-3.93519	-3.59349	-3.23907	-3.58692	-3.75511	-3.38951	-3.59049	-3.27841	-3.67168	-3.49221	-3.74193	-3.43357	-3.0333	-4.11156	-3.84626	-3.32958	-3.23656	-3.32957	-3.40523	-3.38973	-3.71792	-3.3129	-3.87215	-3.80039	-3.90536
0.075	-3.11279	-3.48954	-3.72284	-3.86273	-3.0586	-3.03619	-3.36032	-2.86303	-3.117	-3.42043	-3.50349	-3.34462	-3.77283	-3.56007	-3.35667	-3.36843	-3.46663	-3.53872	-3.94191	-3.15155	-3.27968	-3.31826	-3.89697	-3.02779	-3.89137	-3.53817	-3.18892	-3.48667	-3.69582	-3.37781	-3.52244	-3.25366	-3.55123	-3.45265	-3.62411	-3.39046	-2.95206	-3.96163	-3.76973	-3.19113	-3.131	-3.27767	-3.36333	-3.30685	-3.61389	-3.2585	-3.82653	-3.74919	-3.87207
0.1	-3.0215	-3.39591	-3.63103	-3.78081	-2.9201	-2.91846	-3.23625	-2.72378	-2.97647	-3.33259	-3.49178	-3.30809	-3.65237	-3.40903	-3.24935	-3.2507	-3.36823	-3.39695	-3.82121	-3.0276	-3.21678	-3.25366	-3.86596	-2.88337	-3.8281	-3.44661	-3.10664	-3.36528	-3.60776	-3.34465	-3.42501	-3.20233	-3.40488	-3.38078	-3.47875	-3.32314	-2.84428	-3.78606	-3.65791	-3.03032	-2.99539	-3.19379	-3.29743	-3.18889	-3.48808	-3.16869	-3.76328	-3.68348	-3.81328
0.125	-2.91916	-3.28654	-3.53351	-3.69504	-2.77443	-2.79451	-3.10131	-2.57701	-2.8267	-3.2369	-3.46674	-3.26282	-3.5227	-3.25035	-3.13485	-3.12784	-3.26035	-3.24911	-3.68663	-2.89634	-3.14446	-3.178	-3.82387	-2.72951	-3.75777	-3.33925	-3.01067	-3.23721	-3.50824	-3.30246	-3.31613	-3.13945	-3.2502	-3.2946	-3.32429	-3.24629	-2.7269	-3.60286	-3.53183	-2.86298	-2.8492	-3.09639	-3.22207	-3.05704	-3.35538	-3.06347	-3.6939	-3.61317	-3.74393
0.15	-2.81278	-3.17091	-3.43421	-3.60817	-2.62661	-2.66868	-2.96266	-2.42796	-2.67399	-3.13855	-3.43539	-3.21412	-3.38999	-3.08941	-3.01808	-3.00351	-3.14918	-3.09953	-3.547	-2.76282	-3.06858	-3.09804	-3.77706	-2.57265	-3.685	-3.22554	-2.90928	-3.10712	-3.40446	-3.25666	-3.20307	-3.07186	-3.09298	-3.20256	-3.16699	-3.16589	-2.60624	-3.41751	-3.40041	-2.69381	-2.69952	-2.99367	-3.14319	-2.92012	-3.22058	-2.9521	-3.62247	-3.54143	-3.67043
0.175	-2.70495	-3.05287	-3.33437	-3.52099	-2.47817	-2.5423	-2.82279	-2.27824	-2.52037	-3.03932	-3.40117	-3.16409	-3.25631	-2.92781	-2.90059	-2.87877	-3.03689	-2.94946	-3.40559	-2.62861	-2.9914	-3.01643	-3.7283	-2.41487	-3.61138	-3.10938	-2.80583	-2.97642	-3.29913	-3.20945	-3.08853	-3.00239	-2.935	-3.10819	-3.00881	-3.08418	-2.48448	-3.23156	-3.26707	-2.52413	-2.5487	-2.88894	-3.06301	-2.78139	-3.08517	-2.83836	-3.55036	-3.46925	-3.59536
0.2	-2.5966	-2.93391	-3.23437	-3.43373	-2.32954	-2.41576	-2.68251	-2.12833	-2.36647	-2.9398	-3.36564	-3.11356	-3.12232	-2.76602	-2.78288	-2.75391	-2.92422	-2.79926	-3.26355	-2.4942	-2.91374	-2.93421	-3.67873	-2.25681	-3.53748	-2.99228	-2.70159	-2.84554	-3.19323	-3.16168	-2.97345	-2.93219	-2.77679	-3.01291	-2.85037	-3.002	-2.36236	-3.04545	-3.13304	-2.35431	-2.39753	-2.78344	-2.98236	-2.64203	-2.94957	-2.72371	-3.47803	-3.39695	-3.51968
0.225	-2.48806	-2.81461	-3.13432	-3.34644	-2.18086	-2.28917	-2.5421	-1.97835	-2.21249	-2.84018	-3.32954	-3.06284	-2.98822	-2.60417	-2.6651	-2.62901	-2.81142	-2.64902	-3.1213	-2.35972	-2.8359	-2.85175	-3.62883	-2.09865	-3.46348	-2.87483	-2.59705	-2.7146	-3.08713	-3.11371	-2.85819	-2.86169	-2.61851	-2.91728	-2.69185	-2.91965	-2.24011	-2.85928	-2.99876	-2.18445	-2.24623	-2.67766	-2.90154	-2.50244	-2.81391	-2.60872	-3.40562	-3.3246	-3.44378
0.25	-2.37947	-2.69518	-3.03426	-3.25914	-2.03216	-2.16256	-2.40164	-1.82836	-2.05848	-2.74052	-3.29317	-3.01204	-2.85409	-2.44231	-2.5473	-2.50411	-2.69858	-2.49877	-2.97897	-2.22523	-2.758	-2.7692	-3.5788	-1.94047	-3.38945	-2.75725	-2.4924	-2.58365	-2.98096	-3.06565	-2.74286	-2.79109	-2.46021	-2.82151	-2.5333	-2.83724	-2.11783	-2.6731	-2.8644	-2.01459	-2.09491	-2.57177	-2.82066	-2.36278	-2.67824	-2.4936	-3.33319	-3.25224	-3.3678
0.275	-2.27085	-2.5757	-2.93419	-3.17184	-1.88345	-2.03595	-2.26117	-1.67836	-1.90446	-2.64086	-3.25669	-2.96121	-2.71995	-2.28044	-2.42949	-2.37921	-2.58573	-2.34852	-2.83662	-2.09073	-2.68008	-2.68662	-3.52872	-1.78229	-3.3154	-2.63961	-2.38771	-2.4527	-2.87477	-3.01755	-2.62751	-2.72044	-2.30191	-2.72568	-2.37475	-2.75481	-1.99553	-2.48692	-2.73	-1.84472	-1.94356	-2.46584	-2.73976	-2.22309	-2.54256	-2.37843	-3.26076	-3.17988	-3.29178
0.3	-2.16222	-2.4562	-2.83411	-3.08454	-1.73475	-1.90934	-2.12069	-1.52836	-1.75043	-2.54119	-3.22016	-2.91038	-2.58581	-2.11857	-2.31168	-2.2543	-2.47287	-2.19826	-2.69425	-1.95622	-2.60215	-2.60403	-3.47861	-1.6241	-3.24136	-2.52196	-2.283	-2.32174	-2.76857	-2.96945	-2.51216	-2.64977	-2.1436	-2.62984	-2.2162	-2.67237	-1.87322	-2.30074	-2.59559	-1.67485	-1.79222	-2.3599	-2.65885	-2.08339	-2.40688	-2.26324	-3.18832	-3.10751	-3.21575
0.325	-2.05359	-2.3367	-2.73404	-2.99724	-1.58604	-1.78273	-1.98021	-1.37836	-1.59641	-2.44152	-3.1836	-2.85954	-2.45166	-1.9567	-2.19387	-2.12939	-2.36	-2.04801	-2.55189	-1.82172	-2.52422	-2.52143	-3.4285	-1.46591	-3.16731	-2.40429	-2.17829	-2.19079	-2.66236	-2.92134	-2.3968	-2.5791	-1.98529	-2.53398	-2.05764	-2.58992	-1.75092	-2.11456	-2.46118	-1.50498	-1.64087	-2.25395	-2.57794	-1.94369	-2.2712	-2.14804	-3.11588	-3.03515	-3.13971
0.35	-1.94496	-2.21719	-2.63397	-2.90994	-1.43734	-1.65612	-1.83973	-1.22835	-1.44239	-2.34186	-3.14704	-2.80869	-2.31752	-1.79483	-2.07606	-2.00449	-2.24714	-1.89775	-2.40952	-1.68722	-2.44629	-2.43883	-3.37838	-1.30771	-3.09326	-2.28663	-2.07357	-2.05983	-2.55615	-2.87323	-2.28144	-2.50842	-1.82699	-2.43813	-1.89908	-2.50748	-1.62861	-1.92838	-2.32677	-1.33511	-1.48953	-2.148	-2.49702	-1.80399	-2.13552	-2.03284	-3.04343	-2.96279	-3.06367
0.375	-1.83633	-2.09769	-2.5339	-2.82264	-1.28863	-1.52951	-1.69925	-1.07835	-1.28836	-2.24219	-3.11047	-2.75785	-2.18337	-1.63296	-1.95825	-1.87958	-2.13428	-1.7475	-2.26715	-1.55271	-2.36835	-2.35624	-3.32826	-1.14952	-3.01921	-2.16896	-1.96886	-1.92887	-2.44994	-2.82512	-2.16608	-2.43775	-1.66868	-2.34227	-1.74052	-2.42503	-1.50631	-1.7422	-2.19235	-1.16523	-1.33818	-2.04205	-2.41611	-1.66428	-1.99984	-1.91764	-2.97099	-2.89042	-2.98764
0.4	-1.72769	-1.97818	-2.43382	-2.73534	-1.13992	-1.4029	-1.55877	-0.928351	-1.13434	-2.14252	-3.0739	-2.70701	-2.04923	-1.47109	-1.84044	-1.75468	-2.02142	-1.59724	-2.12478	-1.41821	-2.29042	-2.27364	-3.27813	-0.991331	-2.94516	-2.0513	-1.86414	-1.79791	-2.34373	-2.777	-2.05071	-2.36707	-1.51037	-2.24641	-1.58197	-2.34259	-1.384	-1.55602	-2.05794	-0.995363	-1.18683	-1.93609	-2.3352	-1.52458	-1.86416	-1.80244	-2.89855	-2.81806	-2.9116
0.425	-1.61906	-1.85867	-2.33375	-2.64803	-0.991218	-1.27628	-1.41829	-0.77835	-0.980317	-2.04285	-3.03732	-2.65616	-1.91509	-1.30922	-1.72263	-1.62977	-1.90856	-1.44698	-1.98241	-1.2837	-2.21248	-2.19104	-3.22801	-0.833139	-2.87111	-1.93363	-1.75942	-1.66696	-2.23752	-2.72889	-1.93535	-2.29639	-1.35206	-2.15055	-1.42341	-2.26014	-1.2617	-1.36984	-1.92353	-0.825493	-1.03549	-1.83014	-2.25428	-1.38488	-1.72848	-1.68724	-2.82611	-2.74569	-2.83556
0.45	-1.51043	-1.73916	-2.23368	-2.56073	-0.842512	-1.14967	-1.27781	-0.628348	-0.826294	-1.94318	-3.00075	-2.60532	-1.78094	-1.14735	-1.60482	-1.50486	-1.79569	-1.29673	-1.84004	-1.1492	-2.13455	-2.10844	-3.17789	-0.674948	-2.79706	-1.81597	-1.65471	-1.536	-2.13131	-2.68078	-1.81999	-2.22572	-1.19376	-2.05469	-1.26485	-2.1777	-1.13939	-1.18365	-1.78911	-0.655622	-0.88414	-1.72419	-2.17337	-1.24517	-1.5928	-1.57204	-2.75367	-2.67333	-2.75952
0.475	-1.4018	-1.61965	-2.1336	-2.47343	-0.693807	-1.02306	-1.13733	-0.478347	-0.67227	-1.84351	-2.96418	-2.55448	-1.6468	-0.985483	-1.48701	-1.37996	-1.68283	-1.14647	-1.69768	-1.0147	-2.05661	-2.02584	-3.12777	-0.516756	-2.72302	-1.6983	-1.54999	-1.40504	-2.0251	-2.63267	-1.70463	-2.15504	-1.03545	-1.95883	-1.1063	-2.09525	-1.01709	-0.997473	-1.6547	-0.485751	-0.732794	-1.61824	-2.09245	-1.10547	-1.45712	-1.45684	-2.68123	-2.60096	-2.68348
0.5	-1.29317	-1.50014	-2.03353	-2.38613	-0.545101	-0.89645	-0.996854	-0.328346	-0.518246	-1.74384	-2.9276	-2.50363	-1.51265	-0.823613	-1.3692	-1.25505	-1.56997	-0.996218	-1.55531	-0.880193	-1.97868	-1.94324	-3.07765	-0.358564	-2.64897	-1.58063	-1.44527	-1.27409	-1.91889	-2.58455	-1.58927	-2.08436	-0.877142	-1.86297	-0.947739	-2.01281	-0.89478	-0.811291	-1.52029	-0.31588	-0.581447	-1.51228	-2.01154	-0.965766	-1.32144	-1.34164	-2.60879	-2.5286	-2.60744
0.525	-1.18453	-1.38064	-1.93346	-2.29883	-0.396395	-0.769838	-0.856375	-0.178344	-0.364223	-1.64417	-2.89103	-2.45279	-1.37851	-0.661744	-1.25139	-1.13014	-1.45711	-0.845963	-1.41294	-0.74569	-1.90074	-1.86064	-3.02752	-0.200373	-2.57492	-1.46297	-1.34056	-1.14313	-1.81268	-2.53644	-1.47391	-2.01368	-0.718834	-1.76712	-0.789182	-1.93036	-0.772475	-0.62511	-1.38587	-0.14601	-0.4301	-1.40633	-1.93062	-0.826063	-1.18576	-1.22644	-2.53635	-2.45624	-2.53141
0.55	-1.0759	-1.26113	-1.83339	-2.21153	-0.247689	-0.643227	-0.715895	-0.0283429	-0.210199	-1.5445	-2.85446	-2.40195	-1.24436	-0.499874	-1.13358	-1.00524	-1.34424	-0.695707	-1.27057	-0.611186	-1.82281	-1.77804	-2.9774	-0.0421814	-2.50087	-1.3453	-1.23584	-1.01217	-1.70647	-2.48833	-1.35855	-1.94301	-0.560527	-1.67126	-0.630625	-1.84792	-0.650169	-0.438928	-1.25146	0.0238613	-0.278754	-1.30038	-1.84971	-0.686359	-1.05008	-1.11124	-2.46391	-2.38387	-2.45537
0.575	-0.967269	-1.14162	-1.73331	-2.12423	-0.0989837	-0.516616	-0.575415	0.121659	-0.0561755	-1.44483	-2.81788	-2.3511	-1.11022	-0.338004	-1.01577	-0.880332	-1.23138	-0.545452	-1.1282	-0.476682	-1.74487	-1.69544	-2.92728	0.11601	-2.42682	-1.22764	-1.13112	-0.881215	-1.60026	-2.44022	-1.24319	-1.87233	-0.402219	-1.5754	-0.472068	-1.76547	-0.527864	-0.252747	-1.11705	0.193732	-0.127407	-1.19443	-1.76879	-0.546655	-0.914399	-0.996039	-2.39147	-2.31151	-2.37933
0.6	-0.858637	-1.02211	-1.63324	-2.03693	0.049722	-0.390004	-0.434935	0.27166	0.0978481	-1.34517	-2.78131	-2.30026	-0.976074	-0.176134	-0.897962	-0.755426	-1.11852	-0.395196	-0.985833	-0.342179	-1.66694	-1.61284	-2.87716	0.274202	-2.35277	-1.10997	-1.02641	-0.750258	-1.49406	-2.3921	-1.12782	-1.80165	-0.243912	-1.47954	-0.31351	-1.68302	-0.405558	-0.0665653	-0.982634	0.363603	0.0239396	-1.08847	-1.68788	-0.406952	-0.778719	-0.880838	-2.31902	-2.23914	-2.30329
0.625	-0.750005	-0.902602	-1.53317	-1.94963	0.198428	-0.263393	-0.294456	0.421661	0.251872	-1.2455	-2.74474	-2.24942	-0.841929	-0.0142645	-0.780152	-0.63052	-1.00566	-0.244941	-0.843465	-0.207675	-1.589	-1.53025	-2.82704	0.432393	-2.27872	-0.992303	-0.92169	-0.619301	-1.38785	-2.34399	-1.01246	-1.73098	-0.0856043	-1.38368	-0.154953	-1.60058	-0.283253	0.119616	-0.848221	0.533474	0.175286	-0.982521	-1.60697	-0.267248	-0.643039	-0.765638	-2.24658	-2.16678	-2.22725
0.65	-0.641373	-0.783093	-1.43309	-1.86233	0.347134	-0.136781	-0.153976	0.571663	0.405895	-1.14583	-2.70816	-2.19857	-0.707785	0.147605	-0.662342	-0.505613	-0.892795	-0.0946856	-0.701096	-0.0731713	-1.51107	-1.44765	-2.77691	0.590585	-2.20467	-0.874637	-0.816974	-0.488344	-1.28164	-2.29588	-0.897102	-1.6603	0.0727032	-1.28782	0.00360372	-1.51813	-0.160947	0.305798	-0.713808	0.703344	0.326633	-0.876569	-1.52605	-0.127545	-0.507359	-0.650437	-2.17414	-2.09441	-2.15122
0.675	-0.532741	-0.663585	-1.33302	-1.77503	0.495839	-0.0101699	-0.0134964	0.721664	0.559919	-1.04616	-2.67159	-2.14773	-0.573641	0.309475	-0.544532	-0.380707	-0.779932	0.0555698	-0.558728	0.0613324	-1.43313	-1.36505	-2.72679	0.748776	-2.13062	-0.756971	-0.712257	-0.357386	-1.17543	-2.24777	-0.781741	-1.58962	0.231011	-1.19196	0.162161	-1.43569	-0.0386415	0.491979	-0.579394	0.873215	0.477979	-0.770616	-1.44514	0.0121588	-0.371679	-0.535237	-2.1017	-2.02205	-2.07518
0.7	-0.424109	-0.544076	-1.23295	-1.68773	0.644545	0.116441	0.126983	0.871665	0.713942	-0.946489	-2.63502	-2.09689	-0.439496	0.471345	-0.426722	-0.255801	-0.66707	0.205825	-0.416359	0.195836	-1.3552	-1.28245	-2.67667	0.906968	-2.05657	-0.639305	-0.60754	-0.226429	-1.06922	-2.19966	-0.66638	-1.51894	0.389318	-1.0961	0.320718	-1.35324	0.083664	0.678161	-0.444981	1.04309	0.629326	-0.664664	-1.36422	0.151862	-0.235999	-0.420036	-2.02926	-1.94968	-1.99914
0.725	-0.315477	-0.424568	-1.13287	-1.60043	0.793251	0.243053	0.267463	1.02167	0.867966	-0.84682	-2.59844	-2.04604	-0.305352	0.633214	-0.308911	-0.130895	-0.554208	0.356081	-0.273991	0.33034	-1.27726	-1.19985	-2.62655	1.06516	-1.98253	-0.521639	-0.502824	-0.0954723	-0.963008	-2.15154	-0.551018	-1.44827	0.547626	-1.00025	0.479275	-1.2708	0.20597	0.864342	-0.310568	1.21296	0.780673	-0.558711	-1.28331	0.291566	-0.100319	-0.304836	-1.95682	-1.87732	-1.9231
0.75	-0.206845	-0.305059	-1.0328	-1.51313	0.941956	0.369664	0.407943	1.17167	1.02199	-0.747151	-2.56187	-1.9952	-0.171207	0.795084	-0.191101	-0.00598853	-0.441345	0.506336	-0.131623	0.464843	-1.19933	-1.11725	-2.57643	1.22335	-1.90848	-0.403973	-0.398107	0.0354847	-0.856799	-2.10343	-0.435657	-1.37759	0.705933	-0.904386	0.637832	-1.18835	0.328275	1.05052	-0.176154	1.38283	0.932019	-0.452759	-1.20239	0.431269	0.0353614	-0.189635	-1.88438	-1.80496	-1.84706
0.775	-0.098213	-0.185551	-0.932729	-1.42582	1.09066	0.496276	0.548422	1.32167	1.17601	-0.647482	-2.5253	-1.94436	-0.0370627	0.956954	-0.0732912	0.118918	-0.328483	0.656591	0.0107459	0.599347	-1.1214	-1.03465	-2.5263	1.38154	-1.83443	-0.286307	-0.29339	0.166442	-0.750589	-2.05532	-0.320296	-1.30691	0.86424	-0.808528	0.796389	-1.10591	0.450581	1.2367	-0.0417408	1.5527	1.08337	-0.346806	-1.12148	0.570973	0.171042	-0.0744347	-1.81194	-1.73259	-1.77102
0.8	0.0104191	-0.0660427	-0.832656	-1.33852	1.23937	0.622887	0.688902	1.47167	1.33004	-0.547813	-2.48872	-1.89351	0.0970818	1.11882	0.0445189	0.243824	-0.215621	0.806847	0.153114	0.733851	-1.04346	-0.952051	-2.47618	1.53973	-1.76038	-0.168641	-0.188673	0.297399	-0.64438	-2.00721	-0.204935	-1.23623	1.02255	-0.712669	0.954946	-1.02346	0.572886	1.42289	0.0926726	1.72257	1.23471	-0.240854	-1.04056	0.710677	0.306722	0.0407659	-1.7395	-1.66023	-1.69499
0.825	0.119051	0.0534657	-0.732583	-1.25122	1.38807	0.749498	0.829382	1.62167	1.48406	-0.448144	-2.45215	-1.84267	0.231226	1.28069	0.162329	0.36873	-0.102758	0.957102	0.295483	0.868354	-0.965526	-0.869452	-2.42606	1.69792	-1.68633	-0.0509745	-0.0839568	0.428356	-0.53817	-1.95909	-0.0895735	-1.16556	1.18086	-0.61681	1.1135	-0.941016	0.695192	1.60907	0.227086	1.89244	1.38606	-0.134901	-0.95965	0.85038	0.442402	0.155966	-1.66706	-1.58786	-1.61895
0.85	0.227683	0.172974	-0.632511	-1.16392	1.53678	0.876109	0.969861	1.77167	1.63808	-0.348475	-2.41558	-1.79183	0.365371	1.44256	0.280139	0.493636	0.010104	1.10736	0.437851	1.00286	-0.887591	-0.786853	-2.37594	1.85611	-1.61228	0.0666917	0.0207599	0.559313	-0.431961	-1.91098	0.0257877	-1.09488	1.33916	-0.520951	1.27206	-0.85857	0.817497	1.79525	0.361499	2.06231	1.53741	-0.0289485	-0.878736	0.990084	0.578082	0.271167	-1.59461	-1.5155	-1.54291
0.875	0.336315	0.292483	-0.532438	-1.07662	1.68548	1.00272	1.11034	1.92167	1.79211	-0.248806	-2.379	-1.74098	0.499515	1.60443	0.397949	0.618542	0.122966	1.25761	0.58022	1.13736	-0.809657	-0.704254	-2.32582	2.01431	-1.53823	0.184358	0.125477	0.69027	-0.325751	-1.86287	0.141149	-1.0242	1.49747	-0.425093	1.43062	-0.776125	0.939802	1.98143	0.495913	2.23217	1.68875	0.077004	-0.797822	1.12979	0.713762	0.386367	-1.52217	-1.44313	-1.46687
0.9	0.444947	0.411991	-0.432365	-0.989321	1.83419	1.12933	1.25082	2.07167	1.94613	-0.149137	-2.34243	-1.69014	0.633659	1.7663	0.515759	0.743448	0.235829	1.40787	0.722588	1.27186	-0.731722	-0.621655	-2.2757	2.1725	-1.46418	0.302024	0.230193	0.821227	-0.219542	-1.81476	0.25651	-0.953525	1.65578	-0.329234	1.58917	-0.69368	1.06211	2.16761	0.630326	2.40204	1.8401	0.182957	-0.716907	1.26949	0.849442	0.501568	-1.44973	-1.37077	-1.39083
0.925	0.553579	0.531499	-0.332292	-0.90202	1.98289	1.25594	1.3913	2.22167	2.10015	-0.0494675	-2.30586	-1.6393	0.767804	1.92817	0.633569	0.868355	0.348691	1.55812	0.864957	1.40637	-0.653787	-0.539056	-2.22557	2.33068	-1.39013	0.41969	0.33491	0.952184	-0.113333	-1.76664	0.371871	-0.882848	1.81408	-0.233375	1.74773	-0.611234	1.18441	2.35379	0.764739	2.57191	1.99144	0.288909	-0.635993	1.40919	0.985122	0.616768	-1.37729	-1.29841	-1.3148
0.95	0.662211	0.651008	-0.232219	-0.81472	2.1316	1.38255	1.53178	2.37167	2.25417	0.0502016	-2.26928	-1.58845	0.901948	2.09004	0.751379	0.993261	0.461553	1.70838	1.00733	1.54087	-0.575852	-0.456456	-2.17545	2.48887	-1.31608	0.537356	0.439627	1.08314	-0.00712327	-1.71853	0.487233	-0.81217	1.97239	-0.137516	1.90629	-0.528789	1.30672	2.53996	0.899153	2.74177	2.14279	0.394862	-0.555078	1.5489	1.1208	0.731969	-1.30485	-1.22604	-1.23876
0.975	0.770843	0.770516	-0.132146	-0.727419	2.2803	1.50916	1.67226	2.52166	2.40819	0.149871	-2.23271	-1.53761	1.03609	2.2519	0.869189	1.11817	0.574416	1.85863	1.14969	1.67537	-0.497918	-0.373857	-2.12533	2.64706	-1.24204	0.655022	0.544343	1.2141	0.0990861	-1.67042	0.602594	-0.741493	2.1307	-0.0416577	2.06484	-0.446343	1.42902	2.72614	1.03357	2.91163	2.29413	0.500814	-0.474164	1.6886	1.25648	0.847169	-1.23241	-1.15368	-1.16272
1	0.879475	0.890024	-0.0320733	-0.640118	2.429	1.63578	1.81274	2.67166	2.56221	0.24954	-2.19614	-1.48677	1.17024	2.41377	0.986999	1.24307	0.687278	2.00888	1.29206	1.80988	-0.419983	-0.291258	-2.07521	2.80524	-1.16799	0.772688	0.64906	1.34505	0.205296	-1.62231	0.717955	-0.670816	2.289	0.054201	2.2234	-0.363898	1.55133	2.91231	1.16798	3.08148	2.44548	0.606767	-0.39325	1.8283	1.39216	0.96237	-1.15997	-1.08131	-1.08668
1.025	0.988107	1.00953	0.0679995	-0.552818	2.5777	1.76239	1.95322	2.82165	2.71623	0.349209	-2.15956	-1.43593	1.30438	2.57564	1.10481	1.36798	0.80014	2.15914	1.43443	1.94438	-0.342048	-0.208659	-2.02509	2.96343	-1.09394	0.890354	0.753777	1.47601	0.311505	-1.57419	0.833316	-0.600138	2.4473	0.15006	2.38195	-0.281453	1.67363	3.09848	1.30239	3.25133	2.59682	0.712719	-0.312335	1.96801	1.52784	1.07757	-1.08753	-1.00895	-1.01064
1.05	1.09674	1.12904	0.168072	-0.465517	2.7264	1.889	2.09369	2.97164	2.87025	0.448878	-2.12299	-1.38508	1.43853	2.7375	1.22262	1.49288	0.913002	2.30939	1.5768	2.07888	-0.264113	-0.12606	-1.97496	3.1216	-1.01989	1.00802	0.858493	1.60697	0.417714	-1.52608	0.948677	-0.529461	2.60561	0.245919	2.5405	-0.199007	1.79594	3.28464	1.43681	3.42116	2.74816	0.818672	-0.231421	2.10771	1.66352	1.19277	-1.01509	-0.936584	-0.934605
1.075	1.20537	1.24855	0.268145	-0.378216	2.87509	2.0156	2.23417	3.12162	3.02426	0.548547	-2.08642	-1.33424	1.57267	2.89936	1.34043	1.61779	1.02586	2.45964	1.71917	2.21338	-0.186179	-0.0434608	-1.92484	3.27977	-0.945839	1.12569	0.96321	1.73792	0.523924	-1.47797	1.06404	-0.458784	2.76391	0.341777	2.69906	-0.116562	1.91824	3.47079	1.57122	3.59098	2.8995	0.924624	-0.150506	2.24741	1.7992	1.30797	-0.942645	-0.864219	-0.858567
1.1	1.314	1.36806	0.368218	-0.290915	3.02378	2.14221	2.37465	3.2716	3.17826	0.648216	-2.04984	-1.2834	1.70681	3.06121	1.45824	1.74269	1.13873	2.60989	1.86153	2.34788	-0.108244	0.0391383	-1.87472	3.43794	-0.87179	1.24335	1.06793	1.86888	0.630133	-1.42986	1.1794	-0.388107	2.9222	0.437636	2.85761	-0.0341164	2.04055	3.65692	1.70563	3.76077	3.05083	1.03058	-0.0695919	2.38711	1.93488	1.42317	-0.870204	-0.791855	-0.782529
1.125	1.42263	1.48757	0.468291	-0.203615	3.17247	2.26882	2.51513	3.42156	3.33226	0.747885	-2.01327	-1.23255	1.84096	3.22306	1.57605	1.8676	1.25159	2.76014	2.0039	2.48238	-0.0303093	0.121737	-1.8246	3.59609	-0.797741	1.36102	1.17264	1.99983	0.736342	-1.38174	1.29476	-0.317429	3.0805	0.533495	3.01615	0.048329	2.16285	3.84302	1.84004	3.93052	3.20217	1.13653	0.0113225	2.52681	2.07056	1.53837	-0.797763	-0.719491	-0.70649
1.15	1.53127	1.60707	0.568364	-0.116314	3.32114	2.39543	2.6556	3.57151	3.48625	0.847554	-1.97669	-1.18171	1.9751	3.3849	1.69386	1.9925	1.36445	2.91038	2.14627	2.61688	0.0476255	0.204336	-1.77448	3.75422	-0.723692	1.47868	1.27736	2.13079	0.842552	-1.33363	1.41012	-0.246752	3.23878	0.629353	3.17469	0.130774	2.28515	4.02909	1.97446	4.10022	3.35349	1.24248	0.0922369	2.66651	2.20623	1.65357	-0.725322	-0.647126	-0.630452
1.175	1.6399	1.72658	0.668436	-0.0290134	3.46981	2.52203	2.79607	3.72144	3.64023	0.947223	-1.94012	-1.13087	2.10924	3.54673	1.81167	2.11741	1.47731	3.06061	2.28864	2.75137	0.12556	0.286936	-1.72435	3.91232	-0.649643	1.59635	1.38208	2.26174	0.948761	-1.28552	1.52548	-0.176075	3.39706	0.725212	3.33322	0.21322	2.40746	4.21508	2.10887	4.26983	3.5048	1.34843	0.173151	2.80621	2.34191	1.76877	-0.652881	-0.574762	-0.554414
1.2	1.74853	1.84609	0.768509	0.0582873	3.61845	2.64864	2.93654	3.87134	3.79418	1.04689	-1.90355	-1.08002	2.24339	3.70853	1.92947	2.24231	1.59017	3.21084	2.431	2.88587	0.203495	0.369535	-1.67423	4.07039	-0.575594	1.71402	1.48679	2.3927	1.05497	-1.23741	1.64084	-0.105397	3.55533	0.821071	3.49175	0.295665	2.52976	4.40098	2.24328	4.43932	3.65611	1.45439	0.254066	2.94591	2.47759	1.88397	-0.58044	-0.502397	-0.478376
1.225	1.85716	1.9656	0.868582	0.145588	3.76708	2.77524	3.07701	4.0212	3.94811	1.14656	-1.86697	-1.02918	2.37753	3.87031	2.04728	2.36721	1.70304	3.36106	2.57337	3.02035	0.28143	0.452134	-1.62411	4.2284	-0.501545	1.83168	1.59151	2.52365	1.16118	-1.18929	1.7562	-0.0347201	3.71357	0.916929	3.65025	0.37811	2.65206	4.58673	2.37769	4.60863	3.80739	1.56034	0.33498	3.0856	2.61326	1.99917	-0.507999	-0.430033	-0.402338
1.25	1.96579	2.0851	0.968655	0.232889	3.91566	2.90183	3.21747	4.171	4.10199	1.24623	-1.8304	-0.978335	2.51167	4.03204	2.16509	2.49211	1.8159	3.51126	2.71573	3.15483	0.359364	0.534733	-1.57399	4.38633	-0.427496	1.94935	1.69622	2.6546	1.26739	-1.14118	1.87156	0.0359572	3.87179	1.01279	3.80874	0.460556	2.77435	4.77225	2.5121	4.77767	3.95864	1.66629	0.415894	3.22529	2.74893	2.11437	-0.435558	-0.357669	-0.3263
1.275	2.07442	2.20461	1.06873	0.320189	4.0642	3.02843	3.35793	4.32071	4.25581	1.3459	-1.79383	-0.927492	2.64581	4.19371	2.2829	2.61701	1.92876	3.66144	2.8581	3.28931	0.437299	0.617332	-1.52387	4.54414	-0.353447	2.06701	1.80094	2.78554	1.3736	-1.09307	1.98692	0.106634	4.02997	1.10865	3.9672	0.543001	2.89665	4.95742	2.64651	4.94631	4.10986	1.77224	0.496809	3.36498	2.8846	2.22957	-0.363117	-0.285304	-0.250261
1.3	2.18305	2.32412	1.1688	0.40749	4.21267	3.15501	3.49838	4.4703	4.40955	1.44557	-1.75725	-0.876649	2.77994	4.35529	2.4007	2.7419	2.04162	3.81159	3.00046	3.42377	0.515234	0.699931	-1.47374	4.7018	-0.279398	2.18468	1.90566	2.91649	1.47981	-1.04496	2.10228	0.177312	4.18809	1.20451	4.1256	0.625446	3.01894	5.14205	2.78092	5.11437	4.26103	1.87819	0.577723	3.50466	3.02026	2.34477	-0.290676	-0.21294	-0.174223
1.325	2.29168	2.44362	1.26887	0.494791	4.36104	3.28159	3.63881	4.61973	4.56316	1.54523	-1.72068	-0.825805	2.91408	4.51674	2.51851	2.86679	2.15448	3.9617	3.14281	3.55822	0.593168	0.78253	-1.42362	4.85921	-0.205349	2.30234	2.01037	3.04743	1.58602	-0.996844	2.21764	0.247989	4.34613	1.30036	4.28395	0.707892	3.14123	5.32585	2.91533	5.28157	4.41212	1.98415	0.658637	3.64432	3.15592	2.45997	-0.218235	-0.140576	-0.0981851
1.35	2.40031	2.56313	1.36894	0.582091	4.50928	3.40815	3.77923	4.76892	4.7166	1.6449	-1.68411	-0.774962	3.04821	4.67801	2.63631	2.99168	2.26734	4.11174	3.28517	3.69265	0.671103	0.865129	-1.3735	5.01629	-0.1313	2.42001	2.11509	3.17836	1.69222	-0.948732	2.333	0.318666	4.50405	1.39622	4.4422	0.790337	3.26351	5.50841	3.04973	5.44752	4.5631	2.0901	0.739552	3.78398	3.29157	2.57516	-0.145794	-0.0682113	-0.0221469
1.375	2.50894	2.68264	1.46902	0.669392	4.65733	3.5347	3.91962	4.91778	4.86979	1.74457	-1.64753	-0.724119	3.18233	4.839	2.75411	3.11655	2.3802	4.2617	3.42751	3.82705	0.749038	0.947728	-1.32338	5.17288	-0.0572509	2.53767	2.2198	3.30928	1.79843	-0.900619	2.44836	0.389343	4.66181	1.49208	4.60031	0.872782	3.38578	5.68908	3.18413	5.61165	4.71393	2.19605	0.820466	3.92361	3.4272	2.69036	-0.0733527	0.00415304	0.0538913
1.4	2.61756	2.80214	1.56909	0.756692	4.80512	3.66123	4.05998	5.06618	5.02263	1.84424	-1.61096	-0.673276	3.31645	4.99959	2.87191	3.24142	2.49306	4.41153	3.56985	3.96141	0.826972	1.03033	-1.27326	5.32878	0.0167981	2.65533	2.32452	3.44019	1.90464	-0.852507	2.56372	0.460021	4.81932	1.58794	4.75824	0.955228	3.50805	5.86693	3.31853	5.77315	4.86454	2.302	0.90138	4.06323	3.56282	2.80556	-9.11677e-4	0.0765174	0.129929
1.425	2.72619	2.92164	1.66916	0.843993	4.95252	3.78773	4.2003	5.21391	5.17498	1.94391	-1.57439	-0.622432	3.45056	5.15962	2.9897	3.36628	2.60591	4.56119	3.71218	4.09572	0.904907	1.11293	-1.22313	5.48369	0.0908471	2.77299	2.42923	3.57108	2.01085	-0.804394	2.67907	0.530698	4.97649	1.6838	4.91588	1.03767	3.6303	6.04061	3.45292	5.9309	5.01485	2.40795	0.982295	4.2028	3.69842	2.92075	0.0715293	0.148882	0.205968
1.45	2.83481	3.04114	1.76923	0.931293	5.09941	3.91419	4.34055	5.36073	5.32662	2.04357	-1.53781	-0.571589	3.58466	5.31883	3.10749	3.49112	2.71877	4.71061	3.85449	4.22996	0.982841	1.19552	-1.17301	5.63719	0.164896	2.89065	2.53394	3.70196	2.11706	-0.756282	2.79443	0.601375	5.13316	1.77966	5.07312	1.12012	3.75253	6.20823	3.5873	6.08336	5.16473	2.5139	1.06321	4.34233	3.83399	3.03594	0.14397	0.221246	0.282006
1.475	2.94343	3.16064	1.8693	1.01859	5.24556	4.04059	4.48072	5.50628	5.47726	2.14324	-1.50124	-0.520746	3.71873	5.47685	3.22527	3.61594	2.83162	4.85967	3.99678	4.36411	1.06078	1.27812	-1.12289	5.78872	0.238945	3.00831	2.63866	3.8328	2.22327	-0.70817	2.90978	0.672052	5.28912	1.87551	5.22979	1.20256	3.87474	6.3673	3.72168	6.22854	5.31401	2.61985	1.14412	4.48179	3.96952	3.15113	0.216411	0.29361	0.358044
1.5	3.05205	3.28013	1.96937	1.10589	5.39069	4.16693	4.62077	5.65004	5.62651	2.24291	-1.46467	-0.469902	3.85279	5.6332	3.34304	3.74072	2.94447	5.00826	4.13904	4.49813	1.13871	1.36072	-1.07277	5.93748	0.312994	3.12597	2.74337	3.9636	2.32947	-0.660057	3.02513	0.74273	5.44406	1.97137	5.38565	1.28501	3.99691	6.51473	3.85603	6.36399	5.46245	2.72579	1.22504	4.62116	4.105	3.26632	0.288852	0.365975	0.434082
1.525	3.16067	3.39962	2.06944	1.19319	5.53439	4.29318	4.76065	5.79136	5.77379	2.34257	-1.42809	-0.419059	3.98681	5.78716	3.4608	3.86547	3.05732	5.15616	4.28126	4.63197	1.21664	1.44332	-1.02265	6.0824	0.387043	3.24362	2.84808	4.09434	2.43568	-0.611945	3.14047	0.813407	5.59756	2.06723	5.54033	1.36745	4.11905	6.64712	3.99037	6.4869	5.6097	2.83174	1.30595	4.7604	4.2404	3.3815	0.361293	0.438339	0.51012
1.55	3.26928	3.5191	2.16951	1.28049	5.67614	4.41931	4.9003	5.92933	5.91837	2.44223	-1.39152	-0.368216	4.12079	5.93776	3.57855	3.99017	3.17016	5.3031	4.42342	4.76557	1.29458	1.52592	-0.972525	6.22211	0.461092	3.36127	2.95279	4.22502	2.54188	-0.563832	3.25581	0.884084	5.74903	2.16309	5.69337	1.4499	4.24113	6.76125	4.12467	6.59443	5.7553	2.93768	1.38687	4.89947	4.3757	3.49667	0.433734	0.510703	0.586158
1.575	3.37788	3.63858	2.26958	1.36779	5.8152	4.54527	5.03965	6.06281	6.05923	2.5419	-1.35495	-0.317373	4.25471	6.08371	3.69627	4.11479	3.28299	5.44871	4.5655	4.89885	1.37251	1.60852	-0.922403	6.35488	0.535141	3.47891	3.05749	4.35559	2.64809	-0.51572	3.37115	0.954761	5.89766	2.25894	5.84408	1.53234	4.36313	6.85486	4.25894	6.68411	5.89862	3.04362	1.46778	5.0383	4.51086	3.61184	0.506175	0.583067	0.662196
1.6	3.48647	3.75804	2.36965	1.45509	5.9506	4.67102	5.17856	6.19031	6.19508	2.64156	-1.31837	-0.266529	4.38854	6.22333	3.81397	4.23933	3.39582	5.59246	4.70747	5.03169	1.45045	1.69112	-0.872281	6.47867	0.60919	3.59655	3.16219	4.48603	2.75429	-0.467608	3.48647	1.02544	6.04235	2.3548	5.99155	1.61479	4.48504	6.9272	4.39316	6.75441	6.03882	3.14956	1.54869	5.17679	4.64582	3.727	0.578616	0.655432	0.738234
1.625	3.59505	3.87749	2.46972	1.54239	6.08113	4.79647	5.31688	6.3101	6.32429	2.74122	-1.2818	-0.215686	4.52227	6.35457	3.93163	4.36373	3.50864	5.73366	4.84928	5.16393	1.52838	1.77371	-0.822159	6.59125	0.683239	3.71417	3.26689	4.61628	2.86049	-0.419495	3.60179	1.09612	6.18169	2.45066	6.13457	1.69723	4.60681	6.97928	4.5273	6.80495	6.1748	3.2555	1.62961	5.31484	4.78053	3.84214	0.651057	0.727796	0.814272
1.65	3.70362	3.99692	2.56978	1.62969	6.20524	4.92154	5.4544	6.42016	6.44496	2.84087	-1.24523	-0.164843	4.65584	6.47504	4.04924	4.48797	3.62144	5.87137	4.99087	5.29536	1.60632	1.85631	-0.772037	6.69048	0.757288	3.83178	3.37158	4.74629	2.96669	-0.371383	3.71709	1.16679	6.31389	2.54651	6.27157	1.77968	4.72842	7.01342	4.66135	6.83662	6.30517	3.36142	1.71052	5.45227	4.91488	3.95726	0.723498	0.80016	0.89031
1.675	3.81218	4.11633	2.66984	1.71699	6.32112	5.04609	5.59081	6.51843	6.55499	2.94053	-1.20865	-0.114	4.78921	6.58227	4.1668	4.612	3.73423	6.00437	5.13217	5.42571	1.68425	1.93891	-0.721915	6.77458	0.831336	3.94938	3.47627	4.87597	3.07288	-0.32327	3.83237	1.23747	6.43685	2.64236	6.40066	1.86212	4.8498	7.03267	4.79526	6.85122	6.42828	3.46735	1.79143	5.58885	5.04876	4.07237	0.795939	0.872524	0.966348
1.7	3.9207	4.2357	2.7699	1.80429	6.42677	5.16995	5.72572	6.60297	6.65232	3.04018	-1.17208	-0.0631562	4.92229	6.674	4.28427	4.73573	3.84699	6.13113	5.27306	5.5546	1.76218	2.02151	-0.671793	6.84253	0.905385	4.06696	3.58095	5.0052	3.17907	-0.275158	3.94763	1.30815	6.54827	2.73822	6.51966	1.94456	4.97088	7.04011	4.92899	6.85105	6.54223	3.57326	1.87235	5.72428	5.18198	4.18744	0.86838	0.944888	1.04239
1.725	4.0292	4.35503	2.86996	1.89159	6.52014	5.29291	5.8586	6.67228	6.7352	3.13982	-1.13551	-0.012313	5.055	6.74858	4.40164	4.85907	3.95973	6.24982	5.41338	5.68154	1.84012	2.10411	-0.621671	6.89419	0.979434	4.1845	3.68561	5.13383	3.28526	-0.227045	4.06286	1.37882	6.64593	2.83407	6.6263	2.02701	5.09156	7.0385	5.06248	6.83853	6.64508	3.67917	1.95326	5.85815	5.31431	4.30248	0.94082	1.01725	1.11842
1.75	4.13766	4.47431	2.97001	1.97889	6.5994	5.41466	5.98877	6.7255	6.80251	3.23946	-1.09893	0.0385303	5.18719	6.80531	4.51888	4.98189	4.07242	6.35836	5.55292	5.8059	1.91805	2.1867	-0.571549	6.93038	1.05348	4.30201	3.79027	5.26166	3.39144	-0.178933	4.17805	1.4495	6.72796	2.92992	6.71853	2.10945	5.21173	7.03008	5.19564	6.81589	6.73504	3.78506	2.03417	5.98992	5.44545	4.41746	1.01326	1.08962	1.19446
1.775	4.24608	4.59351	3.07005	2.06618	6.66318	5.53482	6.11534	6.76259	6.85392	3.33909	-1.06236	0.0893736	5.31869	6.84451	4.63594	5.10404	4.18507	6.45456	5.69139	5.92687	1.99598	2.2693	-0.521427	6.95259	1.12753	4.41947	3.89491	5.38842	3.49761	-0.130821	4.29319	1.52018	6.79325	3.02577	6.79485	2.19189	5.33121	7.0166	5.32834	6.78508	6.81078	3.89093	2.11508	6.1189	5.57498	4.53238	1.0857	1.16198	1.2705
1.8	4.35443	4.71262	3.17009	2.15348	6.71082	5.65292	6.23721	6.78424	6.88997	3.43871	-1.02579	0.140217	5.44926	6.86744	4.75276	5.22528	4.29765	6.53641	5.8284	6.04344	2.07392	2.35189	-0.471305	6.96272	1.20158	4.53687	3.99952	5.51374	3.60377	-0.0827082	4.40825	1.59085	6.84163	3.12161	6.8546	2.27434	5.4498	6.9994	5.46043	6.74773	6.87164	3.99678	2.196	6.24421	5.70237	4.64722	1.15814	1.23434	1.34654
1.825	4.4627	4.8316	3.27012	2.24077	6.74242	5.76833	6.35307	6.79171	6.9119	3.53831	-0.989213	0.19106	5.57856	6.87594	4.86928	5.34533	4.41015	6.60232	5.96344	6.1544	2.15185	2.43449	-0.421183	6.96277	1.27563	4.65418	4.10411	5.63718	3.70992	-0.0345958	4.52323	1.66153	6.87382	3.21745	6.89809	2.35678	5.56722	6.97945	5.5917	6.70515	6.91776	4.1026	2.27691	6.36475	5.82691	4.76194	1.23058	1.30671	1.42258
1.85	4.57086	4.95041	3.37014	2.32807	6.7588	5.88027	6.46139	6.78662	6.92138	3.6379	-0.952639	0.241903	5.70619	6.87209	4.9854	5.46383	4.52255	6.65139	6.09582	6.25832	2.22978	2.51708	-0.371062	6.9546	1.34968	4.77138	4.20866	5.75812	3.81605	0.0135166	4.63809	1.73221	6.89129	3.31329	6.92648	2.43922	5.68312	6.95749	5.72187	6.65838	6.95003	4.20839	2.35782	6.47923	5.94772	4.87652	1.30302	1.37907	1.49861
1.875	4.6789	5.06901	3.47014	2.41536	6.76126	5.98781	6.56055	6.77065	6.92026	3.73747	-0.916066	0.292747	5.83158	6.85798	5.101	5.58031	4.6348	6.68353	6.22468	6.35366	2.30771	2.59968	-0.32094	6.93988	1.42373	4.88844	4.31317	5.87581	3.92215	0.061629	4.75281	1.80288	6.89592	3.40912	6.94148	2.52166	5.79704	6.93404	5.85055	6.60827	6.96987	4.31413	2.43873	6.58624	6.06369	4.99092	1.37546	1.45143	1.57465
1.9	4.78677	5.18731	3.57013	2.50265	6.75139	6.08983	6.64896	6.74547	6.91033	3.83701	-0.879493	0.34359	5.95403	6.83549	5.21592	5.69415	4.74688	6.69941	6.34892	6.43881	2.38564	2.68227	-0.270818	6.91998	1.49777	5.00532	4.41762	5.98931	4.02823	0.109741	4.86732	1.87356	6.88969	3.50495	6.94509	2.6041	5.90842	6.9095	5.97726	6.55546	6.979	4.41982	2.51963	6.68426	6.17351	5.10507	1.4479	1.5238	1.65069
1.925	4.89442	5.30524	3.67009	2.58994	6.73087	6.18505	6.72527	6.71258	6.89323	3.93652	-0.842919	0.394433	6.07265	6.80623	5.32997	5.80461	4.85872	6.70028	6.46725	6.51228	2.46357	2.76486	-0.220696	6.89604	1.57182	5.12194	4.522	6.09748	4.13428	0.157854	4.98158	1.94423	6.8745	3.60077	6.93927	2.68653	6.01659	6.88416	6.10138	6.50049	6.97917	4.52543	2.60054	6.77192	6.27567	5.2189	1.52034	1.59616	1.72673
1.95	5.00179	5.42268	3.77002	2.67722	6.70129	6.27209	6.78853	6.67327	6.87035	4.036	-0.806346	0.445276	6.18636	6.77154	5.44288	5.91079	4.97026	6.68775	6.5782	6.57283	2.5415	2.84745	-0.170574	6.86894	1.64587	5.23825	4.62629	6.19901	4.24027	0.205966	5.09551	2.01491	6.85204	3.69658	6.92582	2.76897	6.12069	6.85822	6.22211	6.44378	6.97203	4.63095	2.68145	6.84811	6.36853	5.33233	1.59278	1.66852	1.80276
1.975	5.10882	5.53948	3.86992	2.7645	6.66408	6.34955	6.83836	6.62865	6.84287	4.13541	-0.769772	0.496119	6.29386	6.73252	5.55433	6.0116	5.08142	6.66353	6.6802	6.61968	2.61943	2.93003	-0.120452	6.8394	1.71992	5.35414	4.73046	6.29242	4.34621	0.254079	5.209	2.08559	6.82373	3.79237	6.90629	2.8514	6.21975	6.83185	6.33849	6.38566	6.95904	4.73634	2.76235	6.91218	6.45045	5.44523	1.66522	1.74089	1.8788
2	5.21539	5.65543	3.96978	2.85178	6.6205	6.4161	6.87497	6.57964	6.81172	4.23477	-0.733199	0.546963	6.39373	6.69002	5.66389	6.1058	5.19208	6.6293	6.77177	6.65255	2.69735	3.01262	-0.0703299	6.80796	1.79396	5.46949	4.83448	6.37621	4.45208	0.302191	5.32194	2.15626	6.79074	3.88815	6.88195	2.93383	6.31268	6.80515	6.44938	6.32639	6.94142	4.84158	2.84325	6.96406	6.51996	5.55744	1.73766	1.81325	1.95484
2.025	5.32139	5.77031	4.06957	2.93905	6.57162	6.47064	6.89915	6.52702	6.77767	4.33404	-0.696626	0.597806	6.48445	6.64476	5.54568	5.98487	5.3021	6.58657	6.85172	6.67169	2.5745	3.0952	-0.020208	6.77506	1.86801	5.58413	4.93832	6.44891	4.33348	0.350303	5.20435	2.22694	6.75403	3.98391	6.85385	3.01626	6.39828	6.77821	6.5535	6.2662	6.92016	4.94663	2.92415	7.00423	6.57592	5.66877	1.8101	1.68957	2.03087
2.05	5.42666	5.88378	4.1693	3.02631	6.51831	6.51242	6.91206	6.47139	6.74134	4.43322	-0.660052	0.648649	6.56453	6.59729	5.38511	5.82431	5.41129	6.53669	6.9193	6.6778	2.41387	3.17777	0.0299139	6.74102	1.94206	5.69786	5.04191	6.50927	4.17294	0.398416	5.04378	2.29761	6.71435	4.07965	6.82279	3.09868	6.47537	6.7511	6.64949	6.20525	6.89607	5.05143	3.00505	7.03367	6.61768	5.77897	1.88254	1.52896	2.10691
2.075	5.531	5.99545	4.26893	3.11357	6.46132	6.54107	6.91506	6.41328	6.70319	4.53226	-0.623479	0.699492	6.63273	6.54803	5.22457	5.66377	5.51943	6.4808	6.97438	6.67191	2.25326	3.26034	0.0800358	6.70611	2.01611	5.81041	5.14521	6.55643	4.01244	0.446528	4.88326	2.36828	6.67232	4.17535	6.78944	3.1811	6.54284	6.72386	6.73607	6.14368	6.86979	5.15592	3.08594	7.05366	6.64516	5.88772	1.95498	1.36837	2.18294
2.1	5.63416	6.10482	4.36846	3.20081	6.40126	6.5567	6.90961	6.3531	6.66362	4.63115	-0.586905	0.750335	6.68814	6.49736	5.06406	5.50326	5.62623	6.41986	7.01744	6.65524	2.09265	3.34291	0.130158	6.67052	2.09015	5.92145	5.24812	6.58994	3.85201	0.49464	4.72278	2.43896	6.62842	4.27102	6.75429	3.26351	6.59975	6.69653	6.81213	6.0816	6.8418	5.26001	3.16683	7.06561	6.65876	5.99464	2.02742	1.20779	2.25898
2.125	5.73586	6.21129	4.46784	3.28805	6.33864	6.55979	6.89706	6.29122	6.62291	4.72983	-0.550332	0.801178	6.73034	6.44554	4.90359	5.34277	5.73132	6.35468	7.04949	6.62906	1.93206	3.42547	0.18028	6.6344	2.1642	6.03056	5.35054	6.60989	3.69165	0.542753	4.56237	2.50963	6.58301	4.36664	6.71773	3.34592	6.64547	6.66912	6.87694	6.01912	6.81249	5.36359	3.24771	7.07092	6.65937	6.09924	2.09986	1.04721	2.33501
2.15	5.8357	6.31414	4.56704	3.37527	6.27387	6.55114	6.87865	6.2279	6.58132	4.82826	-0.513759	0.852022	6.75944	6.3928	4.74317	5.18231	5.83426	6.28593	7.07186	6.5946	1.77148	3.50802	0.230402	6.59788	2.23824	6.13722	5.45236	6.61678	3.53138	0.590865	4.40204	2.5803	6.53642	4.4622	6.68009	3.42832	6.67972	6.64166	6.93022	5.95629	6.78217	5.46653	3.32859	7.07086	6.64811	6.20094	2.17229	0.886646	2.41105
2.175	5.93324	6.41254	4.66602	3.46247	6.2073	6.53172	6.85546	6.1634	6.53902	4.92638	-0.477185	0.902865	6.77601	6.33932	4.58279	5.02188	5.9345	6.21416	7.08605	6.55299	1.61091	3.59056	0.280523	6.56105	2.31229	6.24082	5.55341	6.61148	3.37122	0.638977	4.24181	2.65097	6.48888	4.55769	6.64159	3.51071	6.70258	6.61417	6.97221	5.89319	6.75107	5.56866	3.40946	7.06656	6.62628	6.29907	2.24473	0.726087	2.48708
2.2	6.02794	6.50556	4.76472	3.54965	6.13921	6.50262	6.82838	6.09789	6.49616	5.0241	-0.440612	0.953708	6.78099	6.28524	4.42246	4.86148	6.03141	6.13984	7.09353	6.50526	1.45036	3.67309	0.330645	6.52398	2.38633	6.34063	5.65349	6.59505	3.21119	0.68709	4.0817	2.72164	6.44058	4.65309	6.60244	3.59308	6.71448	6.58664	7.0036	5.82987	6.71937	5.66977	3.49031	7.05894	6.59516	6.39284	2.31716	0.565535	2.56311
2.225	6.11917	6.59222	4.86306	3.6368	6.06985	6.46494	6.79818	6.03156	6.45286	5.12133	-0.404038	1.00455	6.77555	6.23068	4.26219	4.70111	6.12421	6.06335	7.09563	6.4523	1.28982	3.7556	0.380767	6.48671	2.46037	6.4358	5.75237	6.56868	3.05133	0.735202	3.92175	2.7923	6.39167	4.74837	6.56276	3.67544	6.71611	6.55909	7.02543	5.76635	6.6872	5.76961	3.57116	7.04876	6.55598	6.48139	2.3896	0.404987	2.63914
2.25	6.2062	6.67154	4.96097	3.72392	5.99941	6.41973	6.76547	5.96452	6.4092	5.21794	-0.367465	1.05539	6.76094	6.17572	4.10198	4.54077	6.21205	5.98502	7.09352	6.39489	1.1293	3.83809	0.430889	6.4493	2.53441	6.52544	5.84975	6.53354	2.89166	0.783314	3.76198	2.86297	6.34227	4.84351	6.52268	3.75779	6.70833	6.53153	7.03892	5.70269	6.65467	5.86786	3.652	7.03661	6.50988	6.56381	2.46203	0.244444	2.71517
2.275	6.28824	6.74263	5.05832	3.811	5.92807	6.36795	6.73074	5.8969	6.36527	5.31379	-0.330892	1.10624	6.73838	6.12045	3.94185	4.38045	6.294	5.90512	7.08814	6.33367	0.968802	3.92057	0.481011	6.41178	2.60845	6.60859	5.94526	6.49077	2.73224	0.831426	3.60246	2.93363	6.29249	4.93848	6.48228	3.84011	6.69211	6.50396	7.04533	5.63889	6.62186	5.96414	3.73281	7.02298	6.45785	6.6392	2.53446	0.0839051	2.7912
2.3	6.36443	6.8048	5.15499	3.89803	5.85596	6.31047	6.69439	5.82878	6.32112	5.40868	-0.294318	1.15708	6.70904	6.06491	3.78179	4.22017	6.36907	5.82389	7.08028	6.2692	0.808323	4.00301	0.531133	6.37417	2.68249	6.68433	6.03848	6.44138	2.5731	0.879539	3.44322	3.00429	6.24239	5.03323	6.44164	3.92241	6.66841	6.47638	7.04591	5.57499	6.58885	6.05798	3.81361	7.00822	6.40076	6.70675	2.60689	-0.0766304	2.86723
2.325	6.43392	6.85759	5.2508	3.985	5.78319	6.24808	6.65675	5.76025	6.27679	5.50239	-0.257745	1.20792	6.67394	6.00917	3.62182	4.05992	6.43629	5.74152	7.07053	6.20198	0.647866	4.08543	0.581255	6.33649	2.75652	6.75184	6.1289	6.38628	2.41432	0.927651	3.28435	3.07495	6.19204	5.1277	6.4008	4.00468	6.63816	6.44879	7.04175	5.51101	6.55567	6.14886	3.89438	6.99261	6.33935	6.76578	2.67932	-0.237163	2.94325
2.35	6.49587	6.90088	5.34554	4.0719	5.70988	6.18144	6.61807	5.69137	6.23232	5.59465	-0.221171	1.25877	6.63399	5.95326	3.46194	3.89971	6.49477	5.65818	7.05938	6.13239	0.487434	4.1678	0.631377	6.29876	2.83055	6.81049	6.21595	6.32629	2.25596	0.975763	3.12594	3.14561	6.14148	5.22184	6.35981	4.08691	6.60224	6.42119	7.03381	5.44696	6.52236	6.23615	3.97513	6.97636	6.27425	6.81586	2.75174	-0.397693	3.01927
2.375	6.54955	6.93486	5.43897	4.1587	5.6361	6.11115	6.57857	5.6222	6.18774	5.68511	-0.184598	1.30961	6.58996	5.89721	3.30217	3.73953	6.5438	5.574	7.04716	6.06079	0.327029	4.25013	0.681498	6.26099	2.90458	6.85993	6.29897	6.26208	2.09812	1.02388	2.96808	3.21626	6.09076	5.31556	6.3187	4.16909	6.56142	6.3936	7.02289	5.38284	6.48896	6.31917	4.05584	6.95964	6.206	6.8568	2.82417	-0.558221	3.09529
2.4	6.5944	6.96002	5.53077	4.2454	5.56193	6.03772	6.5384	5.55278	6.14307	5.7734	-0.148025	1.36045	6.54251	5.84105	3.14251	3.57938	6.58285	5.48911	7.03417	5.98746	0.166651	4.3324	0.73162	6.22318	2.97861	6.9001	6.37725	6.19426	1.9409	1.07199	2.8109	3.2869	6.03991	5.40877	6.2775	4.25122	6.51639	6.366	7.00964	5.31868	6.45548	6.39718	4.1365	6.94257	6.13507	6.88874	2.89658	-0.718747	3.1713
2.425	6.63004	6.97707	5.62058	4.33196	5.48742	5.96158	6.49771	5.48315	6.09833	5.85904	-0.111451	1.41129	6.49219	5.78479	2.98298	3.41927	6.61169	5.4036	7.02059	5.91265	0.00630506	4.4146	0.781742	6.18535	3.05263	6.93123	6.45004	6.12335	1.78442	1.1201	2.65456	3.35754	5.98896	5.50134	6.23622	4.33329	6.46775	6.3384	6.99458	5.25448	6.42195	6.46939	4.21712	6.92523	6.06183	6.91204	2.969	-0.879271	3.24731
2.45	6.65636	6.98687	5.70796	4.41836	5.41263	5.88312	6.45658	5.41335	6.05353	5.94149	-0.0748778	1.46214	6.43947	5.72846	2.82359	3.2592	6.63036	5.31758	7.00659	5.83657	-0.154008	4.49673	0.831864	6.14749	3.12664	6.95384	6.51661	6.04977	1.62883	1.16821	2.49925	3.42818	5.93791	5.59312	6.19489	4.41527	6.41602	6.31079	6.97813	5.19024	6.38836	6.53505	4.29768	6.9077	5.98664	6.9273	3.04141	-1.03979	3.32331
2.475	6.67346	6.99032	5.79239	4.50456	5.33759	5.80267	6.41512	5.3434	6.00868	6.02016	-0.0383045	1.51298	6.38472	5.67206	2.66436	3.09916	6.63914	5.23111	6.99227	5.75941	-0.314284	4.57875	0.881986	6.10963	3.20065	6.96864	6.57625	5.97392	1.4743	1.21632	2.34519	3.4988	5.8868	5.68394	6.1535	4.49716	6.36165	6.28319	6.96061	5.12597	6.35474	6.59346	4.37816	6.89002	5.90975	6.93526	3.11381	-1.20031	3.39931
2.5	6.68165	6.98835	5.8733	4.59052	5.26235	5.72051	6.37338	5.27332	5.9638	6.09438	-0.00173106	1.56382	6.32829	5.61562	2.5053	2.93916	6.63855	5.14425	6.97772	5.68132	-0.474522	4.66065	0.932107	6.07174	3.27466	6.97645	6.62836	5.8961	1.32102	1.26444	2.19264	3.56942	5.83562	5.77358	6.11209	4.57894	6.30502	6.25559	6.94228	5.06169	6.3211	6.64405	4.45856	6.87224	5.83143	6.93674	3.18621	-1.36084	3.4753
2.525	6.68142	6.98181	5.95003	4.67618	5.18694	5.63688	6.23197	5.20314	5.91888	5.9706	0.0348423	1.61466	6.27043	5.47188	2.34643	2.77921	6.50292	5.05707	6.963	5.60243	-0.634717	4.7424	0.982229	6.03385	3.15122	6.84233	6.50099	5.8166	1.16923	1.31255	2.0419	3.64003	5.69272	5.6524	6.07064	4.66057	6.24645	6.22798	6.80452	4.99738	6.28743	6.68638	4.53885	6.73461	5.6841	6.93255	3.06253	-1.52135	3.35215
2.55	6.67338	6.97147	6.02185	4.76149	5.11138	5.552	6.07133	5.13286	5.87394	5.81	0.0714157	1.6655	6.21137	5.31124	2.18776	2.61929	6.34228	4.9696	6.94815	5.52286	-0.794866	4.82398	1.03235	5.99595	2.9906	6.68168	6.34037	5.73566	1.01917	1.36066	1.89332	3.71062	5.53207	5.49179	6.02917	4.74204	6.18623	6.20038	6.64388	4.93306	6.25375	6.72025	4.61901	6.57398	5.52345	6.9235	2.90191	-1.68187	3.19151
2.575	6.65822	6.95801	6.08802	4.84635	5.03569	5.46604	5.9107	5.06251	5.82898	5.64942	0.107989	1.71635	6.1513	5.1506	2.02933	2.45941	6.18165	4.8819	6.93322	5.4427	-0.954965	4.90535	1.08247	5.95805	2.82999	6.52104	6.17978	5.65347	0.871129	1.40877	1.74729	3.7812	5.37142	5.33119	5.98768	4.82331	6.1246	6.17277	6.48325	4.86872	6.22005	6.74564	4.69902	6.41335	5.36281	6.91032	2.74131	-1.84239	3.03089
2.6	6.63662	6.94201	6.14775	4.93069	4.9599	5.37916	5.75007	4.9921	5.784	5.48886	0.144562	1.76719	6.09038	4.98996	1.87114	2.29958	6.02102	4.794	6.91822	5.36204	-1.11501	4.98647	1.13259	5.92014	2.66939	6.36041	6.0192	5.57022	0.7254	1.45688	1.60422	3.85176	5.21077	5.17061	5.94618	4.90433	6.06175	6.14517	6.32263	4.80437	6.18634	6.76275	4.77885	6.25273	5.20217	6.89369	2.58072	-2.00291	2.87027
2.625	6.6093	6.92396	6.2003	5.01439	4.88402	5.2915	5.58945	4.92164	5.73901	5.32832	0.181136	1.81803	6.02874	4.82933	1.71323	2.13979	5.8604	4.70591	6.90317	5.28095	-1.275	5.06728	1.18272	5.88222	2.50881	6.19978	5.85865	5.48606	0.582309	1.50499	1.46457	3.9223	5.05013	5.01007	5.90466	4.98506	5.99786	6.11756	6.16202	4.74001	6.15262	6.77196	4.85845	6.09213	5.04154	6.87418	2.42013	-2.16342	2.70966
2.65	6.5769	6.90424	6.24501	5.0973	4.80806	5.20317	5.42884	4.85112	5.69401	5.1678	0.217709	1.86887	5.9665	4.66871	1.55562	1.98005	5.69978	4.61768	6.88809	5.19949	-1.43492	5.14772	1.23284	5.8443	2.34823	6.03916	5.69813	5.40112	0.442184	1.55311	1.32878	3.99282	4.88948	4.84955	5.86314	5.06543	5.93307	6.08995	6.00143	4.67565	6.1189	6.77377	4.9378	5.93155	4.88091	6.85228	2.25956	-2.32394	2.54906
2.675	6.54005	6.88321	6.28131	5.17929	4.73203	5.11428	5.26825	4.78057	5.649	5.00731	0.254283	1.91971	5.90374	4.5081	1.39834	1.82035	5.53918	4.52933	6.87298	5.11772	-1.59478	5.22771	1.28296	5.80638	2.18767	5.87856	5.53766	5.3155	0.305349	1.60122	1.19727	4.06331	4.72884	4.68909	5.82161	5.14538	5.86753	6.06235	5.84086	4.61128	6.08517	6.76879	5.01682	5.77101	4.72028	6.82842	2.099	-2.48446	2.38847
2.7	6.49929	6.86112	6.30882	5.26014	4.65596	5.0249	5.10768	4.70999	5.60398	4.84684	0.290856	1.97055	5.84055	4.34749	1.24142	1.66071	5.37858	4.44086	6.85785	5.03568	-1.75456	5.30718	1.33308	5.76845	2.02711	5.71797	5.37723	5.22931	0.17211	1.64933	1.07045	4.13377	4.56821	4.52868	5.78007	5.22483	5.80133	6.03474	5.68033	4.5469	6.05144	6.75766	5.09546	5.6105	4.55965	6.80295	1.93844	-2.64497	2.2279
2.725	6.45513	6.83819	6.32729	5.33963	4.57983	4.93511	4.94713	4.63938	5.55895	4.68641	0.327429	2.02139	5.77699	4.18691	1.0849	1.50111	5.218	4.3523	6.84271	4.95341	-1.91427	5.38601	1.3832	5.73053	1.86657	5.55741	5.21687	5.14263	0.0427343	1.69744	0.948608	4.20419	4.40758	4.36834	5.73852	5.30366	5.73457	6.00714	5.51984	4.48252	6.0177	6.74104	5.17366	5.45005	4.39903	6.77616	1.77789	-2.80549	2.06734
2.75	6.40801	6.81459	6.33672	5.41752	4.50367	4.84497	4.78662	4.56874	5.51392	4.526	0.364003	2.07223	5.71312	4.02633	0.928794	1.34156	5.05742	4.26367	6.82756	4.87094	-2.07388	5.46409	1.43332	5.6926	1.70604	5.39688	5.0566	5.05553	-0.0825609	1.74555	0.831971	4.27456	4.24696	4.20809	5.69697	5.38177	5.66732	5.97953	5.35941	4.41813	5.98396	6.71955	5.2513	5.28967	4.23842	6.7483	1.61735	-2.966	1.9068
2.775	6.35832	6.79046	6.33724	5.49347	4.42747	4.75454	4.62615	4.49809	5.46888	4.36562	0.400576	2.12307	5.64899	3.86579	0.773156	1.18206	4.89687	4.17497	6.8124	4.78831	-2.23341	5.54126	1.48344	5.65467	1.54551	5.2364	4.89643	4.96808	-0.203628	1.79366	0.720629	4.34487	4.08634	4.04795	5.65542	5.45901	5.59967	5.95192	5.19907	4.35374	5.95022	6.69381	5.32831	5.12941	4.07781	6.71956	1.45682	-3.12652	1.74628
2.8	6.30639	6.76592	6.32918	5.56716	4.35124	4.66386	4.46574	4.42741	5.42384	4.20528	0.437149	2.17391	5.58463	3.70527	0.618019	1.02261	4.73633	4.08621	6.79723	4.70553	-2.39284	5.61735	1.53357	5.61674	1.385	5.07598	4.7364	4.88031	-0.320397	1.84177	0.614551	4.41513	3.92574	3.88795	5.61386	5.53521	5.53165	5.92432	5.03885	4.28935	5.91647	6.66435	5.40454	4.9693	3.91721	6.69011	1.29629	-3.28703	1.58577
2.825	6.25254	6.74104	6.31299	5.63817	4.27499	4.57298	4.3054	4.35673	5.37879	4.04498	0.473723	2.22475	5.52008	3.54478	0.463425	0.863215	4.57582	3.9974	6.78206	4.62263	-2.55216	5.69217	1.58369	5.57881	1.2245	4.91564	4.57654	4.7923	-0.432882	1.88988	0.513577	4.48531	3.76515	3.72813	5.57231	5.61019	5.46334	5.89671	4.87879	4.22495	5.88273	6.63166	5.47985	4.80939	3.75661	6.66008	1.13577	-3.44754	1.42529
2.85	6.197	6.7159	6.28919	5.70606	4.19872	4.48192	4.14516	4.28603	5.33374	3.88473	0.510296	2.27559	5.45537	3.38434	0.309417	0.703876	4.41533	3.90855	6.76689	4.53963	-2.71136	5.76548	1.63381	5.54087	1.06401	4.75542	4.4169	4.70406	-0.541182	1.93799	0.417442	4.5554	3.60458	3.56854	5.53075	5.68373	5.39476	5.86911	4.71896	4.16056	5.84898	6.59619	5.55409	4.64978	3.59603	6.62958	0.975261	-3.60806	1.26483
2.875	6.14002	6.69055	6.2584	5.77036	4.12244	4.39071	3.98505	4.21532	5.28869	3.72452	0.546869	2.32643	5.39052	3.22397	0.156038	0.544593	4.25488	3.81967	6.75172	4.45655	-2.87044	5.83703	1.68393	5.50294	0.903522	4.59535	4.25754	4.61563	-0.645468	1.9861	0.325792	4.62539	3.44404	3.40922	5.48918	5.75556	5.32596	5.8415	4.55944	4.09616	5.81523	6.55832	5.62704	4.49057	3.43546	6.5987	0.814754	-3.76857	1.1044
2.9	6.08178	6.66503	6.22123	5.83053	4.04613	4.29937	3.8251	4.1446	5.24364	3.56436	0.583443	2.37726	5.32556	3.06366	0.0033346	0.385367	4.09446	3.73076	6.73655	4.37338	-3.02938	5.90652	1.73405	5.46501	0.743048	4.43549	4.09852	4.52705	-0.745978	2.03421	0.238213	4.69526	3.28353	3.25026	5.44762	5.8254	5.25697	5.81389	4.40034	4.03176	5.78148	6.51839	5.6985	4.33191	3.2749	6.5675	0.654252	-3.92909	0.944005
2.925	6.02245	6.63938	6.17831	5.88605	3.96982	4.20794	3.66538	4.07388	5.19858	3.40425	0.620016	2.4281	5.26049	2.90345	-0.148647	0.2262	3.93408	3.64182	6.72137	4.29016	-3.18818	5.97362	1.78417	5.42707	0.582584	4.27591	3.93995	4.43833	-0.842994	2.08232	0.154263	4.76499	3.12306	3.09173	5.40605	5.89293	5.18781	5.78629	4.24183	3.96736	5.74773	6.47668	5.7682	4.17401	3.11435	6.53604	0.493755	-4.0896	0.783642
2.95	5.96218	6.61363	6.13024	5.93636	3.8935	4.11641	3.50594	4.00315	5.15353	3.2442	0.656589	2.47893	5.19534	2.74336	-0.299858	0.0670931	3.77376	3.55286	6.70619	4.20688	-3.34682	6.03796	1.83429	5.38913	0.42213	4.11672	3.78193	4.34949	-0.93683	2.13043	0.0734929	4.83455	2.96264	2.93376	5.36449	5.95779	5.11851	5.75868	4.08411	3.90296	5.71398	6.43346	5.83585	4.01716	2.95383	6.50437	0.333263	-4.25011	0.623316
2.975	5.90109	6.58779	6.07761	5.98094	3.81716	4.02481	3.34688	3.93241	5.10847	3.08422	0.693163	2.52977	5.13012	2.58341	-0.450253	-0.091953	3.6135	3.46389	6.69102	4.12356	-3.5053	6.09915	1.88441	5.3512	0.261684	3.95804	3.62461	4.26057	-1.02781	2.17854	-0.00453034	4.90392	2.80228	2.77646	5.32292	6.01959	5.04909	5.73107	3.92747	3.83855	5.68022	6.38892	5.90113	3.86172	2.79332	6.47253	0.172776	-4.41063	0.463033
3	5.8393	6.56189	6.02093	6.0193	3.74082	3.93316	3.1883	3.86167	5.06341	2.9243	0.729736	2.5806	5.06484	2.42366	-0.599783	-0.250937	3.4533	3.3749	6.67584	4.0402	-3.66359	6.15678	1.93453	5.31326	0.101248	3.80005	3.46817	4.17156	-1.11627	2.22664	-0.0802114	4.97306	2.64202	2.62002	5.28135	6.07791	4.97957	5.70347	3.7723	3.77415	5.64647	6.34327	5.9637	3.70821	2.63283	6.44055	0.0122933	-4.57114	0.302797
3.025	5.69466	6.42299	5.96071	5.88991	3.59391	3.78378	3.03035	3.79093	5.01835	2.76446	0.766309	2.45364	4.9995	2.26415	-0.748402	-0.409856	3.29319	3.28589	6.53864	3.89216	-3.8217	6.03056	1.80744	5.27533	-0.0591784	3.643	3.31282	4.0226	-1.20252	2.27475	-0.153917	4.84886	2.48186	2.46462	5.13998	6.13232	4.83375	5.67586	3.61909	3.70975	5.61272	6.29665	5.83829	3.55729	2.47237	6.30069	-0.148185	-4.73165	0.142615
3.05	5.53401	6.26236	5.89739	5.72929	3.43326	3.62313	2.87322	3.72018	4.97329	2.60469	0.802882	2.29305	4.93412	2.10494	-0.896065	-0.568711	3.13318	3.19688	6.37803	3.73151	-3.97959	5.86995	1.64681	5.23739	-0.219596	3.48719	3.15882	3.86195	-1.28685	2.32286	-0.22597	4.68823	2.32185	2.31051	4.97933	6.1824	4.67312	5.64825	3.46851	3.64534	5.57896	6.24921	5.67768	3.4098	2.31194	6.14004	-0.30866	-4.89217	-0.0175098
3.075	5.37337	6.10174	5.83137	5.56867	3.27261	3.46248	2.71714	3.64943	4.92822	2.44502	0.839456	2.13247	4.8687	1.94612	-1.04273	-0.727499	2.97329	3.10786	6.21743	3.57086	-4.13727	5.70936	1.48618	5.19945	-0.380005	3.33304	3.00649	3.7013	-1.36954	2.37096	-0.296654	4.52762	2.16202	2.15798	4.81869	6.22772	4.51249	5.62065	3.32138	3.58094	5.54521	6.20106	5.51708	3.26678	2.15154	5.97941	-0.469131	-5.05268	-0.177569
3.1	5.21272	5.94113	5.76301	5.40806	3.11196	3.30183	2.56241	3.57868	4.88316	2.28543	0.876029	1.97191	4.80325	1.78777	-1.18836	-0.886218	2.81353	3.01882	6.05686	3.41022	-4.29471	5.54879	1.32557	5.16152	-0.540405	3.18106	2.85621	3.54065	-1.45083	2.41907	-0.366208	4.36702	2.00241	2.00736	4.65805	6.26787	4.35187	5.59304	3.17872	3.51653	5.51146	6.1523	5.35649	3.12948	1.99118	5.81878	-0.629598	-5.21319	-0.337556
3.125	5.05208	5.78054	5.69261	5.24745	2.95131	3.14118	2.4094	3.50793	4.8381	2.12595	0.912602	1.81137	4.73777	1.63004	-1.33291	-1.04487	2.65393	2.92979	5.89632	3.24958	-4.4519	5.38823	1.16496	5.12358	-0.700796	3.03192	2.70841	3.38001	-1.53093	2.46717	-0.434837	4.20643	1.84311	1.85905	4.49742	6.30252	4.19125	5.56544	3.04173	3.45213	5.4777	6.10301	5.19591	2.99931	1.83087	5.65815	-0.790062	-5.37371	-0.497463
3.15	4.89144	5.61997	5.62047	5.08685	2.79067	2.98054	2.25857	3.43717	4.79303	1.96658	0.949175	1.65085	4.67226	1.47306	-1.47635	-1.20345	2.49451	2.84074	5.73583	3.08894	-4.60882	5.2277	1.00436	5.08564	-0.861179	2.88644	2.56358	3.21936	-1.61004	2.51528	-0.502709	4.04586	1.68419	1.71349	4.33679	6.33137	4.03064	5.53783	2.91173	3.38772	5.44395	6.05327	5.03535	2.87772	1.67061	5.49754	-0.950523	-5.53422	-0.65728
3.175	4.73081	5.45942	5.54683	4.92625	2.63003	2.81989	2.11046	3.36641	4.74797	1.80733	0.985749	1.49035	4.60674	1.31703	-1.61867	-1.36196	2.33532	2.7517	5.5754	2.92831	-4.76545	5.0672	0.843767	5.0477	-1.02155	2.74559	2.42227	3.05871	-1.6883	2.56338	-0.569966	3.8853	1.52574	1.57114	4.17618	6.3542	3.87004	5.51022	2.79011	3.32331	5.41019	6.00315	4.87481	2.76607	1.5104	5.33694	-1.11098	-5.69473	-0.816998
3.2	4.57017	5.29892	5.47191	4.76565	2.46939	2.65925	1.96572	3.29565	4.7029	1.6482	1.02232	1.32986	4.54119	1.16217	-1.75982	-1.52039	2.17639	2.66265	5.41505	2.76767	-4.92177	4.90672	0.683187	5.00976	-1.18192	2.61047	2.28503	2.89807	-1.76587	2.61148	-0.636725	3.72477	1.36792	1.43254	4.01558	6.37088	3.70946	5.48262	2.67812	3.25891	5.37643	5.95269	4.71429	2.66542	1.35026	5.17636	-1.27144	-5.85525	-0.976607
3.225	4.40955	5.13848	5.39588	4.60505	2.30875	2.49861	1.82508	3.22489	4.65784	1.48921	1.05889	1.16939	4.47564	1.00877	-1.89981	-1.67875	2.01776	2.57359	5.25484	2.60704	-5.07777	4.74628	0.522618	4.97182	-1.34228	2.48226	2.15246	2.73743	-1.84286	2.65958	-0.703079	3.56426	1.21087	1.29819	3.85499	6.38138	3.54889	5.45501	2.57675	3.1945	5.34268	5.90193	4.55379	2.57634	1.1902	5.01581	-1.43189	-6.01576	-1.13609
3.25	4.24893	4.97811	5.31891	4.44445	2.14812	2.33797	1.68933	3.15413	4.61277	1.33036	1.09547	1.00894	4.41007	0.857147	-2.03861	-1.83703	1.85948	2.48453	5.09479	2.44642	-5.23343	4.58588	0.362061	4.93389	-1.50262	2.36214	2.0251	2.57679	-1.91937	2.70768	-0.769108	3.40377	1.05481	1.16859	3.69442	6.38574	3.38834	5.4274	2.48651	3.13009	5.30892	5.85093	4.39332	2.49883	1.03023	4.85529	-1.59234	-6.17627	-1.29545
3.275	4.08832	4.81784	5.24115	4.28386	1.98749	2.17733	1.55931	3.08337	4.5677	1.17168	1.13204	0.848504	4.34449	0.707698	-2.17623	-1.99524	1.70161	2.39547	4.93499	2.2858	-5.38872	4.42553	0.201517	4.89595	-1.66296	2.25111	1.90342	2.41615	-1.99548	2.75578	-0.834873	3.24332	0.899993	1.04418	3.53389	6.3841	3.22781	5.3998	2.40738	3.06569	5.27517	5.79971	4.23286	2.43227	0.870363	4.69482	-1.75279	-6.33679	-1.45465
3.3	3.92771	4.65772	5.16271	4.12326	1.82687	2.01669	1.43578	3.01261	4.52263	1.01317	1.16861	0.688087	4.2789	0.560866	-2.31266	-2.15337	1.54422	2.30641	4.77552	2.12519	-5.54362	4.26523	0.0409853	4.85801	-1.8233	2.14991	1.78777	2.25551	-2.07125	2.80387	-0.900426	3.08289	0.746725	0.925305	3.37339	6.37664	3.06731	5.37219	2.33879	3.00128	5.24141	5.7483	4.07244	2.37558	0.710611	4.53441	-1.91323	-6.4973	-1.61368
3.325	3.76712	4.49778	5.0837	3.96267	1.66625	1.85605	1.31944	2.94185	4.47757	0.854837	1.20519	0.527689	4.2133	0.417148	-2.44793	-2.31141	1.38739	2.21735	4.61653	1.96458	-5.69811	4.10498	-0.119532	4.82007	-1.98362	2.05886	1.67837	2.09488	-2.14676	2.85196	-0.965809	2.92251	0.595385	0.812185	3.21293	6.36364	2.90684	5.34458	2.27972	2.93687	5.20765	5.69673	3.91205	2.3274	0.550992	4.37408	-2.07367	-6.65781	-1.77254
3.35	3.60655	4.33811	5.00421	3.80208	1.50564	1.69542	1.21076	2.87109	4.4325	0.696704	1.24176	0.367308	4.14769	0.277086	-2.58203	-2.46938	1.23121	2.12828	4.45818	1.80399	-5.85217	3.94481	-0.280033	4.78213	-2.14394	1.97782	1.57524	1.93425	-2.22204	2.90005	-1.03105	2.76216	0.446415	0.704896	3.05254	6.34539	2.74641	5.31698	2.22889	2.87246	5.1739	5.64501	3.75169	2.28628	0.391526	4.21387	-2.23411	-6.81832	-1.93119
3.375	3.44599	4.17879	4.92431	3.64148	1.34505	1.53479	1.10999	2.80032	4.38743	0.538782	1.27833	0.206945	4.08208	0.141241	-2.715	-2.62726	1.07578	2.03922	4.30072	1.6434	-6.00578	3.78471	-0.440519	4.74419	-2.30425	1.90621	1.47823	1.77362	-2.29713	2.94814	-1.09619	2.60186	0.300332	0.603358	2.89224	6.32223	2.58602	5.28937	2.18493	2.80806	5.14014	5.59318	3.59136	2.2508	0.232236	4.05381	-2.39455	-6.97884	-2.08962
3.4	3.28544	4.01994	4.84406	3.48089	1.18446	1.37416	1.01708	2.72956	4.34236	0.381088	1.31491	0.0466003	4.01647	0.0101699	-2.84686	-2.78505	0.921201	1.95015	4.1445	1.48282	-6.15892	3.6247	-0.600987	4.70625	-2.46455	1.84312	1.38703	1.613	-2.37207	2.99623	-1.16124	2.44161	0.157716	0.507344	2.73205	6.29451	2.4257	5.26177	2.14651	2.74365	5.10638	5.54123	3.43107	2.21974	0.0731453	3.89395	-2.55499	-7.13935	-2.2478
3.425	3.12493	3.86174	4.76352	3.3203	1.02389	1.21353	0.931735	2.6588	4.2973	0.223636	1.35148	-0.113727	3.95085	-0.115616	-2.97765	-2.94277	0.767615	1.86108	3.98998	1.32226	-6.31155	3.46479	-0.761436	4.66831	-2.62484	1.78741	1.30121	1.45238	-2.44689	3.04431	-1.22621	2.28143	0.0191973	0.416505	2.572	6.26259	2.26545	5.23416	2.11246	2.67924	5.07263	5.48919	3.27083	2.19207	-0.0857166	3.73436	-2.71543	-7.29986	-2.40571
3.45	2.96444	3.7044	4.68275	3.15971	0.863329	1.05291	0.853387	2.58803	4.25223	0.0664435	1.38805	-0.274037	3.88522	-0.235691	-3.10739	-3.10039	0.615157	1.77202	3.83774	1.16171	-6.46366	3.30499	-0.921865	4.63037	-2.78513	1.73791	1.22023	1.29176	-2.52161	3.09239	-1.29113	2.1213	-0.114568	0.3304	2.41213	6.22683	2.10528	5.20655	2.08177	2.61483	5.03887	5.43707	3.11063	2.16694	-0.244318	3.57512	-2.87586	-7.46038	-2.56332
3.475	2.80399	3.54823	4.60177	2.99912	0.702793	0.892291	0.781328	2.51727	4.20716	-0.0904712	1.42462	-0.434329	3.8196	-0.349752	-3.23613	-3.25792	0.46398	1.68295	3.68859	1.00118	-6.61523	3.14533	-1.08227	4.59244	-2.94541	1.69346	1.14353	1.13115	-2.59624	3.14046	-1.356	1.96126	-0.242939	0.248531	2.25252	6.18756	1.94521	5.17895	2.05363	2.55043	5.00511	5.38488	2.95048	2.14371	-0.402621	3.41637	-3.03629	-7.62089	-2.72061
3.5	2.64359	3.39362	4.52062	2.83853	0.542281	0.731674	0.714756	2.4465	4.16209	-0.24709	1.4612	-0.594604	3.75397	-0.457656	-3.36391	-3.41537	0.31425	1.59388	3.54353	0.840667	-6.76624	2.98581	-1.24266	4.5545	-3.10568	1.65303	1.07052	0.970551	-2.6708	3.18853	-1.42084	1.80129	-0.36534	0.170382	2.09323	6.14512	1.78527	5.15134	2.0274	2.48602	4.97135	5.33262	2.79039	2.12187	-0.560587	3.25825	-3.19672	-7.7814	-2.87753
3.525	2.48324	3.24106	4.37292	2.67794	0.381798	0.571062	0.65285	2.30048	4.02017	-0.403393	1.33202	-0.754861	3.60877	-0.559427	-3.49078	-3.57272	0.166144	1.44492	3.40377	0.680181	-6.91666	2.82646	-1.40302	4.41371	-3.26594	1.61576	1.00066	0.809953	-2.7453	3.06114	-1.48564	1.64142	-0.481309	0.0954414	1.93437	6.00338	1.62547	5.01217	2.0026	2.34102	4.83123	5.18956	2.63036	2.10107	-0.718168	3.10098	-3.35715	-7.94192	-3.03406
3.55	2.32295	3.09119	4.21227	2.51735	0.22135	0.410454	0.59483	2.13983	3.85953	-0.559361	1.17138	-0.9151	3.44813	-0.65526	-3.61677	-3.72999	0.0198463	1.28427	3.27074	0.519722	-7.06647	2.6673	-1.56335	4.25309	-3.4262	1.58091	0.93343	0.649364	-2.81976	2.90052	-1.55043	1.48166	-0.590551	0.023229	1.77606	5.84274	1.46586	4.85152	1.97885	2.18039	4.6706	5.02892	2.47039	2.08101	-0.875314	2.94482	-3.51758	-8.10243	-3.19016
3.575	2.16275	2.94483	4.05162	2.35676	0.0609447	0.24985	0.539988	1.97918	3.6989	-0.714972	1.01074	-1.07532	3.28749	-0.745499	-3.74195	-3.88715	-0.124455	1.12363	3.14597	0.359296	-7.21565	2.50836	-1.72366	4.09247	-3.58645	1.54791	0.86838	0.488782	-2.89418	2.73992	-1.61519	1.32202	-0.692971	-0.0466929	1.61847	5.6821	1.30647	4.69087	1.95587	2.01976	4.50998	4.86829	2.3105	2.06149	-1.03197	2.79013	-3.67801	-8.26294	-3.34579
3.6	2.00264	2.80292	3.89097	2.19617	-0.0994102	0.0892515	0.487706	1.81854	3.53828	-0.870205	0.850111	-1.23553	3.12685	-0.8306	-3.86636	-4.04423	-0.266572	0.962987	3.03097	0.198908	-7.3642	2.34967	-1.88394	3.93187	-3.74669	1.5163	0.805117	0.32821	-2.96857	2.57933	-1.67994	1.16251	-0.788684	-0.114712	1.46182	5.52147	1.14734	4.53023	1.93346	1.85914	4.34938	4.70766	2.15068	2.04237	-1.18806	2.63735	-3.83843	-8.42346	-3.50091
3.625	1.84264	2.66657	3.73032	2.03558	-0.259704	-0.0713417	0.437463	1.65789	3.37767	-1.02504	0.689484	-1.39571	2.96622	-0.911092	-3.99003	-4.20121	-0.406323	0.802347	2.92703	0.038564	-7.51208	2.19126	-2.04418	3.77129	-3.90692	1.48574	0.743307	0.167648	-3.04294	2.41875	-1.74468	1.00315	-0.878002	-0.181165	1.30637	5.36084	0.988527	4.36959	1.91146	1.69853	4.18879	4.54704	1.99094	2.02353	-1.34353	2.48705	-3.99886	-8.58397	-3.65547
3.65	1.68279	2.53699	3.56968	1.87499	-0.419924	-0.231929	0.388827	1.49724	3.21707	-1.17945	0.528862	-1.55588	2.80559	-0.987536	-4.11303	-4.35809	-0.543538	0.641709	2.83499	-0.121729	-7.65929	2.03316	-2.2044	3.61073	-4.06715	1.45597	0.682668	0.0070987	-3.11728	2.25819	-1.8094	0.843959	-0.9614	-0.246338	1.15246	5.20021	0.830096	4.20896	1.88975	1.53793	4.02823	4.38643	1.8313	2.0049	-1.49829	2.33991	-4.15928	-8.74448	-3.80944
3.675	1.52311	2.4154	3.40903	1.7144	-0.580056	-0.39251	0.341451	1.3366	3.05649	-1.33341	0.368247	-1.71603	2.64497	-1.06049	-4.2354	-4.51487	-0.678068	0.481073	2.75506	-0.281962	-7.80581	1.87543	-2.36457	3.4502	-4.22737	1.42677	0.622971	-0.153437	-3.1916	2.09763	-1.87412	0.684957	-1.03946	-0.31047	1.00054	5.03959	0.672122	4.04833	1.86827	1.37734	3.86769	4.22583	1.67176	1.98642	-1.65227	2.19676	-4.31971	-8.90499	-3.96275
3.7	1.36363	2.30288	3.24838	1.55382	-0.740082	-0.553083	0.295054	1.17596	2.89592	-1.4869	0.207639	-1.87617	2.48436	-1.13049	-4.35717	-4.67155	-0.809789	0.320441	2.68682	-0.442127	-7.95163	1.7181	-2.52471	3.28971	-4.38759	1.398	0.564026	-0.313959	-3.26591	1.93709	-1.93883	0.526167	-1.11283	-0.37376	0.851097	4.87897	0.514695	3.88772	1.84695	1.21677	3.7072	4.06525	1.51232	1.96805	-1.80536	2.05853	-4.48013	-9.06551	-4.11536
3.725	1.2044	2.20026	3.08774	1.39323	-0.89998	-0.713649	0.249415	1.01533	2.73539	-1.63991	0.0470392	-2.03628	2.32376	-1.198	-4.4784	-4.82813	-0.938609	0.159813	2.62926	-0.60221	-8.09674	1.56123	-2.6848	3.12927	-4.5478	1.36956	0.50568	-0.474463	-3.34021	1.77656	-2.00354	0.367613	-1.18216	-0.436373	0.704769	4.71835	0.357924	3.72711	1.82574	1.05622	3.54676	3.90469	1.35301	1.94975	-1.95747	1.92626	-4.64055	-9.22602	-4.26722
3.75	1.04548	2.10796	2.9271	1.23264	-1.05973	-0.874207	0.204363	0.854699	2.5749	-1.79239	-0.113553	-2.19638	2.16317	-1.26348	-4.59913	-4.98462	-1.06447	-8.11712e-4	2.58101	-0.762201	-8.24114	1.40487	-2.84486	2.96891	-4.708	1.34134	0.44781	-0.634947	-3.4145	1.61604	-2.06824	0.209323	-1.24809	-0.498442	0.562265	4.55775	0.201931	3.56653	1.80462	0.895689	3.38639	3.74415	1.19382	1.93151	-2.10851	1.801	-4.80097	-9.38653	-4.41827
3.775	0.886919	2.02593	2.76645	1.07205	-1.21929	-1.03475	0.159761	0.694073	2.41445	-1.94433	-0.274135	-2.35647	2.0026	-1.32727	-4.71939	-5.14099	-1.18737	-0.161431	2.54053	-0.922082	-8.38482	1.24908	-3.00486	2.80864	-4.8682	1.31331	0.390317	-0.795411	-3.48878	1.45554	-2.13294	0.0513279	-1.31117	-0.560075	0.424386	4.39714	0.0468624	3.40597	1.78355	0.735193	3.22612	3.58365	1.03477	1.91331	-2.25835	1.68372	-4.96139	-9.54705	-4.56847
3.8	0.728796	1.95365	2.60581	0.91146	-1.37863	-1.19529	0.115506	0.533455	2.25407	-2.09571	-0.434707	-2.51653	1.84205	-1.3897	-4.83922	-5.29727	-1.30731	-0.322045	2.5063	-1.08184	-8.52777	1.09394	-3.16482	2.64849	-5.02838	1.2854	0.333123	-0.95585	-3.56306	1.29505	-2.19764	-0.106339	-1.37193	-0.621359	0.291978	4.23655	-0.107114	3.24545	1.76253	0.574737	3.06598	3.42319	0.875866	1.89514	-2.4069	1.57521	-5.12181	-9.70756	-4.71775
3.825	0.571199	1.89022	2.44517	0.750871	-1.53771	-1.35582	0.0715169	0.372844	2.09377	-2.24651	-0.595269	-2.67658	1.68152	-1.45102	-4.95865	-5.45344	-1.42437	-0.482652	2.47696	-1.24145	-8.67001	0.939522	-3.32472	2.48851	-5.18857	1.25759	0.276165	-1.11626	-3.63733	1.13457	-2.26234	-0.26364	-1.4308	-0.682366	0.165883	4.07596	-0.259807	3.08497	1.74154	0.414329	2.90602	3.26278	0.717129	1.87699	-2.55402	1.47593	-5.28222	-9.86807	-4.86608
3.85	0.414232	1.8345	2.28453	0.590282	-1.69647	-1.51634	0.027731	0.212243	1.93357	-2.39669	-0.755817	-2.83661	1.52102	-1.51146	-5.07772	-5.60951	-1.53865	-0.643251	2.45136	-1.40089	-8.81152	0.785899	-3.48457	2.32875	-5.34874	1.22984	0.219392	-1.27664	-3.7116	0.974098	-2.32703	-0.420536	-1.48816	-0.743151	0.046864	3.91538	-0.410999	2.92456	1.72058	0.253983	2.74629	3.10243	0.558568	1.85885	-2.69962	1.38601	-5.44264	-10.0286	-5.01339
3.875	0.258017	1.78529	2.12388	0.429693	-1.85486	-1.67684	-0.0158991	0.0516544	1.77352	-2.54625	-0.916352	-2.99662	1.36056	-1.5712	-5.19647	-5.76547	-1.65028	-0.803842	2.42857	-1.56013	-8.95233	0.63316	-3.64435	2.16928	-5.50891	1.20215	0.162767	-1.43699	-3.78586	0.813643	-2.39172	-0.576982	-1.54429	-0.80376	-0.0644777	3.75481	-0.560451	2.76424	1.69963	0.0937116	2.58686	2.94217	0.400197	1.84073	-2.84357	1.30515	-5.60306	-10.1891	-5.15963
3.9	0.102699	1.74138	1.96324	0.269105	-2.0128	-1.83732	-0.0594101	-0.108919	1.61364	-2.69516	-1.07687	-3.15662	1.20014	-1.63036	-5.3149	-5.92132	-1.7594	-0.964422	2.40786	-1.71914	-9.09242	0.481395	-3.80407	2.01019	-5.66908	1.1745	0.106257	-1.5973	-3.86012	0.6532	-2.45641	-0.73293	-1.59947	-0.864228	-0.167776	3.59425	-0.707899	2.60403	1.6787	-0.066465	2.42785	2.78202	0.242034	1.82261	-2.98577	1.23272	-5.76347	-10.3496	-5.30477
3.925	-0.0515575	1.7017	1.8026	0.108516	-2.17021	-1.9978	-0.10283	-0.269475	1.45401	-2.8434	-1.23738	-3.3166	1.03978	-1.68908	-5.43306	-6.07706	-1.8662	-1.12499	2.38868	-1.8779	-9.23182	0.330702	-3.96372	1.85161	-5.82924	1.14687	0.0498381	-1.75756	-3.93438	0.49277	-2.5211	-0.888328	-1.65387	-0.924585	-0.26295	3.4337	-0.853062	2.44399	1.65777	-0.226524	2.26939	2.622	0.0840925	1.8045	-3.12613	1.16783	-5.92389	-10.5101	-5.44876
3.95	-0.20456	1.66532	1.64197	-0.0520726	-2.32698	-2.15825	-0.14618	-0.430009	1.29468	-2.99096	-1.39786	-3.47656	0.879486	-1.74744	-5.55097	-6.2327	-1.97086	-1.28554	2.37062	-2.03635	-9.37054	0.181179	-4.1233	1.69368	-5.98939	1.11926	-0.006509	-1.91778	-4.00863	0.332352	-2.58579	-1.04312	-1.70768	-0.984854	-0.350219	3.27316	-0.995646	2.28416	1.63685	-0.386438	2.11166	2.46215	-0.0736082	1.78639	-3.26455	1.10945	-6.0843	-10.6706	-5.59157
3.975	-0.356092	1.63149	1.48133	-0.212661	-2.48301	-2.31869	-0.189478	-0.590515	1.13574	-3.13781	-1.55833	-3.6365	0.71928	-1.80551	-5.66865	-6.38823	-2.07357	-1.44608	2.35337	-2.19444	-9.50858	0.0329266	-4.28281	1.53662	-6.14953	1.09167	-0.0627997	-2.07793	-4.08288	0.171947	-2.65048	-1.19725	-1.76102	-1.04505	-0.430067	3.11264	-1.13535	2.12462	1.61593	-0.546171	1.95488	2.30252	-0.23105	1.76829	-3.40095	1.05655	-6.24472	-10.8312	-5.73316
4	-0.505911	1.59959	1.32069	-0.37325	-2.63816	-2.47911	-0.232735	-0.750989	0.977327	-3.28396	-1.71877	-3.79643	0.55918	-1.86336	-5.78612	-6.54365	-2.17451	-1.6066	2.3367	-2.35214	-9.64596	-0.113952	-4.44222	1.38068	-6.30967	1.06409	-0.119046	-2.23803	-4.15714	0.0115549	-2.71517	-1.35065	-1.81398	-1.10519	-0.503182	2.95213	-1.2719	1.96548	1.59502	-0.705678	1.79937	2.14317	-0.388213	1.75018	-3.53529	1.00812	-6.40513	-10.9917	-5.87351
4.025	-0.65375	1.56915	1.16005	-0.533838	-2.79227	-2.6395	-0.27596	-0.911421	0.819573	-3.42938	-1.87919	-3.95634	0.39921	-1.92104	-5.9034	-6.69896	-2.27386	-1.7671	2.32045	-2.50937	-9.78271	-0.259356	-4.60156	1.22621	-6.46981	1.03652	-0.175257	-2.39806	-4.23139	-0.148825	-2.77986	-1.50326	-1.86665	-1.16529	-0.570373	2.79163	-1.405	1.80687	1.57411	-0.864907	1.64552	1.98417	-0.545076	1.73208	-3.66752	0.963274	-6.56555	-11.1522	-6.0126
4.05	-0.799321	1.5398	0.999417	-0.694427	-2.94517	-2.79987	-0.319163	-1.0718	0.662674	-3.57408	-2.03959	-4.11624	0.2394	-1.97857	-6.0205	-6.85416	-2.37181	-1.92758	2.30451	-2.66607	-9.91883	-0.403187	-4.76079	1.07362	-6.62994	1.00896	-0.231441	-2.55801	-4.30564	-0.309191	-2.84455	-1.65501	-1.9191	-1.22535	-0.632493	2.63115	-1.53445	1.64899	1.5532	-1.02379	1.4938	1.8256	-0.701617	1.71398	-3.79762	0.921252	-6.72596	-11.3127	-6.15042
4.075	-0.942321	1.51127	0.838781	-0.855016	-3.09667	-2.96021	-0.362347	-1.23213	0.506871	-3.71803	-2.19995	-4.27611	0.0797875	-2.03599	-6.13745	-7.00925	-2.46851	-2.08802	2.28878	-2.82216	-10.0544	-0.545353	-4.91993	0.923444	-6.79006	0.981394	-0.287604	-2.71787	-4.37989	-0.469546	-2.90924	-1.80582	-1.97137	-1.28539	-0.690371	2.47069	-1.66004	1.49207	1.5323	-1.18225	1.34483	1.66759	-0.857813	1.69589	-3.92559	0.881427	-6.88637	-11.4732	-6.28696
4.1	-1.08244	1.48334	0.678146	-1.0156	-3.24654	-3.12053	-0.405517	-1.39238	0.352465	-3.86124	-2.36029	-4.43598	-0.0795816	-2.09333	-6.25426	-7.16422	-2.56412	-2.24844	2.27321	-2.97755	-10.1893	-0.685771	-5.07897	0.776305	-6.95018	0.953836	-0.343749	-2.87763	-4.45414	-0.629887	-2.97392	-1.95563	-2.0235	-1.3454	-0.744771	2.31025	-1.78166	1.33643	1.51139	-1.34018	1.19936	1.51028	-1.01364	1.67779	-4.05146	0.843292	-7.04678	-11.6337	-6.42223
4.125	-1.21938	1.45585	0.517512	-1.17619	-3.39455	-3.28081	-0.448677	-1.55253	0.19983	-4.00371	-2.52058	-4.59582	-0.238652	-2.15059	-6.37094	-7.31909	-2.65877	-2.40881	2.25775	-3.13216	-10.3237	-0.824366	-5.23789	0.632954	-7.11029	0.92628	-0.399881	-3.03729	-4.52839	-0.790215	-3.03861	-2.10435	-2.07553	-1.4054	-0.796364	2.14983	-1.89926	1.1825	1.49049	-1.49746	1.05824	1.35383	-1.16907	1.65969	-4.17527	0.806448	-7.2072	-11.7942	-6.55625
4.15	-1.35285	1.42869	0.356878	-1.33678	-3.54046	-3.44106	-0.491829	-1.71258	0.049421	-4.14544	-2.68084	-4.75565	-0.397355	-2.20781	-6.4875	-7.47384	-2.75258	-2.56914	2.24237	-3.28587	-10.4575	-0.961077	-5.39669	0.494238	-7.2704	0.898727	-0.456003	-3.19681	-4.60263	-0.95053	-3.1033	-2.25193	-2.12747	-1.46538	-0.845721	1.98944	-2.01286	1.03082	1.46958	-1.65394	0.922442	1.19848	-1.32408	1.64159	-4.29707	0.770585	-7.36761	-11.9547	-6.68902
4.175	-1.48261	1.40177	0.196245	-1.49737	-3.68398	-3.60128	-0.534975	-1.87249	-0.0982208	-4.28643	-2.84106	-4.91546	-0.55561	-2.26498	-6.60395	-7.62848	-2.84567	-2.72942	2.22704	-3.43858	-10.5908	-1.09586	-5.55537	0.361072	-7.4305	0.871174	-0.512116	-3.3562	-4.67688	-1.11083	-3.16799	-2.39828	-2.17934	-1.52535	-0.893316	1.82908	-2.12256	0.882073	1.44868	-1.80946	0.792995	1.04447	-1.47865	1.62349	-4.41695	0.735462	-7.52802	-12.1153	-6.82057
4.2	-1.60844	1.37503	0.035612	-1.65796	-3.82486	-3.76145	-0.578116	-2.03224	-0.242464	-4.42669	-3.00123	-5.07525	-0.713314	-2.32211	-6.72031	-7.78301	-2.93814	-2.88965	2.21176	-3.59015	-10.7237	-1.22868	-5.71391	0.234386	-7.5906	0.843623	-0.568223	-3.51544	-4.75113	-1.27112	-3.23267	-2.54333	-2.23117	-1.58531	-0.939532	1.66874	-2.22851	0.737082	1.42777	-1.96378	0.670908	0.892132	-1.63274	1.6054	-4.53499	0.700896	-7.68843	-12.2758	-6.95094
4.225	-1.73023	1.34843	-0.12502	-1.81855	-3.96284	-3.92158	-0.621253	-2.19179	-0.3826	-4.56622	-3.16136	-5.23503	-0.870349	-2.37922	-6.83659	-7.93743	-3.03006	-3.0498	2.19651	-3.74045	-10.856	-1.35953	-5.87231	0.115044	-7.75069	0.816072	-0.624324	-3.67449	-4.82538	-1.4314	-3.29736	-2.68703	-2.28295	-1.64526	-0.984678	1.50844	-2.33093	0.596841	1.40687	-2.11668	0.557064	0.741827	-1.78632	1.5873	-4.65129	0.666749	-7.84884	-12.4363	-7.08016
4.25	-1.84789	1.32192	-0.285651	-1.97914	-4.09766	-4.08166	-0.664388	-2.35109	-0.517865	-4.70505	-3.32142	-5.39479	-1.02657	-2.43631	-6.95278	-8.09173	-3.12152	-3.20988	2.18128	-3.88935	-10.988	-1.48841	-6.03056	0.00374964	-7.91077	0.788522	-0.680422	-3.83336	-4.89962	-1.59166	-3.36205	-2.82932	-2.3347	-1.70521	-1.029	1.34817	-2.43008	0.462464	1.38597	-2.26784	0.452114	0.593989	-1.93937	1.5692	-4.76596	0.632916	-8.00925	-12.5968	-7.20827
4.275	-1.96144	1.29548	-0.446282	-2.13972	-4.22911	-4.24169	-0.707521	-2.5101	-0.64748	-4.84317	-3.48143	-5.55453	-1.1818	-2.49338	-7.0689	-8.24593	-3.21259	-3.36986	2.16606	-4.0367	-11.1194	-1.61535	-6.18866	-0.0990453	-8.07085	0.760972	-0.736516	-3.99201	-4.97387	-1.75191	-3.42674	-2.97013	-2.38643	-1.76516	-1.07268	1.18794	-2.52624	0.335136	1.36506	-2.41695	0.356376	0.449109	-2.09186	1.55111	-4.87912	0.599318	-8.16966	-12.7573	-7.33532
4.3	-2.07098	1.26909	-0.606912	-2.30031	-4.35701	-4.40166	-0.750652	-2.66875	-0.770713	-4.98061	-3.64137	-5.71426	-1.33584	-2.55044	-7.18496	-8.40001	-3.30331	-3.52974	2.15086	-4.18235	-11.2505	-1.74038	-6.34658	-0.193204	-8.23093	0.733423	-0.792608	-4.15041	-5.04812	-1.91215	-3.49142	-3.10943	-2.43814	-1.8251	-1.11587	1.02776	-2.6197	0.21601	1.34416	-2.56363	0.26979	0.307726	-2.24375	1.53301	-4.99087	0.565895	-8.33007	-12.9178	-7.46135
4.325	-2.17665	1.24274	-0.767542	-2.4609	-4.48124	-4.56157	-0.793782	-2.82695	-0.886942	-5.11738	-3.80123	-5.87398	-1.48846	-2.60749	-7.30097	-8.55398	-3.39374	-3.68951	2.13566	-4.32615	-11.3812	-1.86357	-6.50433	-0.278928	-8.391	0.705873	-0.848699	-4.30854	-5.12237	-2.07237	-3.55611	-3.24719	-2.48984	-1.88503	-1.15869	0.867624	-2.71076	0.106077	1.32325	-2.70747	0.191921	0.170409	-2.39503	1.51491	-5.10134	0.532604	-8.49048	-13.0783	-7.58642
4.35	-2.27868	1.21642	-0.928171	-2.62149	-4.60172	-4.72141	-0.836911	-2.98463	-0.995728	-5.25351	-3.96102	-6.03367	-1.63938	-2.66453	-7.41692	-8.70783	-3.48393	-3.84913	2.12046	-4.46795	-11.5116	-1.98497	-6.66189	-0.356723	-8.55107	0.678324	-0.904787	-4.46637	-5.19661	-2.23258	-3.6208	-3.38338	-2.54152	-1.94497	-1.20122	0.707539	-2.79971	0.00602324	1.30235	-2.84803	0.122034	0.0377347	-2.54566	1.49682	-5.21063	0.499411	-8.65089	-13.2388	-7.71058
4.375	-2.37732	1.19012	-1.0888	-2.78208	-4.71845	-4.88118	-0.880039	-3.14167	-1.09687	-5.389	-4.12071	-6.19335	-1.78828	-2.72157	-7.53282	-8.86158	-3.5739	-4.00859	2.10528	-4.60763	-11.6416	-2.10468	-6.81926	-0.427331	-8.71113	0.650775	-0.960875	-4.62387	-5.27086	-2.39278	-3.68548	-3.51799	-2.5932	-2.0049	-1.24353	0.547511	-2.88682	-0.0838821	1.28145	-2.98487	0.0591935	-0.0897515	-2.69561	1.47872	-5.31885	0.46629	-8.8113	-13.3994	-7.83387
4.4	-2.47288	1.16384	-1.24943	-2.94267	-4.8315	-5.04087	-0.923167	-3.29794	-1.19042	-5.52389	-4.28032	-6.35302	-1.93484	-2.77859	-7.64868	-9.01521	-3.66369	-4.16787	2.09009	-4.74506	-11.7713	-2.22277	-6.97642	-0.491635	-8.87118	0.623226	-1.01696	-4.781	-5.34511	-2.55297	-3.75017	-3.65101	-2.64487	-2.06484	-1.28568	0.387546	-2.97233	-0.163832	1.26054	-3.11756	0.0023741	-0.211577	-2.84485	1.46062	-5.42611	0.433224	-8.97171	-13.5599	-7.95637
4.425	-2.56565	1.13756	-1.41005	-3.10326	-4.94098	-5.20047	-0.966295	-3.45329	-1.27671	-5.65819	-4.43981	-6.51266	-2.07867	-2.83562	-7.7645	-9.16874	-3.75332	-4.32694	2.07491	-4.88013	-11.9006	-2.33935	-7.13336	-0.550569	-9.03124	0.595677	-1.07305	-4.93771	-5.41935	-2.71314	-3.81486	-3.78247	-2.69653	-2.12477	-1.3277	0.227648	-3.05648	-0.234449	1.23964	-3.24569	-0.04944	-0.327383	-2.99336	1.44253	-5.53249	0.400199	-9.13212	-13.7204	-8.07811
4.45	-2.65594	1.1113	-1.57068	-3.26384	-5.04706	-5.35998	-1.00942	-3.60754	-1.35627	-5.79192	-4.59919	-6.6723	-2.21939	-2.89264	-7.88029	-9.32215	-3.84283	-4.48576	2.05972	-5.01277	-12.0297	-2.45451	-7.29007	-0.605038	-9.19128	0.568128	-1.12913	-5.09397	-5.4936	-2.87329	-3.87954	-3.91237	-2.74819	-2.1847	-1.36962	0.0678257	-3.13947	-0.296682	1.21874	-3.36893	-0.0971887	-0.436963	-3.14112	1.42443	-5.6381	0.367204	-9.29253	-13.8809	-8.19914
4.475	-2.74406	1.08504	-1.73131	-3.42443	-5.14997	-5.51939	-1.05255	-3.76048	-1.42977	-5.92511	-4.75845	-6.83191	-2.35659	-2.94966	-7.99605	-9.47546	-3.93222	-4.64431	2.04454	-5.1429	-12.1586	-2.56836	-7.44654	-0.655871	-9.35133	0.540579	-1.18522	-5.24972	-5.56785	-3.03344	-3.94423	-4.04076	-2.79984	-2.24463	-1.41147	-0.091915	-3.22147	-0.351667	1.19783	-3.48705	-0.141697	-0.540284	-3.2881	1.40633	-5.74301	0.334232	-9.45293	-14.0414	-8.31953
4.5	-2.83028	1.05878	-1.89193	-3.58502	-5.24993	-5.67868	-1.09568	-3.91187	-1.49798	-6.05779	-4.91756	-6.99151	-2.48989	-3.00668	-8.11177	-9.62865	-4.02152	-4.80254	2.02936	-5.27051	-12.2871	-2.681	-7.60276	-0.703795	-9.51136	0.51303	-1.2413	-5.40492	-5.64209	-3.19357	-4.00892	-4.16768	-2.8515	-2.30456	-1.45326	-0.251566	-3.30263	-0.400591	1.17693	-3.59992	-0.183661	-0.637489	-3.43429	1.38824	-5.84731	0.301277	-9.61334	-14.2019	-8.43931
4.525	-2.91486	1.03253	-2.05256	-3.74561	-5.34722	-5.83786	-1.1388	-4.06145	-1.56167	-6.18998	-5.07653	-7.1511	-2.61895	-3.0637	-8.22748	-9.78173	-4.11074	-4.9604	2.01418	-5.39558	-12.4155	-2.79253	-7.75871	-0.74942	-9.6714	0.485482	-1.29738	-5.55951	-5.71634	-3.35369	-4.07361	-4.29316	-2.90315	-2.36449	-1.49501	-0.41112	-3.3831	-0.444587	1.15603	-3.70753	-0.223652	-0.728886	-3.57966	1.37014	-5.95106	0.268334	-9.77375	-14.3624	-8.55854
4.55	-2.99805	1.00628	-2.21318	-3.9062	-5.44209	-5.9969	-1.18193	-4.20893	-1.6216	-6.32169	-5.23533	-7.31067	-2.74347	-3.12071	-8.34316	-9.93471	-4.19989	-5.11784	1.999	-5.51815	-12.5436	-2.90305	-7.91438	-0.793249	-9.83143	0.457933	-1.35347	-5.71344	-5.79059	-3.51379	-4.13829	-4.41728	-2.9548	-2.42442	-1.53673	-0.570566	-3.46297	-0.484665	1.13512	-3.81001	-0.262125	-0.814909	-3.7242	1.35204	-6.05432	0.2354	-9.93416	-14.5229	-8.67726
4.575	-3.08004	0.980032	-2.37381	-4.06679	-5.53483	-6.15581	-1.22505	-4.35398	-1.67842	-6.45295	-5.39396	-7.47022	-2.86324	-3.17773	-8.45881	-10.0876	-4.28898	-5.27481	1.98382	-5.63828	-12.6715	-3.01264	-8.06977	-0.835686	-9.99145	0.430384	-1.40955	-5.86664	-5.86483	-3.67388	-4.20298	-4.5401	-3.00645	-2.48435	-1.57842	-0.729895	-3.54236	-0.521688	1.11422	-3.9076	-0.29944	-0.896081	-3.8679	1.33395	-6.15715	0.202473	-10.0946	-14.6835	-8.7955
4.6	-3.16102	0.953785	-2.53443	-4.22738	-5.62567	-6.31456	-1.26818	-4.49626	-1.73275	-6.5838	-5.55239	-7.62976	-2.97815	-3.23474	-8.57446	-10.2403	-4.37802	-5.43123	1.96864	-5.75603	-12.7993	-3.1214	-8.22485	-0.877051	-10.1515	0.402835	-1.46564	-6.01904	-5.93908	-3.83396	-4.26767	-4.66168	-3.05809	-2.54427	-1.6201	-0.889097	-3.62134	-0.556358	1.09332	-4.00061	-0.335875	-0.972972	-4.01076	1.31585	-6.2596	0.169552	-10.255	-14.844	-8.91331
4.625	-3.24115	0.927539	-2.69505	-4.38796	-5.71487	-6.47314	-1.31131	-4.63544	-1.78506	-6.71424	-5.7106	-7.78928	-3.08818	-3.29175	-8.69008	-10.393	-4.46702	-5.58704	1.95346	-5.87153	-12.9268	-3.22941	-8.37962	-0.917596	-10.3115	0.375286	-1.52172	-6.17059	-6.01333	-3.99402	-4.33235	-4.7821	-3.10974	-2.6042	-1.66176	-1.04816	-3.69997	-0.589239	1.07241	-4.08946	-0.371646	-1.04616	-4.15275	1.29775	-6.36172	0.136634	-10.4154	-15.0045	-9.03073
4.65	-3.32057	0.901294	-2.85567	-4.54855	-5.80263	-6.63154	-1.35443	-4.77118	-1.83579	-6.8443	-5.86859	-7.94879	-3.19344	-3.34876	-8.80569	-10.5456	-4.55599	-5.74216	1.93828	-5.98488	-13.0542	-3.33675	-8.53406	-0.957514	-10.4715	0.347738	-1.5778	-6.32121	-6.08757	-4.15407	-4.39704	-4.90142	-3.16139	-2.66413	-1.70341	-1.20707	-3.77832	-0.620769	1.05151	-4.17457	-0.406915	-1.11619	-4.29389	1.27966	-6.46355	0.10372	-10.5758	-15.165	-9.14779
4.675	-3.3994	0.875049	-3.0163	-4.70914	-5.88916	-6.78975	-1.39756	-4.90317	-1.88527	-6.97401	-6.02633	-8.10828	-3.29412	-3.40578	-8.92128	-10.698	-4.64492	-5.89648	1.9231	-6.09623	-13.1815	-3.44349	-8.68815	-0.996955	-10.6315	0.320189	-1.63389	-6.47084	-6.16182	-4.31411	-4.46173	-5.01973	-3.21303	-2.72406	-1.74505	-1.36581	-3.85644	-0.651287	1.03061	-4.25638	-0.441808	-1.18358	-4.43417	1.26156	-6.56512	0.0708072	-10.7362	-15.3255	-9.26452
4.7	-3.47773	0.848805	-3.17692	-4.86973	-5.97463	-6.94776	-1.44069	-5.03113	-1.93377	-7.10338	-6.18379	-8.26775	-3.39052	-3.46279	-9.03687	-10.8503	-4.73383	-6.04993	1.90792	-6.20571	-13.3086	-3.54969	-8.8419	-1.03603	-10.7915	0.29264	-1.68997	-6.61939	-6.23607	-4.47413	-4.52641	-5.13709	-3.26468	-2.78399	-1.78668	-1.52438	-3.93436	-0.681049	1.0097	-4.33534	-0.476418	-1.24879	-4.5736	1.24346	-6.66646	0.0378963	-10.8966	-15.486	-9.38095
4.725	-3.55564	0.822561	-3.33754	-5.03032	-6.05921	-7.10553	-1.48381	-5.15485	-1.98151	-7.23244	-6.34096	-8.42722	-3.48296	-3.5198	-9.15244	-11.0026	-4.82272	-6.20238	1.89275	-6.31347	-13.4355	-3.6554	-8.99527	-1.07484	-10.9515	0.265091	-1.74605	-6.76681	-6.31031	-4.63414	-4.5911	-5.25358	-3.31632	-2.84391	-1.82831	-1.68274	-4.01212	-0.710249	0.9888	-4.41185	-0.510816	-1.31219	-4.71219	1.22537	-6.76761	0.00498654	-11.057	-15.6465	-9.4971
4.75	-3.63321	0.796317	-3.49816	-5.19091	-6.14302	-7.26306	-1.52694	-5.27419	-2.02866	-7.3612	-6.49781	-8.58666	-3.57184	-3.57681	-9.268	-11.1547	-4.91159	-6.35373	1.87757	-6.41967	-13.5624	-3.7607	-9.14827	-1.11344	-11.1115	0.237543	-1.80213	-6.91303	-6.38456	-4.79414	-4.65579	-5.36927	-3.36797	-2.90384	-1.86993	-1.8409	-4.08975	-0.739032	0.967897	-4.48629	-0.545055	-1.37414	-4.84994	1.20727	-6.86859	-0.0279223	-11.2174	-15.8071	-9.61302
4.775	-3.71049	0.770074	-3.65878	-5.35149	-6.22619	-7.42033	-1.57006	-5.38911	-2.07535	-7.48968	-6.65432	-8.74609	-3.65755	-3.63382	-9.38355	-11.3068	-5.00044	-6.50386	1.86239	-6.52445	-13.6891	-3.86561	-9.30087	-1.15188	-11.2715	0.209994	-1.85822	-7.05798	-6.45881	-4.95412	-4.72048	-5.48422	-3.41961	-2.96377	-1.91156	-1.99882	-4.16727	-0.767507	0.946993	-4.55899	-0.579176	-1.43491	-4.98688	1.18917	-6.96941	-0.0608305	-11.3778	-15.9676	-9.7287
4.8	-3.78754	0.74383	-3.8194	-5.51208	-6.30881	-7.57732	-1.61319	-5.49964	-2.12169	-7.6179	-6.81045	-8.90551	-3.74048	-3.69083	-9.4991	-11.4587	-5.08928	-6.65265	1.84721	-6.62794	-13.8157	-3.97019	-9.45307	-1.1902	-11.4315	0.182445	-1.9143	-7.20159	-6.53305	-5.11409	-4.78516	-5.59849	-3.47126	-3.0237	-1.95318	-2.15649	-4.24469	-0.795754	0.92609	-4.63025	-0.613207	-1.49473	-5.12301	1.17107	-7.07011	-0.0937381	-11.5382	-16.1281	-9.84419
4.825	-3.8644	0.717586	-3.98002	-5.67267	-6.39097	-7.73401	-1.65632	-5.6059	-2.16776	-7.74588	-6.96618	-9.06491	-3.821	-3.74784	-9.61464	-11.6106	-5.17811	-6.79995	1.83203	-6.73029	-13.9423	-4.07448	-9.60486	-1.22843	-11.5915	0.154896	-1.97038	-7.34382	-6.6073	-5.27404	-4.84985	-5.71215	-3.5229	-3.08362	-1.9948	-2.31389	-4.32204	-0.823832	0.905187	-4.70031	-0.647172	-1.5538	-5.25836	1.15298	-7.17069	-0.126645	-11.6986	-16.2886	-9.95949
4.85	-3.94109	0.691343	-4.14063	-5.83326	-6.47276	-7.89037	-1.69944	-5.7081	-2.21362	-7.87363	-7.12148	-9.2243	-3.89947	-3.80485	-9.73017	-11.7623	-5.26693	-6.94565	1.81685	-6.83162	-14.0687	-4.17851	-9.75621	-1.2666	-11.7515	0.127347	-2.02647	-7.48462	-6.68154	-5.43398	-4.91454	-5.82525	-3.57455	-3.14355	-2.03642	-2.47099	-4.39933	-0.851787	0.884283	-4.7694	-0.681088	-1.61226	-5.39295	1.13488	-7.27117	-0.159552	-11.859	-16.4491	-10.0746
4.875	-4.01765	0.6651	-4.30125	-5.99385	-6.55421	-8.04639	-1.74257	-5.80649	-2.25931	-8.00117	-7.27632	-9.38367	-3.9762	-3.86186	-9.84569	-11.914	-5.35574	-7.08962	1.80167	-6.93204	-14.1951	-4.2823	-9.90714	-1.30471	-11.9114	0.0997987	-2.08255	-7.62395	-6.75579	-5.59391	-4.97922	-5.93785	-3.62619	-3.20348	-2.07803	-2.62777	-4.47656	-0.879649	0.86338	-4.83768	-0.714966	-1.67024	-5.52681	1.11678	-7.37156	-0.192459	-12.0195	-16.6096	-10.1896
4.9	-4.0941	0.638856	-4.46187	-6.15444	-6.63541	-8.20203	-1.78569	-5.90139	-2.30489	-8.12851	-7.43067	-9.54303	-4.05147	-3.91888	-9.96121	-12.0655	-5.44455	-7.23172	1.78649	-7.03166	-14.3213	-4.3859	-10.0576	-1.34279	-12.0714	0.0722499	-2.13863	-7.76177	-6.83004	-5.75382	-5.04391	-6.04999	-3.67784	-3.26341	-2.11965	-2.78421	-4.55376	-0.907444	0.842476	-4.90531	-0.748817	-1.72784	-5.65995	1.09869	-7.47187	-0.225366	-12.1799	-16.7701	-10.3045
4.925	-4.17047	0.612613	-4.62248	-6.31503	-6.71637	-8.35728	-1.82882	-5.99313	-2.35037	-8.25566	-7.58448	-9.70237	-4.12552	-3.97589	-10.0767	-12.217	-5.53335	-7.37185	1.77131	-7.13058	-14.4475	-4.48931	-10.2076	-1.38084	-12.2314	0.0447012	-2.19472	-7.89807	-6.90428	-5.91372	-5.1086	-6.16172	-3.72948	-3.32334	-2.16127	-2.94027	-4.63091	-0.93519	0.821573	-4.97241	-0.782647	-1.78514	-5.7924	1.08059	-7.57212	-0.258273	-12.3403	-16.9306	-10.4192
4.95	-4.24675	0.58637	-4.7831	-6.47561	-6.79715	-8.51211	-1.87195	-6.08205	-2.39577	-8.38265	-7.73774	-9.8617	-4.19855	-4.0329	-10.1922	-12.3683	-5.62214	-7.5099	1.75613	-7.22888	-14.5737	-4.59257	-10.3572	-1.41886	-12.3913	0.0171524	-2.2508	-8.03283	-6.97853	-6.07361	-5.17328	-6.27307	-3.78113	-3.38326	-2.20288	-3.09594	-4.70804	-0.962898	0.80067	-5.03907	-0.816462	-1.84221	-5.9242	1.06249	-7.67232	-0.291179	-12.5007	-17.0912	-10.5338
4.975	-4.32298	0.560126	-4.94372	-6.6362	-6.87777	-8.66649	-1.91507	-6.16848	-2.44112	-8.50948	-7.89039	-10.021	-4.27074	-4.08991	-10.3077	-12.5196	-5.71093	-7.64577	1.74096	-7.32664	-14.6998	-4.6957	-10.5063	-1.45687	-12.5513	-0.0103964	-2.30688	-8.16606	-7.05278	-6.23348	-5.23797	-6.38409	-3.83277	-3.44319	-2.2445	-3.25118	-4.78515	-0.99058	0.779766	-5.10539	-0.850265	-1.89908	-6.05537	1.0444	-7.77246	-0.324085	-12.6611	-17.2517	-10.6483
5	-4.39915	0.533883	-5.10433	-6.79679	-6.95826	-8.82039	-1.9582	-6.25276	-2.48643	-8.63616	-8.04241	-10.1803	-4.34225	-4.14692	-10.4232	-12.6708	-5.79972	-7.7794	1.72578	-7.42393	-14.8258	-4.7987	-10.6549	-1.49487	-12.7113	-0.0379451	-2.36296	-8.29776	-7.12702	-6.39334	-5.30266	-6.49481	-3.88442	-3.50312	-2.28611	-3.40596	-4.86223	-1.01824	0.758863	-5.17143	-0.884059	-1.95581	-6.18594	1.0263	-7.87255	-0.356992	-12.8215	-17.4122	-10.7628
5.025	-4.47528	0.50764	-5.26494	-6.95738	-7.03864	-8.97379	-2.00133	-6.33519	-2.5317	-8.7627	-8.19375	-10.3396	-4.41319	-4.20393	-10.5387	-12.8219	-5.8885	-7.91075	1.7106	-7.52081	-14.9517	-4.90159	-10.803	-1.53285	-12.8712	-0.0654939	-2.41905	-8.42797	-7.20127	-6.55319	-5.36734	-6.60527	-3.93606	-3.56305	-2.32773	-3.56025	-4.9393	-1.04589	0.737959	-5.23724	-0.917847	-2.01242	-6.31594	1.0082	-7.97261	-0.389898	-12.9819	-17.5727	-10.8771
5.05	-4.55138	0.481396	-5.42556	-7.11797	-7.11893	-9.12667	-2.04445	-6.41602	-2.57695	-8.88912	-8.34439	-10.4989	-4.48367	-4.26094	-10.6542	-12.9729	-5.97729	-8.03977	1.69542	-7.61733	-15.0776	-5.0044	-10.9506	-1.57083	-13.0312	-0.0930427	-2.47513	-8.5567	-7.27552	-6.71302	-5.43203	-6.71548	-3.9877	-3.62297	-2.36934	-3.71401	-5.01635	-1.07353	0.717056	-5.30287	-0.95163	-2.06894	-6.4454	0.990108	-8.07264	-0.422804	-13.1423	-17.7332	-10.9914
5.075	-4.62745	0.455153	-5.58617	-7.27856	-7.19915	-9.27898	-2.08758	-6.49551	-2.62218	-9.01542	-8.49429	-10.6581	-4.55377	-4.31795	-10.7697	-13.1239	-6.06607	-8.16648	1.68024	-7.71355	-15.2035	-5.10712	-11.0977	-1.60881	-13.1911	-0.120591	-2.53121	-8.68401	-7.34976	-6.87283	-5.49672	-6.82548	-4.03935	-3.6829	-2.41096	-3.86721	-5.0934	-1.10115	0.696153	-5.36835	-0.98541	-2.12539	-6.57435	0.972011	-8.17264	-0.455711	-13.3027	-17.8937	-11.1056
5.1	-4.70349	0.42891	-5.74678	-7.43915	-7.27931	-9.4307	-2.1307	-6.57386	-2.6674	-9.1416	-8.64341	-10.8174	-4.62357	-4.37496	-10.8852	-13.2747	-6.15484	-8.2909	1.66506	-7.80949	-15.3293	-5.20977	-11.2444	-1.64678	-13.3511	-0.14814	-2.5873	-8.80993	-7.42401	-7.03264	-5.56141	-6.93528	-4.09099	-3.74283	-2.45257	-4.01982	-5.17043	-1.12878	0.675249	-5.43372	-1.01919	-2.18178	-6.70281	0.953914	-8.27261	-0.488617	-13.4631	-18.0542	-11.2197
5.125	-4.77952	0.402667	-5.9074	-7.59973	-7.35941	-9.58181	-2.17383	-6.65127	-2.7126	-9.26769	-8.79172	-10.9766	-4.69311	-4.43197	-11.0007	-13.4255	-6.24362	-8.41306	1.64988	-7.90521	-15.4551	-5.31236	-11.3905	-1.68474	-13.511	-0.175689	-2.64338	-8.93453	-7.49826	-7.19243	-5.62609	-7.04491	-4.14264	-3.80276	-2.49418	-4.1718	-5.24746	-1.1564	0.654346	-5.49899	-1.05296	-2.23813	-6.83081	0.935817	-8.37256	-0.521523	-13.6235	-18.2147	-11.3338
5.15	-4.85553	0.376423	-6.06801	-7.76032	-7.43947	-9.73227	-2.21696	-6.72788	-2.7578	-9.39369	-8.93919	-11.1358	-4.76245	-4.48898	-11.1162	-13.5762	-6.33239	-8.53305	1.6347	-8.00073	-15.5809	-5.4149	-11.5361	-1.72271	-13.6709	-0.203238	-2.69946	-9.05786	-7.5725	-7.3522	-5.69078	-7.15439	-4.19428	-3.86268	-2.5358	-4.32313	-5.32448	-1.18401	0.633443	-5.56418	-1.08673	-2.29444	-6.95839	0.917721	-8.47249	-0.55443	-13.7839	-18.3753	-11.4479
5.175	-4.93153	0.35018	-6.22862	-7.92091	-7.51949	-9.88207	-2.26008	-6.80384	-2.80298	-9.51959	-9.08578	-11.295	-4.83163	-4.54599	-11.2317	-13.7268	-6.42117	-8.65095	1.61952	-8.09607	-15.7066	-5.51738	-11.6813	-1.76067	-13.8309	-0.230787	-2.75555	-9.17999	-7.64675	-7.51197	-5.75547	-7.26374	-4.24593	-3.92261	-2.57741	-4.47375	-5.4015	-1.21162	0.612539	-5.62931	-1.12051	-2.35072	-7.08557	0.899624	-8.57241	-0.587336	-13.9443	-18.5358	-11.5619
5.2	-5.00752	0.323937	-6.38923	-8.0815	-7.59948	-10.0312	-2.30321	-6.87925	-2.84817	-9.64542	-9.23148	-11.4542	-4.90067	-4.603	-11.3472	-13.8773	-6.50994	-8.76685	1.60434	-8.19127	-15.8323	-5.61983	-11.8259	-1.79863	-13.9908	-0.258335	-2.81163	-9.301	-7.721	-7.67171	-5.82015	-7.37296	-4.29757	-3.98254	-2.61903	-4.62364	-5.47851	-1.23923	0.591636	-5.69439	-1.15428	-2.40698	-7.21237	0.881527	-8.67231	-0.620242	-14.1047	-18.6963	-11.6759
5.225	-5.0835	0.297693	-6.54984	-8.24209	-7.67945	-10.1795	-2.34633	-6.9542	-2.89335	-9.77117	-9.37625	-11.6134	-4.9696	-4.66001	-11.4627	-14.0277	-6.59871	-8.88088	1.58917	-8.28634	-15.958	-5.72223	-11.9701	-1.8366	-14.1507	-0.285884	-2.86771	-9.42094	-7.79524	-7.83145	-5.88484	-7.48207	-4.34922	-4.04247	-2.66064	-4.77277	-5.55552	-1.26684	0.570732	-5.75944	-1.18805	-2.46323	-7.33882	0.863431	-8.7722	-0.653148	-14.2651	-18.8568	-11.7898
5.25	-5.15947	0.27145	-6.71045	-8.40268	-7.7594	-10.3272	-2.38946	-7.02879	-2.93852	-9.89686	-9.52008	-11.7725	-5.03845	-4.71702	-11.5781	-14.1781	-6.68748	-8.99317	1.57399	-8.38129	-16.0836	-5.82461	-12.1138	-1.87456	-14.3107	-0.313433	-2.92379	-9.53988	-7.86949	-7.99117	-5.94953	-7.59109	-4.40086	-4.10239	-2.70226	-4.92109	-5.63252	-1.29445	0.549829	-5.82445	-1.22182	-2.51946	-7.46494	0.845334	-8.87208	-0.686055	-14.4255	-19.0173	-11.9037
5.275	-5.23543	0.245207	-6.87106	-8.56327	-7.83933	-10.474	-2.43259	-7.10307	-2.9837	-10.0225	-9.66295	-11.9317	-5.10722	-4.77403	-11.6936	-14.3284	-6.77625	-9.10383	1.55881	-8.47616	-16.2092	-5.92696	-12.257	-1.91251	-14.4706	-0.340982	-2.97988	-9.65791	-7.94374	-8.15088	-6.01421	-7.70002	-4.45251	-4.16232	-2.74387	-5.06859	-5.70953	-1.32206	0.528926	-5.88943	-1.25559	-2.57568	-7.59076	0.827237	-8.97194	-0.718961	-14.586	-19.1778	-12.0176
5.3	-5.31139	0.218964	-7.03167	-8.72385	-7.91925	-10.6201	-2.47571	-7.17709	-3.02887	-10.148	-9.80485	-12.0908	-5.17593	-4.83105	-11.8091	-14.4786	-6.86502	-9.213	1.54363	-8.57094	-16.3348	-6.02928	-12.3997	-1.95047	-14.6305	-0.36853	-3.03596	-9.77508	-8.01798	-8.31057	-6.0789	-7.80888	-4.50415	-4.22225	-2.78549	-5.21524	-5.78653	-1.34967	0.508022	-5.9544	-1.28936	-2.63189	-7.71629	0.80914	-9.0718	-0.751867	-14.7464	-19.3383	-12.1315
5.325	-5.38735	0.19272	-7.19228	-8.88444	-7.99916	-10.7654	-2.51884	-7.25091	-3.07404	-10.2735	-9.94577	-12.2499	-5.2446	-4.88806	-11.9246	-14.6288	-6.95379	-9.3208	1.52845	-8.66565	-16.4604	-6.13159	-12.5419	-1.98843	-14.7904	-0.396079	-3.09204	-9.89147	-8.09223	-8.47025	-6.14359	-7.91767	-4.55579	-4.28218	-2.8271	-5.361	-5.86353	-1.37728	0.487119	-6.01934	-1.32313	-2.68809	-7.84155	0.791044	-9.17166	-0.784773	-14.9068	-19.4989	-12.2453
5.35	-5.4633	0.166477	-7.35289	-9.04503	-8.07905	-10.9099	-2.56196	-7.32456	-3.11921	-10.399	-10.0857	-12.4091	-5.31323	-4.94507	-12.0401	-14.7788	-7.04256	-9.42738	1.51327	-8.7603	-16.5859	-6.23387	-12.6837	-2.02639	-14.9503	-0.423628	-3.14813	-10.0071	-8.16648	-8.62992	-6.20828	-8.0264	-4.60744	-4.3421	-2.86871	-5.50586	-5.94052	-1.40488	0.466215	-6.08428	-1.3569	-2.74429	-7.96657	0.772947	-9.2715	-0.817679	-15.0672	-19.6594	-12.3591
5.375	-5.53925	0.140234	-7.5135	-9.20562	-8.15894	-11.0535	-2.60509	-7.39807	-3.16438	-10.5244	-10.2246	-12.5682	-5.38183	-5.00208	-12.1555	-14.9288	-7.13133	-9.53283	1.49809	-8.8549	-16.7115	-6.33614	-12.8251	-2.06435	-15.1103	-0.451177	-3.20421	-10.1221	-8.24072	-8.78957	-6.27296	-8.13507	-4.65908	-4.40203	-2.91033	-5.6498	-6.01752	-1.43249	0.445312	-6.1492	-1.39067	-2.80049	-8.09137	0.75485	-9.37134	-0.850586	-15.2276	-19.8199	-12.4729
5.4	-5.6152	0.113991	-7.6741	-9.36621	-8.23882	-11.1963	-2.64822	-7.47146	-3.20955	-10.6498	-10.3626	-12.7272	-5.45041	-5.05909	-12.271	-15.0788	-7.2201	-9.63729	1.48291	-8.94945	-16.837	-6.43839	-12.966	-2.10231	-15.2702	-0.478725	-3.26029	-10.2365	-8.31497	-8.9492	-6.33765	-8.2437	-4.71073	-4.46196	-2.95194	-5.79279	-6.09452	-1.4601	0.424409	-6.21412	-1.42444	-2.85668	-8.21595	0.736753	-9.47118	-0.883492	-15.388	-19.9804	-12.5867
5.425	-5.69115	0.0877473	-7.83471	-9.5268	-8.31869	-11.3383	-2.69134	-7.54476	-3.25471	-10.7751	-10.4996	-12.8863	-5.51896	-5.1161	-12.3865	-15.2287	-7.30887	-9.74085	1.46773	-9.04396	-16.9625	-6.54063	-13.1064	-2.14027	-15.4301	-0.506274	-3.31638	-10.3504	-8.38921	-9.10883	-6.40234	-8.35229	-4.76237	-4.52189	-2.99356	-5.93483	-6.17151	-1.48771	0.403505	-6.27903	-1.45821	-2.91287	-8.34034	0.718657	-9.57101	-0.916398	-15.5484	-20.1409	-12.7004
5.45	-5.76709	0.061504	-7.99532	-9.68739	-8.39856	-11.4794	-2.73447	-7.61799	-3.29988	-10.9004	-10.6356	-13.0454	-5.5875	-5.17311	-12.502	-15.3785	-7.39764	-9.84361	1.45256	-9.13845	-17.088	-6.64286	-13.2465	-2.17822	-15.59	-0.533823	-3.37246	-10.4637	-8.46346	-9.26844	-6.46702	-8.46084	-4.81402	-4.58181	-3.03517	-6.07591	-6.24851	-1.51531	0.382602	-6.34393	-1.49198	-2.96906	-8.46454	0.70056	-9.67084	-0.949304	-15.7088	-20.3014	-12.8142
5.475	-5.84304	0.0352607	-8.15592	-9.84797	-8.47843	-11.6197	-2.77759	-7.69115	-3.34505	-11.0257	-10.7707	-13.2044	-5.65603	-5.23012	-12.6174	-15.5282	-7.48641	-9.94567	1.43738	-9.2329	-17.2135	-6.74508	-13.3861	-2.21618	-15.7499	-0.561372	-3.42854	-10.5766	-8.53771	-9.42803	-6.53171	-8.56935	-4.86566	-4.64174	-3.07679	-6.21603	-6.3255	-1.54292	0.361699	-6.40883	-1.52574	-3.02524	-8.58858	0.682463	-9.77067	-0.982211	-15.8692	-20.4619	-12.9279
5.5	-5.91898	0.00901743	-8.31653	-10.0086	-8.55829	-11.7592	-2.82072	-7.76426	-3.39021	-11.1509	-10.9049	-13.3634	-5.72454	-5.28713	-12.7329	-15.6779	-7.57517	-10.0471	1.4222	-9.32733	-17.3389	-6.84729	-13.5254	-2.25414	-15.9098	-0.588921	-3.48462	-10.6891	-8.61195	-9.58762	-6.5964	-8.67784	-4.9173	-4.70167	-3.1184	-6.35518	-6.40249	-1.57052	0.340795	-6.47373	-1.55951	-3.08143	-8.71247	0.664366	-9.87049	-1.01512	-16.0296	-20.6224	-13.0416
5.525	-5.99492	-0.0172258	-8.47713	-10.1692	-8.63815	-11.8978	-2.86385	-7.83733	-3.43538	-11.2761	-11.0382	-13.5225	-5.79305	-5.34414	-12.8484	-15.8275	-7.66394	-10.148	1.40702	-9.42174	-17.4644	-6.94949	-13.6642	-2.2921	-16.0697	-0.616469	-3.54071	-10.8012	-8.6862	-9.74719	-6.66108	-8.7863	-4.96895	-4.7616	-3.16001	-6.49337	-6.47949	-1.59813	0.319892	-6.53862	-1.59328	-3.13761	-8.83622	0.64627	-9.97031	-1.04802	-16.19	-20.783	-13.1553
5.55	-6.07086	-0.0434691	-8.63774	-10.3297	-8.71801	-12.0357	-2.90697	-7.91036	-3.48055	-11.4013	-11.1706	-13.6815	-5.86155	-5.40115	-12.9639	-15.9771	-7.75271	-10.2484	1.39184	-9.51613	-17.5898	-7.05169	-13.8027	-2.33006	-16.2296	-0.644018	-3.59679	-10.913	-8.76045	-9.90674	-6.72577	-8.89473	-5.02059	-4.82152	-3.20163	-6.63061	-6.55648	-1.62574	0.298988	-6.60351	-1.62705	-3.1938	-8.95983	0.628173	-10.0701	-1.08093	-16.3504	-20.9435	-13.2691
5.575	-6.1468	-0.0697124	-8.79834	-10.4903	-8.79787	-12.1727	-2.9501	-7.98337	-3.52571	-11.5264	-11.3022	-13.8405	-5.93004	-5.45816	-13.0793	-16.1266	-7.84148	-10.3484	1.37666	-9.6105	-17.7153	-7.15388	-13.9408	-2.36801	-16.3894	-0.671567	-3.65287	-11.0245	-8.83469	-10.0663	-6.79046	-9.00315	-5.07224	-4.88145	-3.24324	-6.76692	-6.63347	-1.65334	0.278085	-6.6684	-1.66082	-3.24998	-9.08332	0.610076	-10.1699	-1.11384	-16.5108	-21.104	-13.3828
5.6	-6.22274	-0.0959557	-8.95895	-10.6509	-8.87772	-12.3089	-2.99323	-8.05636	-3.57088	-11.6516	-11.4329	-13.9994	-5.99853	-5.51517	-13.1948	-16.276	-7.93025	-10.448	1.36148	-9.70486	-17.8407	-7.25607	-14.0786	-2.40597	-16.5493	-0.699116	-3.70896	-11.1357	-8.90894	-10.2258	-6.85515	-9.11155	-5.12388	-4.94138	-3.28486	-6.9023	-6.71047	-1.68095	0.257182	-6.73329	-1.69459	-3.30616	-9.20671	0.59198	-10.2698	-1.14674	-16.6712	-21.2645	-13.4965
5.625	-6.29868	-0.122199	-9.11955	-10.8115	-8.95758	-12.4444	-3.03635	-8.12932	-3.61605	-11.7767	-11.5629	-14.1584	-6.06702	-5.57218	-13.3103	-16.4254	-8.01901	-10.5473	1.3463	-9.79921	-17.9661	-7.35825	-14.216	-2.44393	-16.7092	-0.726664	-3.76504	-11.2467	-8.98319	-10.3853	-6.91983	-9.21993	-5.17553	-5.00131	-3.32647	-7.03678	-6.78746	-1.70856	0.236278	-6.79818	-1.72836	-3.36234	-9.32999	0.573883	-10.3696	-1.17965	-16.8316	-21.425	-13.6101
5.65	-6.37462	-0.148442	-9.28015	-10.9721	-9.03743	-12.5791	-3.07948	-8.20227	-3.66121	-11.9018	-11.6922	-14.3174	-6.1355	-5.62919	-13.4258	-16.5748	-8.10778	-10.6463	1.33112	-9.89355	-18.0915	-7.46043	-14.3532	-2.48189	-16.8691	-0.754213	-3.82112	-11.3575	-9.05743	-10.5448	-6.98452	-9.3283	-5.22717	-5.06123	-3.36809	-7.17038	-6.86445	-1.73616	0.215375	-6.86306	-1.76213	-3.41853	-9.45318	0.555786	-10.4694	-1.21255	-16.992	-21.5855	-13.7238
5.675	-6.45056	-0.174686	-9.44075	-11.1327	-9.11728	-12.7131	-3.1226	-8.27521	-3.70638	-12.0268	-11.8207	-14.4763	-6.20398	-5.6862	-13.5412	-16.724	-8.19655	-10.745	1.31594	-9.98788	-18.2169	-7.56261	-14.49	-2.51985	-17.029	-0.781762	-3.8772	-11.468	-9.13168	-10.7043	-7.04921	-9.43665	-5.27882	-5.12116	-3.4097	-7.30314	-6.94144	-1.76377	0.194471	-6.92795	-1.7959	-3.47471	-9.57628	0.537689	-10.5692	-1.24546	-17.1524	-21.746	-13.8375
5.7	-6.5265	-0.200929	-9.60136	-11.2933	-9.19713	-12.8464	-3.16573	-8.34813	-3.75155	-12.1519	-11.9486	-14.6352	-6.27246	-5.74322	-13.6567	-16.8733	-8.28532	-10.8435	1.30077	-10.0822	-18.3423	-7.66478	-14.6265	-2.5578	-17.1889	-0.809311	-3.93329	-11.5784	-9.20593	-10.8638	-7.11389	-9.545	-5.33046	-5.18109	-3.45131	-7.43507	-7.01843	-1.79138	0.173568	-6.99283	-1.82967	-3.53089	-9.6993	0.519593	-10.669	-1.27837	-17.3129	-21.9065	-13.9512
5.725	-6.60244	-0.227172	-9.76196	-11.4539	-9.27698	-12.9791	-3.20886	-8.42105	-3.79671	-12.2769	-12.0759	-14.7942	-6.34094	-5.80023	-13.7722	-17.0225	-8.37408	-10.9419	1.28559	-10.1765	-18.4677	-7.76695	-14.7627	-2.59576	-17.3487	-0.836859	-3.98937	-11.6887	-9.28017	-11.0232	-7.17858	-9.65333	-5.38211	-5.24102	-3.49293	-7.5662	-7.09543	-1.81898	0.152665	-7.05771	-1.86343	-3.58707	-9.82225	0.501496	-10.7688	-1.31127	-17.4733	-22.0671	-14.0648
5.75	-6.67838	-0.253415	-9.92256	-11.6144	-9.35683	-13.1111	-3.25198	-8.49397	-3.84188	-12.402	-12.2025	-14.9531	-6.40941	-5.85724	-13.8877	-17.1716	-8.46285	-11.0401	1.27041	-10.2708	-18.5931	-7.86912	-14.8987	-2.63372	-17.5086	-0.864408	-4.04545	-11.7988	-9.35442	-11.1827	-7.24327	-9.76166	-5.43375	-5.30094	-3.53454	-7.69658	-7.17242	-1.84659	0.131761	-7.1226	-1.8972	-3.64325	-9.94513	0.483399	-10.8686	-1.34418	-17.6337	-22.2276	-14.1785
5.775	-6.75431	-0.279659	-10.0832	-11.775	-9.43668	-13.2425	-3.29511	-8.56687	-3.88705	-12.527	-12.3286	-15.112	-6.47789	-5.91425	-14.0031	-17.3207	-8.55162	-11.1381	1.25523	-10.3651	-18.7185	-7.97129	-15.0344	-2.67168	-17.6685	-0.891957	-4.10154	-11.9088	-9.42867	-11.3421	-7.30795	-9.86997	-5.48539	-5.36087	-3.57616	-7.82623	-7.24941	-1.8742	0.110858	-7.18748	-1.93097	-3.69943	-10.068	0.465302	-10.9684	-1.37709	-17.7941	-22.3881	-14.2922
5.8	-6.83025	-0.305902	-10.2438	-11.9356	-9.51653	-13.3733	-3.33823	-8.63977	-3.93221	-12.652	-12.4542	-15.2709	-6.54636	-5.97126	-14.1186	-17.4697	-8.64039	-11.2361	1.24005	-10.4595	-18.8439	-8.07345	-15.1699	-2.70964	-17.8283	-0.919506	-4.15762	-12.0186	-9.50291	-11.5015	-7.37264	-9.97828	-5.53704	-5.4208	-3.61777	-7.95519	-7.3264	-1.9018	0.0899546	-7.25236	-1.96474	-3.75561	-10.1907	0.447206	-11.0682	-1.40999	-17.9545	-22.5486	-14.4058
5.825	-6.90619	-0.332145	-10.4044	-12.0962	-9.59638	-13.5035	-3.38136	-8.71267	-3.97738	-12.777	-12.5793	-15.4297	-6.61483	-6.02827	-14.2341	-17.6187	-8.72915	-11.3339	1.22487	-10.5538	-18.9693	-8.17562	-15.3051	-2.74759	-17.9882	-0.947055	-4.2137	-12.1284	-9.57716	-11.6609	-7.43733	-10.0866	-5.58868	-5.48073	-3.65938	-8.08349	-7.40339	-1.92941	0.0690512	-7.31725	-1.99851	-3.81179	-10.3134	0.429109	-11.1681	-1.4429	-18.1149	-22.7091	-14.5195
5.85	-6.98213	-0.358388	-10.565	-12.2568	-9.67623	-13.6332	-3.42449	-8.78557	-4.02254	-12.9019	-12.7039	-15.5886	-6.68331	-6.08528	-14.3495	-17.7676	-8.81792	-11.4316	1.20969	-10.6481	-19.0946	-8.27778	-15.4401	-2.78555	-18.1481	-0.974603	-4.26979	-12.2381	-9.65141	-11.8203	-7.50202	-10.1949	-5.64033	-5.54065	-3.701	-8.21117	-7.48039	-1.95702	0.0481478	-7.38213	-2.03228	-3.86797	-10.4361	0.411012	-11.2679	-1.4758	-18.2753	-22.8696	-14.6331
5.875	-7.05807	-0.384632	-10.7256	-12.4174	-9.75608	-13.7624	-3.46761	-8.85846	-4.06771	-13.0269	-12.8281	-15.7475	-6.75178	-6.14229	-14.465	-17.9165	-8.90669	-11.5292	1.19451	-10.7423	-19.22	-8.37994	-15.5749	-2.82351	-18.3079	-1.00215	-4.32587	-12.3477	-9.72565	-11.9797	-7.5667	-10.3032	-5.69197	-5.60058	-3.74261	-8.33826	-7.55738	-1.98462	0.0272444	-7.44701	-2.06605	-3.92415	-10.5587	0.392915	-11.3677	-1.50871	-18.4357	-23.0301	-14.7468
5.9	-7.134	-0.410875	-10.8862	-12.578	-9.83592	-13.8912	-3.51074	-8.93135	-4.11288	-13.1519	-12.9519	-15.9063	-6.82025	-6.1993	-14.5805	-18.0654	-8.99546	-11.6268	1.17933	-10.8366	-19.3454	-8.4821	-15.7095	-2.86147	-18.4678	-1.0297	-4.38195	-12.4572	-9.7999	-12.1391	-7.63139	-10.4115	-5.74362	-5.66051	-3.78423	-8.4648	-7.63437	-2.01223	0.00634105	-7.51189	-2.09982	-3.98033	-10.6813	0.374819	-11.4675	-1.54162	-18.5961	-23.1907	-14.8604
5.925	-7.20994	-0.437118	-11.0468	-12.7386	-9.91577	-14.0194	-3.55386	-9.00424	-4.15804	-13.2768	-13.0753	-16.0651	-6.88872	-6.25631	-14.696	-18.2142	-9.08422	-11.7243	1.16416	-10.9309	-19.4708	-8.58426	-15.8439	-2.89942	-18.6277	-1.05725	-4.43803	-12.5667	-9.87415	-12.2984	-7.69608	-10.5198	-5.79526	-5.72044	-3.82584	-8.59082	-7.71136	-2.03983	-0.0145623	-7.57678	-2.13359	-4.03652	-10.8038	0.356722	-11.5673	-1.57452	-18.7565	-23.3512	-14.9741
5.95	-7.28588	-0.463362	-11.2074	-12.8992	-9.99562	-14.1473	-3.59699	-9.07713	-4.20321	-13.4018	-13.1984	-16.224	-6.95719	-6.31332	-14.8114	-18.363	-9.17299	-11.8218	1.14898	-11.0252	-19.5961	-8.68642	-15.9782	-2.93738	-18.7875	-1.0848	-4.49412	-12.6761	-9.94839	-12.4578	-7.76076	-10.628	-5.84691	-5.78036	-3.86746	-8.71636	-7.78835	-2.06744	-0.0354657	-7.64166	-2.16736	-4.0927	-10.9264	0.338625	-11.6671	-1.60743	-18.9169	-23.5117	-15.0877
5.975	-7.36182	-0.489605	-11.368	-13.0597	-10.0755	-14.2748	-3.64012	-9.15001	-4.24838	-13.5267	-13.3212	-16.3828	-7.02566	-6.37033	-14.9269	-18.5117	-9.26176	-11.9192	1.1338	-11.1195	-19.7215	-8.78858	-16.1122	-2.97534	-18.9474	-1.11235	-4.5502	-12.7855	-10.0226	-12.6171	-7.82545	-10.7363	-5.89855	-5.84029	-3.90907	-8.84144	-7.86535	-2.09505	-0.0563691	-7.70654	-2.20112	-4.14888	-11.0488	0.320529	-11.7669	-1.64034	-19.0773	-23.6722	-15.2014
6	-7.43776	-0.515848	-11.5286	-13.2203	-10.1553	-14.4019	-3.68324	-9.2229	-4.29354	-13.6517	-13.4436	-16.5416	-7.09413	-6.42734	-15.0424	-18.6604	-9.35053	-12.0166	1.11862	-11.2138	-19.8468	-8.89073	-16.2461	-3.0133	-19.1072	-1.1399	-4.60628	-12.8948	-10.0969	-12.7764	-7.89014	-10.8446	-5.95019	-5.90022	-3.95068	-8.96609	-7.94234	-2.12265	-0.0772725	-7.77142	-2.23489	-4.20506	-11.1713	0.302432	-11.8667	-1.67324	-19.2377	-23.8327	-15.315
6.025	-7.51369	-0.542091	-11.6891	-13.3809	-10.2352	-14.5286	-3.72637	-9.29578	-4.33871	-13.7766	-13.5659	-16.7003	-7.1626	-6.48435	-15.1578	-18.8091	-9.43929	-12.114	1.10344	-11.3081	-19.9722	-8.99289	-16.3798	-3.05126	-19.2671	-1.16744	-4.66237	-13.0041	-10.1711	-12.9357	-7.95482	-10.9529	-6.00184	-5.96015	-3.9923	-9.09035	-8.01933	-2.15026	-0.0981759	-7.8363	-2.26866	-4.26124	-11.2937	0.284335	-11.9665	-1.70615	-19.3981	-23.9932	-15.4287
6.05	-7.58963	-0.568335	-11.8497	-13.5415	-10.315	-14.655	-3.76949	-9.36867	-4.38387	-13.9015	-13.6878	-16.8591	-7.23107	-6.54136	-15.2733	-18.9577	-9.52806	-12.2113	1.08826	-11.4024	-20.0975	-9.09505	-16.5134	-3.08921	-19.4269	-1.19499	-4.71845	-13.1134	-10.2454	-13.095	-8.01951	-11.0611	-6.05348	-6.02007	-4.03391	-9.21424	-8.09632	-2.17787	-0.119079	-7.90119	-2.30243	-4.31742	-11.4161	0.266238	-12.0663	-1.73905	-19.5585	-24.1537	-15.5423
6.075	-7.66557	-0.594578	-12.0103	-13.7021	-10.3949	-14.7812	-3.81262	-9.44155	-4.42904	-14.0265	-13.8095	-17.0179	-7.29955	-6.59837	-15.3888	-19.1063	-9.61683	-12.3086	1.07308	-11.4967	-20.2229	-9.1972	-16.6469	-3.12717	-19.5868	-1.22254	-4.77453	-13.2226	-10.3196	-13.2542	-8.0842	-11.1694	-6.10513	-6.08	-4.07553	-9.3378	-8.17331	-2.20547	-0.139983	-7.96607	-2.3362	-4.3736	-11.5385	0.248142	-12.1661	-1.77196	-19.7189	-24.3142	-15.6559
6.1	-7.74151	-0.620821	-12.1709	-13.8627	-10.4747	-14.907	-3.85575	-9.51443	-4.47421	-14.1514	-13.9311	-17.1766	-7.36802	-6.65538	-15.5043	-19.2549	-9.7056	-12.4059	1.0579	-11.5909	-20.3482	-9.29936	-16.7802	-3.16513	-19.7466	-1.25009	-4.83062	-13.3318	-10.3939	-13.4135	-8.14888	-11.2777	-6.15677	-6.13993	-4.11714	-9.46103	-8.2503	-2.23308	-0.160886	-8.03095	-2.36997	-4.42978	-11.6609	0.230045	-12.2659	-1.80487	-19.8793	-24.4748	-15.7696
6.125	-7.81744	-0.647064	-12.3315	-14.0233	-10.5546	-15.0326	-3.89887	-9.58732	-4.51937	-14.2763	-14.0524	-17.3354	-7.43649	-6.7124	-15.6197	-19.4034	-9.79436	-12.5031	1.04272	-11.6852	-20.4736	-9.40151	-16.9134	-3.20309	-19.9064	-1.27764	-4.8867	-13.441	-10.4681	-13.5727	-8.21357	-11.3859	-6.20842	-6.19986	-4.15876	-9.58398	-8.3273	-2.26069	-0.181789	-8.09583	-2.40374	-4.48596	-11.7832	0.211948	-12.3657	-1.83777	-20.0398	-24.6353	-15.8832
6.15	-7.89338	-0.673308	-12.4921	-14.1839	-10.6344	-15.1579	-3.942	-9.6602	-4.56454	-14.4012	-14.1735	-17.4941	-7.50496	-6.76941	-15.7352	-19.5519	-9.88313	-12.6004	1.02754	-11.7795	-20.5989	-9.50367	-17.0465	-3.24104	-20.0663	-1.30519	-4.94278	-13.5502	-10.5424	-13.732	-8.27826	-11.4942	-6.26006	-6.25979	-4.20037	-9.70666	-8.40429	-2.28829	-0.202693	-8.16071	-2.43751	-4.54214	-11.9055	0.193851	-12.4655	-1.87068	-20.2002	-24.7958	-15.9969
6.175	-7.96932	-0.699551	-12.6527	-14.3445	-10.7142	-15.2831	-3.98513	-9.73308	-4.6097	-14.5261	-14.2945	-17.6528	-7.57343	-6.82642	-15.8507	-19.7003	-9.9719	-12.6976	1.01237	-11.8738	-20.7243	-9.60582	-17.1795	-3.279	-20.2261	-1.33274	-4.99886	-13.6593	-10.6166	-13.8912	-8.34295	-11.6025	-6.31171	-6.31971	-4.24198	-9.82909	-8.48128	-2.3159	-0.223596	-8.22559	-2.47128	-4.59832	-12.0278	0.175755	-12.5653	-1.90359	-20.3606	-24.9563	-16.1105
6.2	-8.04526	-0.725794	-12.8133	-14.505	-10.7941	-15.408	-4.02825	-9.80596	-4.65487	-14.651	-14.4154	-17.8116	-7.6419	-6.88343	-15.9661	-19.8487	-10.0607	-12.7948	0.997187	-11.9681	-20.8496	-9.70798	-17.3124	-3.31696	-20.386	-1.36029	-5.05495	-13.7684	-10.6909	-14.0504	-8.40763	-11.7107	-6.36335	-6.37964	-4.2836	-9.95129	-8.55827	-2.34351	-0.2445	-8.29048	-2.50505	-4.6545	-12.1501	0.157658	-12.6651	-1.93649	-20.521	-25.1168	-16.2241
6.225	-8.1212	-0.752038	-12.9739	-14.6656	-10.8739	-15.5327	-4.07138	-9.87885	-4.70004	-14.7759	-14.5361	-17.9703	-7.71037	-6.94044	-16.0816	-19.9971	-10.1494	-12.892	0.982008	-12.0624	-20.975	-9.81013	-17.4452	-3.35492	-20.5458	-1.38783	-5.11103	-13.8775	-10.7651	-14.2096	-8.47232	-11.819	-6.41499	-6.43957	-4.32521	-10.0733	-8.63526	-2.37111	-0.265403	-8.35536	-2.53881	-4.71068	-12.2724	0.139561	-12.765	-1.9694	-20.6814	-25.2773	-16.3378
6.25	-8.19713	-0.778281	-13.1345	-14.8262	-10.9538	-15.6572	-4.1145	-9.95173	-4.7452	-14.9008	-14.6567	-18.129	-7.77884	-6.99745	-16.1971	-20.1455	-10.2382	-12.9892	0.966829	-12.1566	-21.1003	-9.91229	-17.5779	-3.39288	-20.7056	-1.41538	-5.16711	-13.9866	-10.8393	-14.3688	-8.53701	-11.9273	-6.46664	-6.4995	-4.36683	-10.1951	-8.71225	-2.39872	-0.286306	-8.42024	-2.57258	-4.76686	-12.3947	0.121464	-12.8648	-2.0023	-20.8418	-25.4378	-16.4514
6.275	-8.27307	-0.804524	-13.2951	-14.9868	-11.0336	-15.7816	-4.15763	-10.0246	-4.79037	-15.0257	-14.7771	-18.2876	-7.84731	-7.05446	-16.3126	-20.2938	-10.327	-13.0864	0.95165	-12.2509	-21.2256	-10.0144	-17.7105	-3.43083	-20.8655	-1.44293	-5.2232	-14.0957	-10.9136	-14.5279	-8.60169	-12.0355	-6.51828	-6.55942	-4.40844	-10.3167	-8.78925	-2.42632	-0.30721	-8.48512	-2.60635	-4.82304	-12.517	0.103368	-12.9646	-2.03521	-21.0022	-25.5983	-16.5651
6.3	-8.34901	-0.830767	-13.4557	-15.1474	-11.1135	-15.9058	-4.20076	-10.0975	-4.83554	-15.1506	-14.8975	-18.4463	-7.91578	-7.11147	-16.428	-20.4421	-10.4157	-13.1836	0.936471	-12.3452	-21.351	-10.1166	-17.843	-3.46879	-21.0253	-1.47048	-5.27928	-14.2048	-10.9878	-14.6871	-8.66638	-12.1438	-6.56993	-6.61935	-4.45006	-10.4381	-8.86624	-2.45393	-0.328113	-8.55	-2.64012	-4.87922	-12.6392	0.085271	-13.0644	-2.06812	-21.1626	-25.7589	-16.6787
6.325	-8.42495	-0.857011	-13.6163	-15.308	-11.1933	-16.0299	-4.24388	-10.1704	-4.8807	-15.2755	-15.0178	-18.605	-7.98425	-7.16848	-16.5435	-20.5904	-10.5045	-13.2808	0.921292	-12.4395	-21.4763	-10.2187	-17.9755	-3.50675	-21.1851	-1.49803	-5.33536	-14.3138	-11.0621	-14.8462	-8.73107	-12.252	-6.62157	-6.67928	-4.49167	-10.5594	-8.94323	-2.48154	-0.349016	-8.61489	-2.67389	-4.93541	-12.7615	0.0671743	-13.1642	-2.10102	-21.323	-25.9194	-16.7923
6.35	-8.50089	-0.883254	-13.7769	-15.4686	-11.2732	-16.1538	-4.28701	-10.2433	-4.92587	-15.4004	-15.1379	-18.7636	-8.05272	-7.22549	-16.659	-20.7387	-10.5933	-13.3779	0.906113	-12.5338	-21.6017	-10.3209	-18.1079	-3.54471	-21.3449	-1.52558	-5.39144	-14.4229	-11.1363	-15.0053	-8.79575	-12.3603	-6.67322	-6.73921	-4.53328	-10.6806	-9.02022	-2.50914	-0.36992	-8.67977	-2.70766	-4.99159	-12.8837	0.0490776	-13.264	-2.13393	-21.4834	-26.0799	-16.906
6.375	-8.57682	-0.909497	-13.9375	-15.6292	-11.353	-16.2776	-4.33013	-10.3161	-4.97104	-15.5253	-15.258	-18.9223	-8.12119	-7.2825	-16.7744	-20.8869	-10.682	-13.4751	0.890934	-12.6281	-21.727	-10.4231	-18.2402	-3.58267	-21.5048	-1.55313	-5.44753	-14.5319	-11.2106	-15.1644	-8.86044	-12.4686	-6.72486	-6.79913	-4.5749	-10.8016	-9.09721	-2.53675	-0.390823	-8.74465	-2.74143	-5.04777	-13.0059	0.0309808	-13.3638	-2.16684	-21.6438	-26.2404	-17.0196
6.4	-8.65276	-0.935741	-14.0981	-15.7898	-11.4329	-16.4013	-4.37326	-10.389	-5.0162	-15.6502	-15.3781	-19.0809	-8.18966	-7.33951	-16.8899	-21.0351	-10.7708	-13.5723	0.875755	-12.7223	-21.8523	-10.5252	-18.3725	-3.62062	-21.6646	-1.58068	-5.50361	-14.6409	-11.2848	-15.3235	-8.92513	-12.5768	-6.7765	-6.85906	-4.61651	-10.9226	-9.1742	-2.56436	-0.411727	-8.80953	-2.7752	-5.10395	-13.1282	0.0128841	-13.4636	-2.19974	-21.8042	-26.4009	-17.1332
6.425	-8.7287	-0.961984	-14.2586	-15.9503	-11.5127	-16.5249	-4.41639	-10.4619	-5.06137	-15.7751	-15.498	-19.2395	-8.25813	-7.39652	-17.0054	-21.1833	-10.8596	-13.6694	0.860576	-12.8166	-21.9777	-10.6274	-18.5047	-3.65858	-21.8244	-1.60822	-5.55969	-14.75	-11.3591	-15.4826	-8.98982	-12.6851	-6.82815	-6.91899	-4.65813	-11.0434	-9.25119	-2.59196	-0.43263	-8.87441	-2.80897	-5.16013	-13.2504	-0.00521262	-13.5634	-2.23265	-21.9646	-26.5614	-17.2469
6.45	-8.80464	-0.988227	-14.4192	-16.1109	-11.5926	-16.6485	-4.45951	-10.5348	-5.10653	-15.8999	-15.6179	-19.3982	-8.3266	-7.45353	-17.1209	-21.3314	-10.9483	-13.7666	0.845397	-12.9109	-22.103	-10.7295	-18.6368	-3.69654	-21.9842	-1.63577	-5.61578	-14.859	-11.4333	-15.6417	-9.0545	-12.7933	-6.87979	-6.97892	-4.69974	-11.1641	-9.32819	-2.61957	-0.453533	-8.93929	-2.84274	-5.21631	-13.3726	-0.0233094	-13.6632	-2.26555	-22.125	-26.7219	-17.3605
6.475	-8.88057	-1.01447	-14.5798	-16.2715	-11.6724	-16.7719	-4.50264	-10.6077	-5.1517	-16.0248	-15.7378	-19.5568	-8.39507	-7.51054	-17.2363	-21.4795	-11.0371	-13.8637	0.830218	-13.0052	-22.2283	-10.8317	-18.7689	-3.7345	-22.144	-1.66332	-5.67186	-14.968	-11.5076	-15.8007	-9.11919	-12.9016	-6.93144	-7.03884	-4.74136	-11.2847	-9.40518	-2.64718	-0.474437	-9.00418	-2.8765	-5.27249	-13.4948	-0.0414061	-13.763	-2.29846	-22.2854	-26.8825	-17.4741
6.5	-8.95651	-1.04071	-14.7404	-16.4321	-11.7523	-16.8952	-4.54576	-10.6805	-5.19687	-16.1497	-15.8576	-19.7154	-8.46354	-7.56755	-17.3518	-21.6277	-11.1259	-13.9609	0.815039	-13.0995	-22.3537	-10.9338	-18.901	-3.77245	-22.3039	-1.69087	-5.72794	-15.077	-11.5818	-15.9598	-9.18388	-13.0099	-6.98308	-7.09877	-4.78297	-11.4053	-9.48217	-2.67478	-0.49534	-9.06906	-2.91027	-5.32867	-13.617	-0.0595028	-13.8628	-2.33137	-22.4458	-27.043	-17.5878
6.525	-9.03245	-1.06696	-14.901	-16.5927	-11.8321	-17.0185	-4.58889	-10.7534	-5.24203	-16.2746	-15.9773	-19.874	-8.53201	-7.62456	-17.4673	-21.7757	-11.2146	-14.058	0.79986	-13.1937	-22.479	-11.036	-19.033	-3.81041	-22.4637	-1.71842	-5.78403	-15.1861	-11.6561	-16.1188	-9.24856	-13.1181	-7.03473	-7.1587	-4.82458	-11.5258	-9.55916	-2.70239	-0.516244	-9.13394	-2.94404	-5.38485	-13.7392	-0.0775995	-13.9626	-2.36427	-22.6062	-27.2035	-17.7014
6.55	-9.10839	-1.0932	-15.0616	-16.7533	-11.912	-17.1417	-4.63202	-10.8263	-5.2872	-16.3995	-16.097	-20.0325	-8.60048	-7.68158	-17.5827	-21.9238	-11.3034	-14.1552	0.784681	-13.288	-22.6044	-11.1381	-19.1649	-3.84837	-22.6235	-1.74597	-5.84011	-15.2951	-11.7303	-16.2778	-9.31325	-13.2264	-7.08637	-7.21863	-4.8662	-11.6462	-9.63615	-2.73	-0.537147	-9.19882	-2.97781	-5.44103	-13.8614	-0.0956963	-14.0624	-2.39718	-22.7666	-27.364	-17.815
6.575	-9.18432	-1.11944	-15.2222	-16.9139	-11.9918	-17.2649	-4.67514	-10.8992	-5.33236	-16.5244	-16.2167	-20.1911	-8.66895	-7.73859	-17.6982	-22.0719	-11.3922	-14.2523	0.769502	-13.3823	-22.7297	-11.2403	-19.2968	-3.88633	-22.7833	-1.77352	-5.89619	-15.4041	-11.8046	-16.4369	-9.37794	-13.3346	-7.13802	-7.27855	-4.90781	-11.7665	-9.71315	-2.7576	-0.55805	-9.2637	-3.01158	-5.49721	-13.9836	-0.113793	-14.1622	-2.43008	-22.9271	-27.5245	-17.9287
6.6	-9.26026	-1.14569	-15.3828	-17.0745	-12.0717	-17.388	-4.71827	-10.9721	-5.37753	-16.6492	-16.3363	-20.3497	-8.73742	-7.7956	-17.8137	-22.2199	-11.4809	-14.3495	0.754323	-13.4766	-22.855	-11.3424	-19.4287	-3.92429	-22.9431	-1.80107	-5.95227	-15.5131	-11.8788	-16.5958	-9.44262	-13.4429	-7.18966	-7.33848	-4.94943	-11.8868	-9.79014	-2.78521	-0.578954	-9.32859	-3.04535	-5.55339	-14.1057	-0.13189	-14.262	-2.46299	-23.0875	-27.685	-18.0423
6.625	-9.3362	-1.17193	-15.5434	-17.235	-12.1515	-17.511	-4.76139	-11.045	-5.4227	-16.7741	-16.456	-20.5082	-8.80589	-7.85261	-17.9292	-22.3679	-11.5697	-14.4466	0.739144	-13.5709	-22.9804	-11.4446	-19.5606	-3.96224	-23.1029	-1.82862	-6.00836	-15.6221	-11.953	-16.7548	-9.50731	-13.5511	-7.24131	-7.39841	-4.99104	-12.0071	-9.86713	-2.81281	-0.599857	-9.39347	-3.07912	-5.60957	-14.2279	-0.149986	-14.3618	-2.4959	-23.2479	-27.8455	-18.1559
6.65	-9.41214	-1.19817	-15.7039	-17.3956	-12.2313	-17.634	-4.80452	-11.1178	-5.46786	-16.899	-16.5755	-20.6668	-8.87436	-7.90962	-18.0446	-22.5159	-11.6585	-14.5437	0.723965	-13.6652	-23.1057	-11.5467	-19.6924	-4.0002	-23.2627	-1.85616	-6.06444	-15.7311	-12.0273	-16.9138	-9.572	-13.6594	-7.29295	-7.45834	-5.03266	-12.1273	-9.94412	-2.84042	-0.62076	-9.45835	-3.11289	-5.66575	-14.3501	-0.168083	-14.4616	-2.5288	-23.4083	-28.006	-18.2696
6.675	-9.48808	-1.22442	-15.8645	-17.5562	-12.3112	-17.7569	-4.84765	-11.1907	-5.51303	-17.0239	-16.6951	-20.8253	-8.94283	-7.96663	-18.1601	-22.6638	-11.7472	-14.6409	0.708786	-13.7594	-23.231	-11.6489	-19.8242	-4.03816	-23.4225	-1.88371	-6.12052	-15.8401	-12.1015	-17.0728	-9.63669	-13.7677	-7.34459	-7.51826	-5.07427	-12.2474	-10.0211	-2.86803	-0.641664	-9.52323	-3.14666	-5.72193	-14.4723	-0.18618	-14.5614	-2.56171	-23.5687	-28.1666	-18.3832
6.7	-9.56401	-1.25066	-16.0251	-17.7168	-12.391	-17.8798	-4.89077	-11.2636	-5.5582	-17.1487	-16.8146	-20.9838	-9.0113	-8.02364	-18.2756	-22.8118	-11.836	-14.738	0.693607	-13.8537	-23.3564	-11.7511	-19.9559	-4.07612	-23.5823	-1.91126	-6.17661	-15.9491	-12.1758	-17.2317	-9.70137	-13.8759	-7.39624	-7.57819	-5.11588	-12.3676	-10.0981	-2.89563	-0.662567	-9.58811	-3.18043	-5.77811	-14.5944	-0.204277	-14.6613	-2.59462	-23.7291	-28.3271	-18.4968
6.725	-9.63995	-1.2769	-16.1857	-17.8774	-12.4709	-18.0027	-4.9339	-11.3365	-5.60336	-17.2736	-16.9341	-21.1424	-9.07977	-8.08065	-18.391	-22.9597	-11.9248	-14.8352	0.678428	-13.948	-23.4817	-11.8532	-20.0877	-4.11408	-23.7421	-1.93881	-6.23269	-16.0581	-12.25	-17.3906	-9.76606	-13.9842	-7.44788	-7.63812	-5.1575	-12.4876	-10.1751	-2.92324	-0.683471	-9.65299	-3.21419	-5.8343	-14.7166	-0.222373	-14.7611	-2.62752	-23.8895	-28.4876	-18.6105
6.75	-9.71589	-1.30315	-16.3463	-18.038	-12.5507	-18.1255	-4.97703	-11.4094	-5.64853	-17.3985	-17.0536	-21.3009	-9.14824	-8.13766	-18.5065	-23.1076	-12.0136	-14.9323	0.663249	-14.0423	-23.607	-11.9554	-20.2194	-4.15203	-23.9019	-1.96636	-6.28877	-16.1671	-12.3243	-17.5496	-9.83075	-14.0924	-7.49953	-7.69805	-5.19911	-12.6077	-10.2521	-2.95085	-0.704374	-9.71788	-3.24796	-5.89048	-14.8388	-0.24047	-14.8609	-2.66043	-24.0499	-28.6481	-18.7241
6.775	-9.79183	-1.32939	-16.5069	-18.1986	-12.6306	-18.2484	-5.02015	-11.4822	-5.69369	-17.5234	-17.1731	-21.4594	-9.21671	-8.19467	-18.622	-23.2555	-12.1023	-15.0295	0.64807	-14.1366	-23.7324	-12.0575	-20.3511	-4.18999	-24.0617	-1.99391	-6.34485	-16.2761	-12.3985	-17.7085	-9.89543	-14.2007	-7.55117	-7.75797	-5.24073	-12.7277	-10.3291	-2.97845	-0.725277	-9.78276	-3.28173	-5.94666	-14.961	-0.258567	-14.9607	-2.69333	-24.2103	-28.8086	-18.8377
6.8	-9.86776	-1.35563	-16.6675	-18.3592	-12.7104	-18.3711	-5.06328	-11.5551	-5.73886	-17.6482	-17.2925	-21.6179	-9.28518	-8.25168	-18.7375	-23.4034	-12.1911	-15.1266	0.632891	-14.2308	-23.8577	-12.1597	-20.4827	-4.22795	-24.2215	-2.02146	-6.40094	-16.3851	-12.4728	-17.8674	-9.96012	-14.3089	-7.60282	-7.8179	-5.28234	-12.8477	-10.4061	-3.00606	-0.746181	-9.84764	-3.3155	-6.00284	-15.0831	-0.276664	-15.0605	-2.72624	-24.3707	-28.9691	-18.9514
6.825	-9.9437	-1.38188	-16.8281	-18.5198	-12.7903	-18.4939	-5.1064	-11.628	-5.78403	-17.7731	-17.412	-21.7764	-9.35365	-8.30869	-18.8529	-23.5513	-12.2799	-15.2237	0.617713	-14.3251	-23.983	-12.2618	-20.6144	-4.26591	-24.3813	-2.04901	-6.45702	-16.4941	-12.547	-18.0262	-10.0248	-14.4172	-7.65446	-7.87783	-5.32396	-12.9677	-10.4831	-3.03367	-0.767084	-9.91252	-3.34927	-6.05902	-15.2053	-0.29476	-15.1603	-2.75915	-24.5311	-29.1296	-19.065
6.85	-10.0196	-1.40812	-16.9886	-18.6803	-12.8701	-18.6166	-5.14953	-11.7009	-5.82919	-17.898	-17.5314	-21.9348	-9.42212	-8.3657	-18.9684	-23.6992	-12.3686	-15.3209	0.602534	-14.4194	-24.1083	-12.364	-20.746	-4.30386	-24.5411	-2.07655	-6.5131	-16.603	-12.6213	-18.1851	-10.0895	-14.5255	-7.70611	-7.93776	-5.36557	-13.0876	-10.5601	-3.06127	-0.787987	-9.9774	-3.38304	-6.1152	-15.3274	-0.312857	-15.2601	-2.79205	-24.6915	-29.2901	-19.1786
6.875	-10.0956	-1.43436	-17.1492	-18.8409	-12.95	-18.7393	-5.19266	-11.7738	-5.87436	-18.0229	-17.6508	-22.0933	-9.49059	-8.42271	-19.0839	-23.847	-12.4574	-15.418	0.587355	-14.5137	-24.2337	-12.4661	-20.8776	-4.34182	-24.7009	-2.1041	-6.56919	-16.712	-12.6955	-18.344	-10.1542	-14.6337	-7.75775	-7.99768	-5.40718	-13.2075	-10.637	-3.08888	-0.808891	-10.0423	-3.41681	-6.17138	-15.4496	-0.330954	-15.3599	-2.82496	-24.8519	-29.4507	-19.2923
6.9	-10.1715	-1.46061	-17.3098	-19.0015	-13.0298	-18.862	-5.23578	-11.8466	-5.91953	-18.1477	-17.7702	-22.2518	-9.55906	-8.47972	-19.1993	-23.9948	-12.5462	-15.5152	0.572176	-14.608	-24.359	-12.5683	-21.0092	-4.37978	-24.8607	-2.13165	-6.62527	-16.821	-12.7698	-18.5028	-10.2189	-14.742	-7.80939	-8.05761	-5.4488	-13.3274	-10.714	-3.11649	-0.829794	-10.1072	-3.45058	-6.22756	-15.5718	-0.349051	-15.4597	-2.85787	-25.0123	-29.6112	-19.4059
6.925	-10.2475	-1.48685	-17.4704	-19.1621	-13.1097	-18.9847	-5.27891	-11.9195	-5.96469	-18.2726	-17.8896	-22.4102	-9.62753	-8.53673	-19.3148	-24.1426	-12.6349	-15.6123	0.556997	-14.7022	-24.4843	-12.6704	-21.1408	-4.41774	-25.0205	-2.1592	-6.68135	-16.93	-12.844	-18.6616	-10.2836	-14.8502	-7.86104	-8.11754	-5.49041	-13.4473	-10.791	-3.14409	-0.850698	-10.172	-3.48435	-6.28374	-15.6939	-0.367147	-15.5595	-2.89077	-25.1727	-29.7717	-19.5195
6.95	-10.3234	-1.51309	-17.631	-19.3227	-13.1895	-19.1073	-5.32203	-11.9924	-6.00986	-18.3975	-18.009	-22.5687	-9.696	-8.59375	-19.4303	-24.2904	-12.7237	-15.7094	0.541818	-14.7965	-24.6097	-12.7726	-21.2723	-4.4557	-25.1803	-2.18675	-6.73744	-17.039	-12.9183	-18.8205	-10.3482	-14.9585	-7.91268	-8.17747	-5.53203	-13.5672	-10.868	-3.1717	-0.871601	-10.2369	-3.51812	-6.33992	-15.8161	-0.385244	-15.6593	-2.92368	-25.3331	-29.9322	-19.6332
6.975	-10.3993	-1.53934	-17.7916	-19.4833	-13.2694	-19.2299	-5.36516	-12.0653	-6.05502	-18.5223	-18.1283	-22.7271	-9.76447	-8.65075	-19.5458	-24.4382	-12.8125	-15.8066	0.526639	-14.8908	-24.735	-12.8747	-21.4039	-4.49365	-25.3401	-2.2143	-6.79352	-17.148	-12.9925	-18.9793	-10.4129	-15.0667	-7.96433	-8.23739	-5.57364	-13.6871	-10.945	-3.1993	-0.892504	-10.3018	-3.55188	-6.3961	-15.9382	-0.403341	-15.7591	-2.95658	-25.4935	-30.0927	-19.7468
7	-10.4753	-1.56558	-17.9521	-19.6439	-13.3492	-19.3526	-5.40829	-12.1382	-6.10019	-18.6472	-18.2477	-22.8856	-9.83294	-8.70777	-19.6612	-24.586	-12.9012	-15.9037	0.51146	-14.9851	-24.8603	-12.9769	-21.5354	-4.53161	-25.4999	-2.24185	-6.8496	-17.257	-13.0667	-19.1381	-10.4776	-15.175	-8.01597	-8.29732	-5.61526	-13.8069	-11.022	-3.22691	-0.913408	-10.3667	-3.58565	-6.45228	-16.0604	-0.421437	-15.8589	-2.98949	-25.6539	-30.2532	-19.8604
7.025	-10.5512	-1.59182	-18.1127	-19.8045	-13.4291	-19.4752	-5.45141	-12.2111	-6.14536	-18.7721	-18.3671	-23.044	-9.90141	-8.76478	-19.7767	-24.7338	-12.99	-16.0009	0.496281	-15.0794	-24.9857	-13.079	-21.6669	-4.56957	-25.6597	-2.2694	-6.90568	-17.366	-13.141	-19.2969	-10.5423	-15.2833	-8.06762	-8.35725	-5.65687	-13.9268	-11.099	-3.25452	-0.934311	-10.4316	-3.61942	-6.50846	-16.1826	-0.439534	-15.9587	-3.0224	-25.8144	-30.4137	-19.9741
7.05	-10.6271	-1.61807	-18.2733	-19.9651	-13.5089	-19.5977	-5.49454	-12.2839	-6.19052	-18.897	-18.4864	-23.2024	-9.96988	-8.82179	-19.8922	-24.8815	-13.0788	-16.098	0.481102	-15.1736	-25.111	-13.1812	-21.7984	-4.60753	-25.8194	-2.29694	-6.96177	-17.475	-13.2152	-19.4556	-10.607	-15.3915	-8.11926	-8.41718	-5.69848	-14.0466	-11.176	-3.28212	-0.955215	-10.4965	-3.65319	-6.56464	-16.3047	-0.457631	-16.0585	-3.0553	-25.9748	-30.5742	-20.0877
7.075	-10.7031	-1.64431	-18.4339	-20.1256	-13.5888	-19.7203	-5.53766	-12.3568	-6.23569	-19.0218	-18.6058	-23.3608	-10.0384	-8.8788	-20.0076	-25.0293	-13.1675	-16.1951	0.465923	-15.2679	-25.2363	-13.2834	-21.9299	-4.64549	-25.9792	-2.32449	-7.01785	-17.584	-13.2895	-19.6144	-10.6717	-15.4998	-8.17091	-8.4771	-5.7401	-14.1664	-11.253	-3.30973	-0.976118	-10.5613	-3.68696	-6.62082	-16.4269	-0.475728	-16.1583	-3.08821	-26.1352	-30.7348	-20.2013
7.1	-10.779	-1.67055	-18.5945	-20.2862	-13.6686	-19.8429	-5.58079	-12.4297	-6.28086	-19.1467	-18.7251	-23.5192	-10.1068	-8.93581	-20.1231	-25.177	-13.2563	-16.2923	0.450744	-15.3622	-25.3617	-13.3855	-22.0614	-4.68344	-26.139	-2.35204	-7.07393	-17.6929	-13.3637	-19.7731	-10.7364	-15.608	-8.22255	-8.53703	-5.78171	-14.2862	-11.33	-3.33734	-0.997021	-10.6262	-3.72073	-6.677	-16.549	-0.493824	-16.2581	-3.12112	-26.2956	-30.8953	-20.315
7.125	-10.855	-1.6968	-18.7551	-20.4468	-13.7485	-19.9655	-5.62392	-12.5026	-6.32602	-19.2716	-18.8445	-23.6776	-10.1753	-8.99282	-20.2386	-25.3247	-13.3451	-16.3894	0.435565	-15.4565	-25.487	-13.4877	-22.1929	-4.7214	-26.2988	-2.37959	-7.13002	-17.8019	-13.438	-19.9319	-10.8011	-15.7163	-8.27419	-8.59696	-5.82333	-14.406	-11.407	-3.36494	-1.01792	-10.6911	-3.7545	-6.73318	-16.6712	-0.511921	-16.3579	-3.15402	-26.456	-31.0558	-20.4286
7.15	-10.9309	-1.72304	-18.9156	-20.6074	-13.8283	-20.088	-5.66704	-12.5755	-6.37119	-19.3964	-18.9638	-23.836	-10.2438	-9.04983	-20.3541	-25.4724	-13.4338	-16.4865	0.420386	-15.5508	-25.6123	-13.5898	-22.3243	-4.75936	-26.4586	-2.40714	-7.1861	-17.9109	-13.5122	-20.0906	-10.8657	-15.8245	-8.32584	-8.65689	-5.86494	-14.5258	-11.484	-3.39255	-1.03883	-10.756	-3.78827	-6.78937	-16.7933	-0.530018	-16.4577	-3.18693	-26.6164	-31.2163	-20.5422
7.175	-11.0068	-1.74928	-19.0762	-20.768	-13.9081	-20.2106	-5.71017	-12.6483	-6.41635	-19.5213	-19.0831	-23.9944	-10.3122	-9.10684	-20.4695	-25.6201	-13.5226	-16.5837	0.405207	-15.6451	-25.7377	-13.692	-22.4558	-4.79732	-26.6184	-2.43469	-7.24218	-18.0199	-13.5865	-20.2493	-10.9304	-15.9328	-8.37748	-8.71681	-5.90656	-14.6456	-11.5609	-3.42016	-1.05973	-10.8209	-3.82204	-6.84555	-16.9155	-0.548115	-16.5576	-3.21983	-26.7768	-31.3768	-20.6559
7.2	-11.0828	-1.77553	-19.2368	-20.9286	-13.988	-20.3331	-5.75329	-12.7212	-6.46152	-19.6462	-19.2024	-24.1528	-10.3807	-9.16385	-20.585	-25.7678	-13.6114	-16.6808	0.390028	-15.7393	-25.863	-13.7941	-22.5873	-4.83528	-26.7781	-2.46224	-7.29826	-18.1289	-13.6607	-20.408	-10.9951	-16.041	-8.42913	-8.77674	-5.94817	-14.7654	-11.6379	-3.44776	-1.08063	-10.8857	-3.85581	-6.90173	-17.0376	-0.566211	-16.6574	-3.25274	-26.9372	-31.5373	-20.7695
7.225	-11.1587	-1.80177	-19.3974	-21.0892	-14.0678	-20.4556	-5.79642	-12.7941	-6.50669	-19.7711	-19.3218	-24.3111	-10.4492	-9.22086	-20.7005	-25.9155	-13.7001	-16.778	0.374849	-15.8336	-25.9883	-13.8963	-22.7187	-4.87323	-26.9379	-2.48979	-7.35435	-18.2379	-13.735	-20.5667	-11.0598	-16.1493	-8.48077	-8.83667	-5.98978	-14.8851	-11.7149	-3.47537	-1.10154	-10.9506	-3.88957	-6.95791	-17.1598	-0.584308	-16.7572	-3.28565	-27.0976	-31.6978	-20.8831
7.25	-11.2346	-1.82801	-19.558	-21.2498	-14.1477	-20.5782	-5.83955	-12.867	-6.55185	-19.8959	-19.4411	-24.4695	-10.5176	-9.27787	-20.8159	-26.0632	-13.7889	-16.8751	0.35967	-15.9279	-26.1136	-13.9984	-22.8501	-4.91119	-27.0977	-2.51733	-7.41043	-18.3469	-13.8092	-20.7254	-11.1245	-16.2576	-8.53242	-8.8966	-6.0314	-15.0049	-11.7919	-3.50297	-1.12244	-11.0155	-3.92334	-7.01409	-17.2819	-0.602405	-16.857	-3.31855	-27.258	-31.8584	-20.9968
7.275	-11.3106	-1.85426	-19.7185	-21.4103	-14.2275	-20.7007	-5.88267	-12.9399	-6.59702	-20.0208	-19.5604	-24.6278	-10.5861	-9.33488	-20.9314	-26.2108	-13.8777	-16.9722	0.344491	-16.0222	-26.239	-14.1006	-22.9816	-4.94915	-27.2575	-2.54488	-7.46651	-18.4558	-13.8835	-20.8841	-11.1892	-16.3658	-8.58406	-8.95652	-6.07301	-15.1247	-11.8689	-3.53058	-1.14334	-11.0804	-3.95711	-7.07027	-17.4041	-0.620502	-16.9568	-3.35146	-27.4184	-32.0189	-21.1104
7.3	-11.3865	-1.8805	-19.8791	-21.5709	-14.3074	-20.8232	-5.9258	-13.0128	-6.64219	-20.1457	-19.6797	-24.7862	-10.6546	-9.39189	-21.0469	-26.3585	-13.9664	-17.0694	0.329312	-16.1165	-26.3643	-14.2027	-23.113	-4.98711	-27.4172	-2.57243	-7.5226	-18.5648	-13.9577	-21.0427	-11.2539	-16.4741	-8.6357	-9.01645	-6.11463	-15.2444	-11.9459	-3.55819	-1.16425	-11.1453	-3.99088	-7.12645	-17.5262	-0.638598	-17.0566	-3.38437	-27.5788	-32.1794	-21.224
7.325	-11.4625	-1.90674	-20.0397	-21.7315	-14.3872	-20.9457	-5.96893	-13.0856	-6.68735	-20.2705	-19.799	-24.9445	-10.7231	-9.4489	-21.1623	-26.5061	-14.0552	-17.1665	0.314133	-16.2107	-26.4896	-14.3049	-23.2444	-5.02506	-27.577	-2.59998	-7.57868	-18.6738	-14.0319	-21.2014	-11.3185	-16.5823	-8.68735	-9.07638	-6.15624	-15.3642	-12.0229	-3.58579	-1.18515	-11.2102	-4.02465	-7.18263	-17.6484	-0.656695	-17.1564	-3.41727	-27.7392	-32.3399	-21.3377
7.35	-11.5384	-1.93298	-20.2003	-21.8921	-14.4671	-21.0682	-6.01205	-13.1585	-6.73252	-20.3954	-19.9183	-25.1029	-10.7915	-9.50591	-21.2778	-26.6538	-14.144	-17.2637	0.298954	-16.305	-26.615	-14.407	-23.3758	-5.06302	-27.7368	-2.62753	-7.63476	-18.7828	-14.1062	-21.36	-11.3832	-16.6906	-8.73899	-9.13631	-6.19785	-15.4839	-12.0999	-3.6134	-1.20606	-11.275	-4.05842	-7.23881	-17.7705	-0.674792	-17.2562	-3.45018	-27.8996	-32.5004	-21.4513
7.375	-11.6143	-1.95923	-20.3609	-22.0527	-14.5469	-21.1907	-6.05518	-13.2314	-6.77768	-20.5203	-20.0376	-25.2612	-10.86	-9.56293	-21.3933	-26.8014	-14.2327	-17.3608	0.283775	-16.3993	-26.7403	-14.5092	-23.5073	-5.10098	-27.8966	-2.65508	-7.69085	-18.8918	-14.1804	-21.5186	-11.4479	-16.7988	-8.79064	-9.19623	-6.23947	-15.6037	-12.1769	-3.64101	-1.22696	-11.3399	-4.09219	-7.29499	-17.8927	-0.692888	-17.356	-3.48308	-28.06	-32.6609	-21.5649
7.4	-11.6903	-1.98547	-20.5214	-22.2133	-14.6268	-21.3132	-6.0983	-13.3043	-6.82285	-20.6451	-20.1569	-25.4195	-10.9285	-9.61994	-21.5088	-26.949	-14.3215	-17.4579	0.268596	-16.4936	-26.8656	-14.6113	-23.6387	-5.13894	-28.0563	-2.68263	-7.74693	-19.0008	-14.2547	-21.6772	-11.5126	-16.9071	-8.84228	-9.25616	-6.28108	-15.7234	-12.2539	-3.66861	-1.24786	-11.4048	-4.12596	-7.35117	-18.0148	-0.710985	-17.4558	-3.51599	-28.2204	-32.8214	-21.6786
7.425	-11.7662	-2.01171	-20.682	-22.3739	-14.7066	-21.4357	-6.14143	-13.3772	-6.86802	-20.77	-20.2763	-25.5778	-10.9969	-9.67695	-21.6242	-27.0967	-14.4103	-17.5551	0.253417	-16.5879	-26.991	-14.7135	-23.7701	-5.1769	-28.2161	-2.71018	-7.80301	-19.1098	-14.3289	-21.8358	-11.5773	-17.0153	-8.89393	-9.31609	-6.3227	-15.8432	-12.3309	-3.69622	-1.26877	-11.4697	-4.15973	-7.40735	-18.137	-0.729082	-17.5556	-3.5489	-28.3808	-32.9819	-21.7922
7.45	-11.8421	-2.03796	-20.8426	-22.5345	-14.7865	-21.5582	-6.18456	-13.45	-6.91318	-20.8949	-20.3956	-25.7361	-11.0654	-9.73396	-21.7397	-27.2443	-14.499	-17.6522	0.238239	-16.6821	-27.1163	-14.8157	-23.9015	-5.21485	-28.3759	-2.73772	-7.85909	-19.2187	-14.4032	-21.9944	-11.642	-17.1236	-8.94557	-9.37602	-6.36431	-15.9629	-12.4079	-3.72383	-1.28967	-11.5346	-4.1935	-7.46353	-18.2591	-0.747179	-17.6554	-3.5818	-28.5412	-33.1425	-21.9058
7.475	-11.9181	-2.0642	-21.0032	-22.6951	-14.8663	-21.6807	-6.22768	-13.5229	-6.95835	-21.0198	-20.5149	-25.8944	-11.1339	-9.79097	-21.8552	-27.3919	-14.5878	-17.7493	0.22306	-16.7764	-27.2416	-14.9178	-24.0329	-5.25281	-28.5357	-2.76527	-7.91518	-19.3277	-14.4774	-22.153	-11.7067	-17.2319	-8.99722	-9.43594	-6.40593	-16.0827	-12.4848	-3.75143	-1.31057	-11.5994	-4.22726	-7.51971	-18.3813	-0.765275	-17.7552	-3.61471	-28.7017	-33.303	-22.0195
7.5	-11.994	-2.09044	-21.1638	-22.8556	-14.9462	-21.8032	-6.27081	-13.5958	-7.00352	-21.1446	-20.6342	-26.0527	-11.2023	-9.84798	-21.9706	-27.5395	-14.6766	-17.8465	0.207881	-16.8707	-27.367	-15.02	-24.1643	-5.29077	-28.6954	-2.79282	-7.97126	-19.4367	-14.5517	-22.3116	-11.7714	-17.3401	-9.04886	-9.49587	-6.44754	-16.2024	-12.5618	-3.77904	-1.33148	-11.6643	-4.26103	-7.57589	-18.5034	-0.783372	-17.855	-3.64762	-28.8621	-33.4635	-22.1331
7.525	-12.07	-2.11669	-21.3243	-23.0162	-15.026	-21.9257	-6.31393	-13.6687	-7.04868	-21.2695	-20.7535	-26.211	-11.2708	-9.90499	-22.0861	-27.687	-14.7653	-17.9436	0.192702	-16.965	-27.4923	-15.1221	-24.2957	-5.32873	-28.8552	-2.82037	-8.02734	-19.5457	-14.6259	-22.4701	-11.836	-17.4484	-9.1005	-9.5558	-6.48916	-16.3222	-12.6388	-3.80665	-1.35238	-11.7292	-4.2948	-7.63207	-18.6256	-0.801469	-17.9548	-3.68052	-29.0225	-33.624	-22.2467
7.55	-12.1459	-2.14293	-21.4849	-23.1768	-15.1059	-22.0482	-6.35706	-13.7416	-7.09385	-21.3944	-20.8728	-26.3693	-11.3393	-9.962	-22.2016	-27.8346	-14.8541	-18.0408	0.177523	-17.0593	-27.6176	-15.2243	-24.427	-5.36668	-29.015	-2.84792	-8.08343	-19.6547	-14.7002	-22.6287	-11.9007	-17.5566	-9.15215	-9.61573	-6.53077	-16.4419	-12.7158	-3.83425	-1.37328	-11.7941	-4.32857	-7.68825	-18.7477	-0.819566	-18.0546	-3.71343	-29.1829	-33.7845	-22.3604
7.575	-12.2218	-2.16917	-21.6455	-23.3374	-15.1857	-22.1706	-6.40019	-13.8144	-7.13901	-21.5192	-20.9921	-26.5276	-11.4078	-10.019	-22.3171	-27.9822	-14.9429	-18.1379	0.162344	-17.1536	-27.7429	-15.3264	-24.5584	-5.40464	-29.1747	-2.87547	-8.13951	-19.7637	-14.7744	-22.7872	-11.9654	-17.6649	-9.20379	-9.67565	-6.57238	-16.5616	-12.7928	-3.86186	-1.39419	-11.859	-4.36234	-7.74444	-18.8699	-0.837662	-18.1544	-3.74633	-29.3433	-33.945	-22.474
7.6	-12.2978	-2.19542	-21.8061	-23.498	-15.2656	-22.2931	-6.44331	-13.8873	-7.18418	-21.6441	-21.1114	-26.6858	-11.4762	-10.076	-22.4325	-28.1298	-15.0316	-18.235	0.147165	-17.2478	-27.8683	-15.4286	-24.6898	-5.4426	-29.3345	-2.90302	-8.19559	-19.8727	-14.8487	-22.9458	-12.0301	-17.7731	-9.25544	-9.73558	-6.614	-16.6814	-12.8698	-3.88946	-1.41509	-11.9239	-4.39611	-7.80062	-18.992	-0.855759	-18.2542	-3.77924	-29.5037	-34.1055	-22.5877
7.625	-12.3737	-2.22166	-21.9666	-23.6586	-15.3454	-22.4156	-6.48644	-13.9602	-7.22935	-21.769	-21.2307	-26.8441	-11.5447	-10.133	-22.548	-28.2773	-15.1204	-18.3322	0.131986	-17.3421	-27.9936	-15.5307	-24.8212	-5.48056	-29.4942	-2.93057	-8.25168	-19.9816	-14.9229	-23.1043	-12.0948	-17.8814	-9.30708	-9.79551	-6.65561	-16.8011	-12.9468	-3.91707	-1.43599	-11.9887	-4.42988	-7.8568	-19.1142	-0.873856	-18.354	-3.81215	-29.6641	-34.266	-22.7013
7.65	-12.4496	-2.2479	-22.1272	-23.8192	-15.4252	-22.5381	-6.52956	-14.0331	-7.27451	-21.8938	-21.35	-27.0024	-11.6132	-10.19	-22.6635	-28.4249	-15.2092	-18.4293	0.116807	-17.4364	-28.1189	-15.6329	-24.9526	-5.51852	-29.654	-2.95811	-8.30776	-20.0906	-14.9972	-23.2628	-12.1595	-17.9897	-9.35873	-9.85544	-6.69723	-16.9208	-13.0238	-3.94468	-1.4569	-12.0536	-4.46365	-7.91298	-19.2363	-0.891952	-18.4538	-3.84505	-29.8245	-34.4266	-22.8149
7.675	-12.5256	-2.27415	-22.2878	-23.9798	-15.5051	-22.6606	-6.57269	-14.106	-7.31968	-22.0187	-21.4692	-27.1606	-11.6816	-10.2471	-22.7789	-28.5725	-15.2979	-18.5265	0.101628	-17.5307	-28.2443	-15.735	-25.0839	-5.55647	-29.8138	-2.98566	-8.36384	-20.1996	-15.0714	-23.4213	-12.2242	-18.0979	-9.41037	-9.91537	-6.73884	-17.0405	-13.1008	-3.97228	-1.4778	-12.1185	-4.49742	-7.96916	-19.3585	-0.910049	-18.5537	-3.87796	-29.9849	-34.5871	-22.9286
7.7	-12.6015	-2.30039	-22.4484	-24.1404	-15.5849	-22.783	-6.61582	-14.1789	-7.36484	-22.1436	-21.5885	-27.3189	-11.7501	-10.3041	-22.8944	-28.72	-15.3867	-18.6236	0.086449	-17.625	-28.3696	-15.8372	-25.2153	-5.59443	-29.9735	-3.01321	-8.41992	-20.3086	-15.1456	-23.5798	-12.2889	-18.2062	-9.46202	-9.97529	-6.78046	-17.1603	-13.1778	-3.99989	-1.4987	-12.1834	-4.53119	-8.02534	-19.4806	-0.928146	-18.6535	-3.91087	-30.1453	-34.7476	-23.0422
7.725	-12.6775	-2.32663	-22.6089	-24.3009	-15.6648	-22.9055	-6.65894	-14.2517	-7.41001	-22.2684	-21.7078	-27.4771	-11.8186	-10.3611	-23.0099	-28.8675	-15.4755	-18.7207	0.07127	-17.7192	-28.4949	-15.9393	-25.3467	-5.63239	-30.1333	-3.04076	-8.47601	-20.4176	-15.2199	-23.7382	-12.3535	-18.3144	-9.51366	-10.0352	-6.82207	-17.28	-13.2548	-4.0275	-1.51961	-12.2483	-4.56495	-8.08152	-19.6028	-0.946243	-18.7533	-3.94377	-30.3057	-34.9081	-23.1558
7.75	-12.7534	-2.35288	-22.7695	-24.4615	-15.7446	-23.028	-6.70207	-14.3246	-7.45518	-22.3933	-21.8271	-27.6353	-11.887	-10.4181	-23.1254	-29.0151	-15.5642	-18.8179	0.056091	-17.8135	-28.6203	-16.0415	-25.4781	-5.67035	-30.2931	-3.06831	-8.53209	-20.5266	-15.2941	-23.8967	-12.4182	-18.4227	-9.5653	-10.0951	-6.86368	-17.3997	-13.3318	-4.0551	-1.54051	-12.3131	-4.59872	-8.1377	-19.7249	-0.964339	-18.8531	-3.97668	-30.4661	-35.0686	-23.2694
7.775	-12.8293	-2.37912	-22.9301	-24.6221	-15.8245	-23.1504	-6.74519	-14.3975	-7.50034	-22.5182	-21.9464	-27.7936	-11.9555	-10.4751	-23.2408	-29.1626	-15.653	-18.915	0.0409121	-17.9078	-28.7456	-16.1437	-25.6094	-5.70831	-30.4528	-3.09586	-8.58817	-20.6356	-15.3684	-24.0551	-12.4829	-18.5309	-9.61695	-10.1551	-6.9053	-17.5195	-13.4087	-4.08271	-1.56141	-12.378	-4.63249	-8.19388	-19.8471	-0.982436	-18.9529	-4.00958	-30.6265	-35.2291	-23.3831
7.8	-12.9053	-2.40536	-23.0907	-24.7827	-15.9043	-23.2729	-6.78832	-14.4704	-7.54551	-22.6431	-22.0657	-27.9518	-12.024	-10.5321	-23.3563	-29.3102	-15.7418	-19.0121	0.0257331	-18.0021	-28.8709	-16.2458	-25.7408	-5.74626	-30.6126	-3.12341	-8.64426	-20.7445	-15.4426	-24.2136	-12.5476	-18.6392	-9.66859	-10.215	-6.94691	-17.6392	-13.4857	-4.11032	-1.58232	-12.4429	-4.66626	-8.25006	-19.9692	-1.00053	-19.0527	-4.04249	-30.7869	-35.3896	-23.4967
7.825	-12.9812	-2.43161	-23.2512	-24.9433	-15.9842	-23.3954	-6.83145	-14.5433	-7.59068	-22.7679	-22.185	-28.11	-12.0925	-10.5891	-23.4718	-29.4577	-15.8306	-19.1093	0.0105542	-18.0964	-28.9962	-16.348	-25.8722	-5.78422	-30.7723	-3.15096	-8.70034	-20.8535	-15.5169	-24.372	-12.6123	-18.7474	-9.72024	-10.2749	-6.98853	-17.7589	-13.5627	-4.13792	-1.60322	-12.5078	-4.70003	-8.30624	-20.0914	-1.01863	-19.1525	-4.0754	-30.9473	-35.5502	-23.6103
7.85	-13.0571	-2.45785	-23.4118	-25.1039	-16.064	-23.5179	-6.87457	-14.6161	-7.63584	-22.8928	-22.3043	-28.2682	-12.1609	-10.6461	-23.5872	-29.6052	-15.9193	-19.2064	-0.00462481	-18.1906	-29.1216	-16.4501	-26.0035	-5.82218	-30.9321	-3.1785	-8.75642	-20.9625	-15.5911	-24.5304	-12.677	-18.8557	-9.77188	-10.3349	-7.03014	-17.8786	-13.6397	-4.16553	-1.62412	-12.5727	-4.7338	-8.36242	-20.2135	-1.03673	-19.2523	-4.1083	-31.1077	-35.7107	-23.724
7.875	-13.1331	-2.48409	-23.5724	-25.2645	-16.1439	-23.6403	-6.9177	-14.689	-7.68101	-23.0177	-22.4236	-28.4264	-12.2294	-10.7031	-23.7027	-29.7527	-16.0081	-19.3036	-0.0198038	-18.2849	-29.2469	-16.5523	-26.1349	-5.86014	-31.0918	-3.20605	-8.8125	-21.0715	-15.6654	-24.6889	-12.7417	-18.964	-9.82353	-10.3948	-7.07175	-17.9984	-13.7167	-4.19314	-1.64503	-12.6376	-4.76757	-8.4186	-20.3357	-1.05482	-19.3521	-4.14121	-31.2681	-35.8712	-23.8376
7.9	-13.209	-2.51034	-23.733	-25.4251	-16.2237	-23.7628	-6.96083	-14.7619	-7.72617	-23.1425	-22.5429	-28.5847	-12.2979	-10.7601	-23.8182	-29.9002	-16.0969	-19.4007	-0.0349827	-18.3792	-29.3722	-16.6544	-26.2662	-5.8981	-31.2516	-3.2336	-8.86859	-21.1805	-15.7396	-24.8473	-12.8063	-19.0722	-9.87517	-10.4547	-7.11337	-18.1181	-13.7937	-4.22074	-1.66593	-12.7024	-4.80134	-8.47478	-20.4578	-1.07292	-19.4519	-4.17412	-31.4285	-36.0317	-23.9513
7.925	-13.285	-2.53658	-23.8935	-25.5857	-16.3036	-23.8853	-7.00395	-14.8348	-7.77134	-23.2674	-22.6622	-28.7429	-12.3663	-10.8172	-23.9337	-30.0477	-16.1856	-19.4978	-0.0501617	-18.4735	-29.4976	-16.7566	-26.3976	-5.93605	-31.4114	-3.26115	-8.92467	-21.2895	-15.8139	-25.0056	-12.871	-19.1805	-9.92682	-10.5146	-7.15498	-18.2378	-13.8707	-4.24835	-1.68683	-12.7673	-4.83511	-8.53096	-20.58	-1.09102	-19.5517	-4.20702	-31.589	-36.1922	-24.0649
7.95	-13.3609	-2.56282	-24.0541	-25.7462	-16.3834	-24.0077	-7.04708	-14.9077	-7.81651	-23.3923	-22.7815	-28.901	-12.4348	-10.8742	-24.0491	-30.1952	-16.2744	-19.595	-0.0653406	-18.5678	-29.6229	-16.8587	-26.529	-5.97401	-31.5711	-3.2887	-8.98075	-21.3985	-15.8881	-25.164	-12.9357	-19.2887	-9.97846	-10.5746	-7.1966	-18.3575	-13.9477	-4.27595	-1.70774	-12.8322	-4.86888	-8.58714	-20.7021	-1.10911	-19.6515	-4.23993	-31.7494	-36.3527	-24.1785
7.975	-13.4368	-2.58907	-24.2147	-25.9068	-16.4633	-24.1302	-7.0902	-14.9805	-7.86167	-23.5171	-22.9008	-29.0592	-12.5033	-10.9312	-24.1646	-30.3427	-16.3632	-19.6921	-0.0805196	-18.662	-29.7482	-16.9609	-26.6603	-6.01197	-31.7309	-3.31625	-9.03684	-21.5074	-15.9624	-25.3224	-13.0004	-19.397	-10.0301	-10.6345	-7.23821	-18.4773	-14.0247	-4.30356	-1.72864	-12.8971	-4.90264	-8.64332	-20.8242	-1.12721	-19.7513	-4.27283	-31.9098	-36.5132	-24.2922
8	-13.5128	-2.61531	-24.3753	-26.0674	-16.5431	-24.2527	-7.13333	-15.0534	-7.90684	-23.642	-23.0201	-29.2174	-12.5717	-10.9882	-24.2801	-30.4902	-16.4519	-19.7893	-0.0956986	-18.7563	-29.8736	-17.063	-26.7917	-6.04993	-31.8906	-3.3438	-9.09292	-21.6164	-16.0366	-25.4808	-13.0651	-19.5052	-10.0817	-10.6944	-7.27983	-18.597	-14.1017	-4.33117	-1.74954	-12.962	-4.93641	-8.69951	-20.9464	-1.14531	-19.8511	-4.30574	-32.0702	-36.6737	-24.4058
8.025	-13.5887	-2.64155	-24.5358	-26.228	-16.623	-24.3751	-7.17646	-15.1263	-7.95201	-23.7669	-23.1393	-29.3756	-12.6402	-11.0452	-24.3955	-30.6377	-16.5407	-19.8864	-0.110878	-18.8506	-29.9989	-17.1652	-26.923	-6.08788	-32.0504	-3.37135	-9.149	-21.7254	-16.1109	-25.6391	-13.1298	-19.6135	-10.1334	-10.7544	-7.32144	-18.7167	-14.1787	-4.35877	-1.77045	-13.0268	-4.97018	-8.75569	-21.0685	-1.1634	-19.9509	-4.33865	-32.2306	-36.8343	-24.5194
8.05	-13.6647	-2.6678	-24.6964	-26.3886	-16.7028	-24.4976	-7.21958	-15.1992	-7.99717	-23.8917	-23.2586	-29.5338	-12.7087	-11.1022	-24.511	-30.7852	-16.6295	-19.9835	-0.126056	-18.9449	-30.1242	-17.2673	-27.0544	-6.12584	-32.2101	-3.3989	-9.20509	-21.8344	-16.1851	-25.7975	-13.1945	-19.7218	-10.185	-10.8143	-7.36305	-18.8364	-14.2557	-4.38638	-1.79135	-13.0917	-5.00395	-8.81187	-21.1907	-1.1815	-20.0507	-4.37155	-32.391	-36.9948	-24.6331
8.075	-13.7406	-2.69404	-24.857	-26.5492	-16.7827	-24.6201	-7.26271	-15.2721	-8.04234	-24.0166	-23.3779	-29.6919	-12.7772	-11.1592	-24.6265	-30.9327	-16.7182	-20.0807	-0.141235	-19.0392	-30.2495	-17.3695	-27.1858	-6.1638	-32.3699	-3.42644	-9.26117	-21.9434	-16.2593	-25.9558	-13.2592	-19.83	-10.2367	-10.8742	-7.40467	-18.9561	-14.3326	-4.41399	-1.81225	-13.1566	-5.03772	-8.86805	-21.3128	-1.1996	-20.1505	-4.40446	-32.5514	-37.1553	-24.7467
8.1	-13.8165	-2.72028	-25.0176	-26.7098	-16.8625	-24.7425	-7.30583	-15.345	-8.0875	-24.1415	-23.4972	-29.8501	-12.8456	-11.2162	-24.742	-31.0802	-16.807	-20.1778	-0.156414	-19.1335	-30.3749	-17.4716	-27.3171	-6.20176	-32.5296	-3.45399	-9.31725	-22.0524	-16.3336	-26.1141	-13.3238	-19.9383	-10.2883	-10.9341	-7.44628	-19.0759	-14.4096	-4.44159	-1.83316	-13.2215	-5.07149	-8.92423	-21.435	-1.21769	-20.2503	-4.43737	-32.7118	-37.3158	-24.8603
8.125	-13.8925	-2.74653	-25.1781	-26.8704	-16.9423	-24.865	-7.34896	-15.4178	-8.13267	-24.2664	-23.6165	-30.0083	-12.9141	-11.2732	-24.8574	-31.2277	-16.8958	-20.2749	-0.171593	-19.2277	-30.5002	-17.5738	-27.4485	-6.23972	-32.6894	-3.48154	-9.37333	-22.1614	-16.4078	-26.2724	-13.3885	-20.0465	-10.34	-10.9941	-7.4879	-19.1956	-14.4866	-4.4692	-1.85406	-13.2864	-5.10526	-8.98041	-21.5571	-1.23579	-20.3501	-4.47027	-32.8722	-37.4763	-24.974
8.15	-13.9684	-2.77277	-25.3387	-27.0309	-17.0222	-24.9875	-7.39209	-15.4907	-8.17784	-24.3912	-23.7358	-30.1664	-12.9826	-11.3303	-24.9729	-31.3752	-16.9845	-20.3721	-0.186772	-19.322	-30.6255	-17.676	-27.5798	-6.27767	-32.8491	-3.50909	-9.42942	-22.2703	-16.4821	-26.4307	-13.4532	-20.1548	-10.3916	-11.054	-7.52951	-19.3153	-14.5636	-4.49681	-1.87496	-13.3513	-5.13903	-9.03659	-21.6793	-1.25389	-20.4499	-4.50318	-33.0326	-37.6368	-25.0876
8.175	-14.0443	-2.79901	-25.4993	-27.1915	-17.102	-25.1099	-7.43521	-15.5636	-8.223	-24.5161	-23.8551	-30.3246	-13.051	-11.3873	-25.0884	-31.5226	-17.0733	-20.4692	-0.201951	-19.4163	-30.7509	-17.7781	-27.7112	-6.31563	-33.0089	-3.53664	-9.4855	-22.3793	-16.5563	-26.589	-13.5179	-20.263	-10.4433	-11.1139	-7.57113	-19.435	-14.6406	-4.52441	-1.89587	-13.4161	-5.1728	-9.09277	-21.8014	-1.27198	-20.5498	-4.53608	-33.193	-37.7973	-25.2012
8.2	-14.1203	-2.82526	-25.6598	-27.3521	-17.1819	-25.2324	-7.47834	-15.6365	-8.26817	-24.641	-23.9744	-30.4827	-13.1195	-11.4443	-25.2038	-31.6701	-17.1621	-20.5664	-0.21713	-19.5106	-30.8762	-17.8803	-27.8425	-6.35359	-33.1686	-3.56419	-9.54158	-22.4883	-16.6306	-26.7473	-13.5826	-20.3713	-10.4949	-11.1738	-7.61274	-19.5547	-14.7176	-4.55202	-1.91677	-13.481	-5.20657	-9.14895	-21.9236	-1.29008	-20.6496	-4.56899	-33.3534	-37.9578	-25.3149
8.225	-14.1962	-2.8515	-25.8204	-27.5127	-17.2617	-25.3548	-7.52146	-15.7094	-8.31334	-24.7658	-24.0937	-30.6409	-13.188	-11.5013	-25.3193	-31.8176	-17.2508	-20.6635	-0.232309	-19.6049	-31.0015	-17.9824	-27.9739	-6.39155	-33.3284	-3.59174	-9.59767	-22.5973	-16.7048	-26.9056	-13.6473	-20.4795	-10.5465	-11.2338	-7.65435	-19.6745	-14.7946	-4.57963	-1.93767	-13.5459	-5.24033	-9.20513	-22.0457	-1.30818	-20.7494	-4.6019	-33.5138	-38.1184	-25.4285
8.25	-14.2722	-2.87774	-25.981	-27.6733	-17.3416	-25.4773	-7.56459	-15.7822	-8.3585	-24.8907	-24.213	-30.799	-13.2564	-11.5583	-25.4348	-31.965	-17.3396	-20.7606	-0.247488	-19.6991	-31.1269	-18.0846	-28.1052	-6.4295	-33.4881	-3.61929	-9.65375	-22.7063	-16.7791	-27.0639	-13.712	-20.5878	-10.5982	-11.2937	-7.69597	-19.7942	-14.8716	-4.60723	-1.95858	-13.6108	-5.2741	-9.26131	-22.1679	-1.32627	-20.8492	-4.6348	-33.6742	-38.2789	-25.5421
8.275	-14.3481	-2.90399	-26.1416	-27.8339	-17.4214	-25.5998	-7.60772	-15.8551	-8.40367	-25.0156	-24.3323	-30.9571	-13.3249	-11.6153	-25.5503	-32.1125	-17.4284	-20.8578	-0.262667	-19.7934	-31.2522	-18.1867	-28.2366	-6.46746	-33.6479	-3.64683	-9.70983	-22.8153	-16.8533	-27.2221	-13.7767	-20.6961	-10.6498	-11.3536	-7.73758	-19.9139	-14.9486	-4.63484	-1.97948	-13.6757	-5.30787	-9.31749	-22.29	-1.34437	-20.949	-4.66771	-33.8346	-38.4394	-25.6558
8.3	-14.424	-2.93023	-26.3021	-27.9945	-17.5013	-25.7222	-7.65084	-15.928	-8.44883	-25.1404	-24.4515	-31.1153	-13.3934	-11.6723	-25.6657	-32.26	-17.5171	-20.9549	-0.277846	-19.8877	-31.3775	-18.2889	-28.3679	-6.50542	-33.8076	-3.67438	-9.76591	-22.9243	-16.9276	-27.3804	-13.8413	-20.8043	-10.7015	-11.4136	-7.7792	-20.0336	-15.0256	-4.66245	-2.00038	-13.7405	-5.34164	-9.37367	-22.4122	-1.36247	-21.0488	-4.70061	-33.995	-38.5999	-25.7694
8.325	-14.5	-2.95647	-26.4627	-28.1551	-17.5811	-25.8447	-7.69397	-16.0009	-8.494	-25.2653	-24.5708	-31.2734	-13.4619	-11.7293	-25.7812	-32.4074	-17.6059	-21.0521	-0.293025	-19.982	-31.5028	-18.391	-28.4993	-6.54338	-33.9673	-3.70193	-9.822	-23.0332	-17.0018	-27.5386	-13.906	-20.9126	-10.7531	-11.4735	-7.82081	-20.1534	-15.1026	-4.69005	-2.02129	-13.8054	-5.37541	-9.42985	-22.5343	-1.38056	-21.1486	-4.73352	-34.1554	-38.7604	-25.883
8.35	-14.5759	-2.98272	-26.6233	-28.3157	-17.661	-25.9672	-7.7371	-16.0738	-8.53917	-25.3902	-24.6901	-31.4315	-13.5303	-11.7863	-25.8967	-32.5549	-17.6947	-21.1492	-0.308204	-20.0763	-31.6282	-18.4932	-28.6306	-6.58134	-34.1271	-3.72948	-9.87808	-23.1422	-17.0761	-27.6969	-13.9707	-21.0208	-10.8048	-11.5334	-7.86243	-20.2731	-15.1796	-4.71766	-2.04219	-13.8703	-5.40918	-9.48603	-22.6565	-1.39866	-21.2484	-4.76643	-34.3158	-38.9209	-25.9967
8.375	-14.6518	-3.00896	-26.7838	-28.4762	-17.7408	-26.0896	-7.78022	-16.1467	-8.58433	-25.515	-24.8094	-31.5896	-13.5988	-11.8433	-26.0121	-32.7024	-17.7834	-21.2463	-0.323383	-20.1705	-31.7535	-18.5953	-28.762	-6.61929	-34.2868	-3.75703	-9.93416	-23.2512	-17.1503	-27.8551	-14.0354	-21.1291	-10.8564	-11.5933	-7.90404	-20.3928	-15.2565	-4.74526	-2.06309	-13.9352	-5.44295	-9.54221	-22.7786	-1.41676	-21.3482	-4.79933	-34.4763	-39.0814	-26.1103
8.4	-14.7278	-3.0352	-26.9444	-28.6368	-17.8207	-26.2121	-7.82335	-16.2195	-8.6295	-25.6399	-24.9287	-31.7477	-13.6673	-11.9004	-26.1276	-32.8498	-17.8722	-21.3435	-0.338562	-20.2648	-31.8788	-18.6975	-28.8933	-6.65725	-34.4466	-3.78458	-9.99025	-23.3602	-17.2246	-28.0133	-14.1001	-21.2373	-10.9081	-11.6533	-7.94565	-20.5125	-15.3335	-4.77287	-2.084	-14.0001	-5.47672	-9.5984	-22.9008	-1.43485	-21.448	-4.83224	-34.6367	-39.242	-26.2239
8.425	-14.8037	-3.06145	-27.105	-28.7974	-17.9005	-26.3346	-7.86647	-16.2924	-8.67467	-25.7648	-25.048	-31.9058	-13.7357	-11.9574	-26.2431	-32.9973	-17.961	-21.4406	-0.353741	-20.3591	-32.0042	-18.7996	-29.0247	-6.69521	-34.6063	-3.81213	-10.0463	-23.4692	-17.2988	-28.1715	-14.1648	-21.3456	-10.9597	-11.7132	-7.98727	-20.6322	-15.4105	-4.80048	-2.1049	-14.065	-5.51049	-9.65458	-23.0229	-1.45295	-21.5478	-4.86515	-34.7971	-39.4025	-26.3376
8.45	-14.8797	-3.08769	-27.2655	-28.958	-17.9804	-26.457	-7.9096	-16.3653	-8.71983	-25.8897	-25.1673	-32.0639	-13.8042	-12.0144	-26.3585	-33.1447	-18.0497	-21.5377	-0.36892	-20.4534	-32.1295	-18.9018	-29.156	-6.73317	-34.7661	-3.83968	-10.1024	-23.5782	-17.373	-28.3297	-14.2295	-21.4538	-11.0113	-11.7731	-8.02888	-20.752	-15.4875	-4.82808	-2.1258	-14.1298	-5.54426	-9.71076	-23.1451	-1.47105	-21.6476	-4.89805	-34.9575	-39.563	-26.4512
8.475	-14.9556	-3.11393	-27.4261	-29.1186	-18.0602	-26.5795	-7.95273	-16.4382	-8.765	-26.0145	-25.2866	-32.222	-13.8727	-12.0714	-26.474	-33.2922	-18.1385	-21.6349	-0.384099	-20.5477	-32.2548	-19.0039	-29.2874	-6.77113	-34.9258	-3.86722	-10.1585	-23.6872	-17.4473	-28.4879	-14.2941	-21.5621	-11.063	-11.833	-8.0705	-20.8717	-15.5645	-4.85569	-2.14671	-14.1947	-5.57802	-9.76694	-23.2672	-1.48914	-21.7474	-4.93096	-35.1179	-39.7235	-26.5648
8.5	-15.0315	-3.14018	-27.5867	-29.2792	-18.1401	-26.7019	-7.99585	-16.5111	-8.81016	-26.1394	-25.4059	-32.3801	-13.9411	-12.1284	-26.5895	-33.4396	-18.2273	-21.732	-0.399278	-20.6419	-32.3802	-19.1061	-29.4187	-6.80908	-35.0855	-3.89477	-10.2146	-23.7961	-17.5215	-28.6461	-14.3588	-21.6704	-11.1146	-11.893	-8.11211	-20.9914	-15.6415	-4.8833	-2.16761	-14.2596	-5.61179	-9.82312	-23.3894	-1.50724	-21.8472	-4.96386	-35.2783	-39.884	-26.6785
8.525	-15.1075	-3.16642	-27.7472	-29.4398	-18.2199	-26.8244	-8.03898	-16.5839	-8.85533	-26.2643	-25.5252	-32.5382	-14.0096	-12.1854	-26.705	-33.587	-18.316	-21.8292	-0.414457	-20.7362	-32.5055	-19.2083	-29.5501	-6.84704	-35.2453	-3.92232	-10.2707	-23.9051	-17.5958	-28.8042	-14.4235	-21.7786	-11.1663	-11.9529	-8.15373	-21.1111	-15.7185	-4.9109	-2.18851	-14.3245	-5.64556	-9.8793	-23.5115	-1.52534	-21.947	-4.99677	-35.4387	-40.0445	-26.7921
8.55	-15.1834	-3.19266	-27.9078	-29.6004	-18.2998	-26.9469	-8.0821	-16.6568	-8.9005	-26.3891	-25.6444	-32.6963	-14.0781	-12.2424	-26.8204	-33.7345	-18.4048	-21.9263	-0.429636	-20.8305	-32.6308	-19.3104	-29.6814	-6.885	-35.405	-3.94987	-10.3267	-24.0141	-17.67	-28.9624	-14.4882	-21.8869	-11.2179	-12.0128	-8.19534	-21.2308	-15.7955	-4.93851	-2.20942	-14.3894	-5.67933	-9.93548	-23.6336	-1.54343	-22.0468	-5.02968	-35.5991	-40.205	-26.9057
8.575	-15.2593	-3.21891	-28.0684	-29.761	-18.3796	-27.0693	-8.12523	-16.7297	-8.94566	-26.514	-25.7637	-32.8544	-14.1466	-12.2994	-26.9359	-33.8819	-18.4936	-22.0234	-0.444815	-20.9248	-32.7561	-19.4126	-29.8128	-6.92296	-35.5648	-3.97742	-10.3828	-24.1231	-17.7443	-29.1206	-14.5529	-21.9951	-11.2696	-12.0728	-8.23695	-21.3506	-15.8725	-4.96612	-2.23032	-14.4542	-5.7131	-9.99166	-23.7558	-1.56153	-22.1466	-5.06258	-35.7595	-40.3655	-27.0194
8.6	-15.3353	-3.24515	-28.2289	-29.9215	-18.4594	-27.1918	-8.16836	-16.8026	-8.99083	-26.6389	-25.883	-33.0125	-14.215	-12.3564	-27.0514	-34.0294	-18.5823	-22.1206	-0.459994	-21.0191	-32.8815	-19.5147	-29.9441	-6.96092	-35.7245	-4.00497	-10.4389	-24.2321	-17.8185	-29.2787	-14.6176	-22.1034	-11.3212	-12.1327	-8.27857	-21.4703	-15.9495	-4.99372	-2.25122	-14.5191	-5.74687	-10.0478	-23.8779	-1.57963	-22.2464	-5.09549	-35.9199	-40.5261	-27.133
8.625	-15.4112	-3.27139	-28.3895	-30.0821	-18.5393	-27.3143	-8.21148	-16.8755	-9.036	-26.7637	-26.0023	-33.1705	-14.2835	-12.4135	-27.1668	-34.1768	-18.6711	-22.2177	-0.475173	-21.1134	-33.0068	-19.6169	-30.0755	-6.99887	-35.8842	-4.03252	-10.495	-24.3411	-17.8928	-29.4368	-14.6823	-22.2116	-11.3729	-12.1926	-8.32018	-21.59	-16.0265	-5.02133	-2.27213	-14.584	-5.78064	-10.104	-24.0001	-1.59773	-22.3462	-5.1284	-36.0803	-40.6866	-27.2466
8.65	-15.4872	-3.29764	-28.5501	-30.2427	-18.6191	-27.4367	-8.25461	-16.9483	-9.08116	-26.8886	-26.1216	-33.3286	-14.352	-12.4705	-27.2823	-34.3242	-18.7599	-22.3149	-0.490351	-21.2076	-33.1321	-19.719	-30.2068	-7.03683	-36.044	-4.06007	-10.5511	-24.4501	-17.967	-29.595	-14.747	-22.3199	-11.4245	-12.2525	-8.3618	-21.7097	-16.1035	-5.04893	-2.29303	-14.6489	-5.81441	-10.1602	-24.1222	-1.61582	-22.4461	-5.1613	-36.2407	-40.8471	-27.3603
8.675	-15.5631	-3.32388	-28.7106	-30.4033	-18.699	-27.5592	-8.29773	-17.0212	-9.12633	-27.0135	-26.2409	-33.4867	-14.4204	-12.5275	-27.3978	-34.4717	-18.8486	-22.412	-0.50553	-21.3019	-33.2575	-19.8212	-30.3382	-7.07479	-36.2037	-4.08761	-10.6072	-24.559	-18.0413	-29.7531	-14.8116	-22.4282	-11.4761	-12.3125	-8.40341	-21.8294	-16.1804	-5.07654	-2.31393	-14.7138	-5.84818	-10.2164	-24.2444	-1.63392	-22.5459	-5.19421	-36.4011	-41.0076	-27.4739
8.7	-15.639	-3.35012	-28.8712	-30.5639	-18.7788	-27.6816	-8.34086	-17.0941	-9.17149	-27.1383	-26.3602	-33.6447	-14.4889	-12.5845	-27.5133	-34.6191	-18.9374	-22.5091	-0.520709	-21.3962	-33.3828	-19.9233	-30.4695	-7.11275	-36.3635	-4.11516	-10.6632	-24.668	-18.1155	-29.9112	-14.8763	-22.5364	-11.5278	-12.3724	-8.44503	-21.9492	-16.2574	-5.10415	-2.33484	-14.7787	-5.88195	-10.2726	-24.3665	-1.65202	-22.6457	-5.22711	-36.5615	-41.1681	-27.5875
8.725	-15.715	-3.37637	-29.0318	-30.7245	-18.8587	-27.8041	-8.38399	-17.167	-9.21666	-27.2632	-26.4795	-33.8028	-14.5574	-12.6415	-27.6287	-34.7665	-19.0262	-22.6063	-0.535888	-21.4905	-33.5081	-20.0255	-30.6009	-7.1507	-36.5232	-4.14271	-10.7193	-24.777	-18.1898	-30.0693	-14.941	-22.6447	-11.5794	-12.4323	-8.48664	-22.0689	-16.3344	-5.13175	-2.35574	-14.8435	-5.91571	-10.3287	-24.4887	-1.67011	-22.7455	-5.26002	-36.7219	-41.3286	-27.7012
8.75	-15.7909	-3.40261	-29.1924	-30.8851	-18.9385	-27.9266	-8.42711	-17.2399	-9.26183	-27.3881	-26.5988	-33.9608	-14.6258	-12.6985	-27.7442	-34.914	-19.1149	-22.7034	-0.551067	-21.5848	-33.6335	-20.1276	-30.7322	-7.18866	-36.6829	-4.17026	-10.7754	-24.886	-18.264	-30.2274	-15.0057	-22.7529	-11.6311	-12.4922	-8.52825	-22.1886	-16.4114	-5.15936	-2.37664	-14.9084	-5.94948	-10.3849	-24.6108	-1.68821	-22.8453	-5.29293	-36.8823	-41.4891	-27.8148
8.775	-15.8668	-3.42885	-29.3529	-31.0457	-19.0184	-28.049	-8.47024	-17.3128	-9.30699	-27.5129	-26.7181	-34.1189	-14.6943	-12.7555	-27.8597	-35.0614	-19.2037	-22.8005	-0.566246	-21.679	-33.7588	-20.2298	-30.8636	-7.22662	-36.8427	-4.19781	-10.8315	-24.995	-18.3382	-30.3855	-15.0704	-22.8612	-11.6827	-12.5522	-8.56987	-22.3083	-16.4884	-5.18697	-2.39755	-14.9733	-5.98325	-10.4411	-24.733	-1.70631	-22.9451	-5.32583	-37.0427	-41.6496	-27.9284
8.8	-15.9428	-3.4551	-29.5135	-31.2062	-19.0982	-28.1715	-8.51336	-17.3856	-9.35216	-27.6378	-26.8373	-34.2769	-14.7628	-12.8125	-27.9751	-35.2088	-19.2925	-22.8977	-0.581425	-21.7733	-33.8841	-20.3319	-30.9949	-7.26458	-37.0024	-4.22536	-10.8876	-25.104	-18.4125	-30.5436	-15.1351	-22.9694	-11.7344	-12.6121	-8.61148	-22.428	-16.5654	-5.21457	-2.41845	-15.0382	-6.01702	-10.4973	-24.8551	-1.7244	-23.0449	-5.35874	-37.2032	-41.8102	-28.0421
8.825	-16.0187	-3.48134	-29.674	-31.3668	-19.1781	-28.2939	-8.55649	-17.4585	-9.39733	-27.7627	-26.9566	-34.435	-14.8313	-12.8695	-28.0906	-35.3563	-19.3813	-22.9948	-0.596604	-21.8676	-34.0095	-20.4341	-31.1262	-7.30254	-37.1621	-4.25291	-10.9437	-25.213	-18.4867	-30.7017	-15.1998	-23.0777	-11.786	-12.672	-8.6531	-22.5478	-16.6424	-5.24218	-2.43935	-15.1031	-6.05079	-10.5535	-24.9773	-1.7425	-23.1447	-5.39165	-37.3636	-41.9707	-28.1557
8.85	-16.0947	-3.50758	-29.8346	-31.5274	-19.2579	-28.4164	-8.59962	-17.5314	-9.44249	-27.8876	-27.0759	-34.593	-14.8997	-12.9265	-28.2061	-35.5037	-19.47	-23.092	-0.611783	-21.9619	-34.1348	-20.5362	-31.2576	-7.34049	-37.3219	-4.28046	-10.9997	-25.3219	-18.561	-30.8597	-15.2645	-23.1859	-11.8377	-12.732	-8.69471	-22.6675	-16.7194	-5.26979	-2.46026	-15.1679	-6.08456	-10.6096	-25.0994	-1.7606	-23.2445	-5.42455	-37.524	-42.1312	-28.2693
8.875	-16.1706	-3.53382	-29.9952	-31.688	-19.3378	-28.5389	-8.64274	-17.6043	-9.48766	-28.0124	-27.1952	-34.7511	-14.9682	-12.9836	-28.3216	-35.6511	-19.5588	-23.1891	-0.626962	-22.0562	-34.2601	-20.6384	-31.3889	-7.37845	-37.4816	-4.308	-11.0558	-25.4309	-18.6352	-31.0178	-15.3291	-23.2942	-11.8893	-12.7919	-8.73633	-22.7872	-16.7964	-5.29739	-2.48116	-15.2328	-6.11833	-10.6658	-25.2216	-1.77869	-23.3443	-5.45746	-37.6844	-42.2917	-28.383
8.9	-16.2465	-3.56007	-30.1557	-31.8486	-19.4176	-28.6613	-8.68587	-17.6772	-9.53282	-28.1373	-27.3145	-34.9091	-15.0367	-13.0406	-28.437	-35.7985	-19.6476	-23.2862	-0.642141	-22.1504	-34.3854	-20.7406	-31.5203	-7.41641	-37.6413	-4.33555	-11.1119	-25.5399	-18.7095	-31.1758	-15.3938	-23.4025	-11.9409	-12.8518	-8.77794	-22.9069	-16.8734	-5.325	-2.50206	-15.2977	-6.1521	-10.722	-25.3437	-1.79679	-23.4441	-5.49036	-37.8448	-42.4522	-28.4966
8.925	-16.3225	-3.58631	-30.3163	-32.0092	-19.4975	-28.7838	-8.729	-17.75	-9.57799	-28.2622	-27.4338	-35.0671	-15.1051	-13.0976	-28.5525	-35.946	-19.7363	-23.3834	-0.65732	-22.2447	-34.5108	-20.8427	-31.6516	-7.45437	-37.8011	-4.3631	-11.168	-25.6489	-18.7837	-31.3339	-15.4585	-23.5107	-11.9926	-12.9117	-8.81955	-23.0266	-16.9504	-5.35261	-2.52297	-15.3626	-6.18587	-10.7782	-25.4659	-1.81489	-23.5439	-5.52327	-38.0052	-42.6127	-28.6102
8.95	-16.3984	-3.61255	-30.4769	-32.1698	-19.5773	-28.9063	-8.77212	-17.8229	-9.62316	-28.387	-27.5531	-35.2252	-15.1736	-13.1546	-28.668	-36.0934	-19.8251	-23.4805	-0.672499	-22.339	-34.6361	-20.9449	-31.783	-7.49232	-37.9608	-4.39065	-11.2241	-25.7579	-18.858	-31.4919	-15.5232	-23.619	-12.0442	-12.9717	-8.86117	-23.1463	-17.0274	-5.38021	-2.54387	-15.4275	-6.21964	-10.8344	-25.588	-1.83298	-23.6437	-5.55618	-38.1656	-42.7732	-28.7239
8.975	-16.4743	-3.6388	-30.6374	-32.3304	-19.6572	-29.0287	-8.81525	-17.8958	-9.66832	-28.5119	-27.6724	-35.3832	-15.2421	-13.2116	-28.7834	-36.2408	-19.9139	-23.5777	-0.687678	-22.4333	-34.7614	-21.047	-31.9143	-7.53028	-38.1205	-4.4182	-11.2802	-25.8669	-18.9322	-31.65	-15.5879	-23.7272	-12.0959	-13.0316	-8.90278	-23.2661	-17.1043	-5.40782	-2.56477	-15.4924	-6.25341	-10.8905	-25.7102	-1.85108	-23.7435	-5.58908	-38.326	-42.9338	-28.8375
9	-16.5503	-3.66504	-30.798	-32.491	-19.737	-29.1512	-8.85837	-17.9687	-9.71349	-28.6368	-27.7917	-35.5412	-15.3106	-13.2686	-28.8989	-36.3882	-20.0026	-23.6748	-0.702857	-22.5276	-34.8868	-21.1492	-32.0457	-7.56824	-38.2803	-4.44575	-11.3362	-25.9759	-19.0065	-31.808	-15.6526	-23.8355	-12.1475	-13.0915	-8.9444	-23.3858	-17.1813	-5.43542	-2.58568	-15.5572	-6.28717	-10.9467	-25.8323	-1.86918	-23.8433	-5.62199	-38.4864	-43.0943	-28.9511
9.025	-16.6262	-3.69128	-30.9586	-32.6515	-19.8169	-29.2736	-8.9015	-18.0416	-9.75865	-28.7616	-27.911	-35.6992	-15.379	-13.3256	-29.0144	-36.5356	-20.0914	-23.7719	-0.718036	-22.6219	-35.0121	-21.2513	-32.177	-7.6062	-38.44	-4.4733	-11.3923	-26.0848	-19.0807	-31.966	-15.7173	-23.9437	-12.1992	-13.1515	-8.98601	-23.5055	-17.2583	-5.46303	-2.60658	-15.6221	-6.32094	-11.0029	-25.9545	-1.88727	-23.9431	-5.6549	-38.6468	-43.2548	-29.0648
9.05	-16.7022	-3.71753	-31.1191	-32.8121	-19.8967	-29.3961	-8.94463	-18.1145	-9.80382	-28.8865	-28.0302	-35.8573	-15.4475	-13.3826	-29.1299	-36.683	-20.1802	-23.8691	-0.733215	-22.7161	-35.1374	-21.3535	-32.3084	-7.64416	-38.5997	-4.50085	-11.4484	-26.1938	-19.155	-32.124	-15.7819	-24.052	-12.2508	-13.2114	-9.02763	-23.6252	-17.3353	-5.49064	-2.62749	-15.687	-6.35471	-11.0591	-26.0766	-1.90537	-24.0429	-5.6878	-38.8072	-43.4153	-29.1784
9.075	-16.7781	-3.74377	-31.2797	-32.9727	-19.9765	-29.5186	-8.98775	-18.1873	-9.84899	-29.0114	-28.1495	-36.0153	-15.516	-13.4396	-29.2453	-36.8305	-20.2689	-23.9662	-0.748394	-22.8104	-35.2628	-21.4556	-32.4397	-7.68211	-38.7595	-4.52839	-11.5045	-26.3028	-19.2292	-32.282	-15.8466	-24.1602	-12.3025	-13.2713	-9.06924	-23.7449	-17.4123	-5.51824	-2.64839	-15.7519	-6.38848	-11.1153	-26.1987	-1.92347	-24.1427	-5.72071	-38.9676	-43.5758	-29.292
9.1	-16.854	-3.77001	-31.4403	-33.1333	-20.0564	-29.641	-9.03088	-18.2602	-9.89415	-29.1362	-28.2688	-36.1733	-15.5844	-13.4967	-29.3608	-36.9779	-20.3577	-24.0633	-0.763573	-22.9047	-35.3881	-21.5578	-32.5711	-7.72007	-38.9192	-4.55594	-11.5606	-26.4118	-19.3035	-32.44	-15.9113	-24.2685	-12.3541	-13.3312	-9.11085	-23.8647	-17.4893	-5.54585	-2.66929	-15.8168	-6.42225	-11.1715	-26.3209	-1.94156	-24.2425	-5.75361	-39.128	-43.7363	-29.4057
9.125	-16.93	-3.79626	-31.6008	-33.2939	-20.1362	-29.7635	-9.074	-18.3331	-9.93932	-29.2611	-28.3881	-36.3313	-15.6529	-13.5537	-29.4763	-37.1253	-20.4465	-24.1605	-0.778752	-22.999	-35.5134	-21.6599	-32.7024	-7.75803	-39.0789	-4.58349	-11.6167	-26.5208	-19.3777	-32.598	-15.976	-24.3768	-12.4057	-13.3912	-9.15247	-23.9844	-17.5663	-5.57346	-2.6902	-15.8816	-6.45602	-11.2276	-26.443	-1.95966	-24.3423	-5.78652	-39.2884	-43.8968	-29.5193
9.15	-17.0059	-3.8225	-31.7614	-33.4545	-20.2161	-29.886	-9.11713	-18.406	-9.98449	-29.386	-28.5074	-36.4893	-15.7214	-13.6107	-29.5917	-37.2727	-20.5352	-24.2576	-0.793931	-23.0933	-35.6387	-21.7621	-32.8338	-7.79599	-39.2387	-4.61104	-11.6727	-26.6298	-19.4519	-32.756	-16.0407	-24.485	-12.4574	-13.4511	-9.19408	-24.1041	-17.6433	-5.60106	-2.7111	-15.9465	-6.48979	-11.2838	-26.5652	-1.97776	-24.4422	-5.81943	-39.4488	-44.0573	-29.6329
9.175	-17.0819	-3.84874	-31.922	-33.6151	-20.2959	-30.0084	-9.16026	-18.4789	-10.0297	-29.5109	-28.6267	-36.6473	-15.7898	-13.6677	-29.7072	-37.4201	-20.624	-24.3548	-0.80911	-23.1875	-35.7641	-21.8642	-32.9651	-7.83395	-39.3984	-4.63859	-11.7288	-26.7388	-19.5262	-32.9139	-16.1054	-24.5933	-12.509	-13.511	-9.2357	-24.2238	-17.7203	-5.62867	-2.732	-16.0114	-6.52356	-11.34	-26.6873	-1.99585	-24.542	-5.85233	-39.6092	-44.2179	-29.7466
9.2	-17.1578	-3.87499	-32.0825	-33.7757	-20.3758	-30.1309	-9.20338	-18.5517	-10.0748	-29.6357	-28.746	-36.8053	-15.8583	-13.7247	-29.8227	-37.5675	-20.7128	-24.4519	-0.824289	-23.2818	-35.8894	-21.9664	-33.0964	-7.8719	-39.5581	-4.66614	-11.7849	-26.8477	-19.6004	-33.0719	-16.1701	-24.7015	-12.5607	-13.5709	-9.27731	-24.3435	-17.7973	-5.65628	-2.75291	-16.0763	-6.55733	-11.3962	-26.8095	-2.01395	-24.6418	-5.88524	-39.7696	-44.3784	-29.8602
9.225	-17.2337	-3.90123	-32.2431	-33.9363	-20.4556	-30.2533	-9.24651	-18.6246	-10.12	-29.7606	-28.8653	-36.9633	-15.9268	-13.7817	-29.9382	-37.7149	-20.8015	-24.549	-0.839468	-23.3761	-36.0147	-22.0685	-33.2278	-7.90986	-39.7178	-4.69369	-11.841	-26.9567	-19.6747	-33.2298	-16.2348	-24.8098	-12.6123	-13.6309	-9.31892	-24.4633	-17.8743	-5.68388	-2.77381	-16.1412	-6.59109	-11.4524	-26.9316	-2.03205	-24.7416	-5.91815	-39.93	-44.5389	-29.9738
9.25	-17.3097	-3.92747	-32.4036	-34.0968	-20.5355	-30.3758	-9.28963	-18.6975	-10.1652	-29.8855	-28.9846	-37.1213	-15.9953	-13.8387	-30.0536	-37.8624	-20.8903	-24.6462	-0.854647	-23.4704	-36.1401	-22.1707	-33.3591	-7.94782	-39.8776	-4.72124	-11.8971	-27.0657	-19.7489	-33.3878	-16.2994	-24.918	-12.664	-13.6908	-9.36054	-24.583	-17.9513	-5.71149	-2.79471	-16.2061	-6.62486	-11.5085	-27.0538	-2.05014	-24.8414	-5.95105	-40.0905	-44.6994	-30.0875
9.275	-17.3856	-3.95372	-32.5642	-34.2574	-20.6153	-30.4983	-9.33276	-18.7704	-10.2103	-30.0103	-29.1039	-37.2793	-16.0637	-13.8957	-30.1691	-38.0098	-20.9791	-24.7433	-0.869825	-23.5647	-36.2654	-22.2729	-33.4905	-7.98578	-40.0373	-4.74878	-11.9532	-27.1747	-19.8232	-33.5457	-16.3641	-25.0263	-12.7156	-13.7507	-9.40215	-24.7027	-18.0282	-5.7391	-2.81562	-16.2709	-6.65863	-11.5647	-27.1759	-2.06824	-24.9412	-5.98396	-40.2509	-44.8599	-30.2011
9.3	-17.4615	-3.97996	-32.7248	-34.418	-20.6952	-30.6207	-9.37589	-18.8433	-10.2555	-30.1352	-29.2231	-37.4372	-16.1322	-13.9527	-30.2846	-38.1572	-21.0678	-24.8404	-0.885004	-23.6589	-36.3907	-22.375	-33.6218	-8.02374	-40.197	-4.77633	-12.0092	-27.2837	-19.8974	-33.7037	-16.4288	-25.1346	-12.7673	-13.8107	-9.44377	-24.8224	-18.1052	-5.7667	-2.83652	-16.3358	-6.6924	-11.6209	-27.2981	-2.08634	-25.041	-6.01686	-40.4113	-45.0204	-30.3147
9.325	-17.5375	-4.0062	-32.8853	-34.5786	-20.775	-30.7432	-9.41901	-18.9161	-10.3006	-30.2601	-29.3424	-37.5952	-16.2007	-14.0098	-30.4	-38.3046	-21.1566	-24.9376	-0.900183	-23.7532	-36.5161	-22.4772	-33.7532	-8.06169	-40.3568	-4.80388	-12.0653	-27.3927	-19.9717	-33.8616	-16.4935	-25.2428	-12.8189	-13.8706	-9.48538	-24.9421	-18.1822	-5.79431	-2.85742	-16.4007	-6.72617	-11.6771	-27.4202	-2.10443	-25.1408	-6.04977	-40.5717	-45.1809	-30.4284
9.35	-17.6134	-4.03245	-33.0459	-34.7392	-20.8549	-30.8656	-9.46214	-18.989	-10.3458	-30.3849	-29.4617	-37.7532	-16.2691	-14.0668	-30.5155	-38.452	-21.2454	-25.0347	-0.915362	-23.8475	-36.6414	-22.5793	-33.8845	-8.09965	-40.5165	-4.83143	-12.1214	-27.5017	-20.0459	-34.0195	-16.5582	-25.3511	-12.8705	-13.9305	-9.527	-25.0619	-18.2592	-5.82191	-2.87833	-16.4656	-6.75994	-11.7333	-27.5424	-2.12253	-25.2406	-6.08268	-40.7321	-45.3414	-30.542
9.375	-17.6894	-4.05869	-33.2065	-34.8998	-20.9347	-30.9881	-9.50527	-19.0619	-10.391	-30.5098	-29.581	-37.9112	-16.3376	-14.1238	-30.631	-38.5994	-21.3341	-25.1319	-0.930541	-23.9418	-36.7667	-22.6815	-34.0159	-8.13761	-40.6762	-4.85898	-12.1775	-27.6106	-20.1202	-34.1775	-16.6229	-25.4593	-12.9222	-13.9904	-9.56861	-25.1816	-18.3362	-5.84952	-2.89923	-16.5305	-6.79371	-11.7894	-27.6645	-2.14063	-25.3404	-6.11558	-40.8925	-45.502	-30.6556
9.4	-17.7653	-4.08493	-33.367	-35.0604	-21.0146	-31.1106	-9.54839	-19.1348	-10.4361	-30.6347	-29.7003	-38.0692	-16.4061	-14.1808	-30.7465	-38.7468	-21.4229	-25.229	-0.94572	-24.0361	-36.892	-22.7836	-34.1472	-8.17557	-40.8359	-4.88653	-12.2336	-27.7196	-20.1944	-34.3354	-16.6876	-25.5676	-12.9738	-14.0504	-9.61022	-25.3013	-18.4132	-5.87713	-2.92013	-16.5953	-6.82748	-11.8456	-27.7867	-2.15872	-25.4402	-6.14849	-41.0529	-45.6625	-30.7693
9.425	-17.8412	-4.11118	-33.5276	-35.221	-21.0944	-31.233	-9.59152	-19.2077	-10.4813	-30.7595	-29.8196	-38.2271	-16.4745	-14.2378	-30.8619	-38.8942	-21.5117	-25.3261	-0.960899	-24.1303	-37.0174	-22.8858	-34.2786	-8.21352	-40.9957	-4.91408	-12.2896	-27.8286	-20.2687	-34.4933	-16.7523	-25.6758	-13.0255	-14.1103	-9.65184	-25.421	-18.4902	-5.90473	-2.94104	-16.6602	-6.86125	-11.9018	-27.9088	-2.17682	-25.54	-6.1814	-41.2133	-45.823	-30.8829
9.45	-17.9172	-4.13742	-33.6881	-35.3816	-21.1743	-31.3555	-9.63464	-19.2806	-10.5265	-30.8844	-29.9389	-38.3851	-16.543	-14.2948	-30.9774	-39.0416	-21.6004	-25.4233	-0.976078	-24.2246	-37.1427	-22.9879	-34.4099	-8.25148	-41.1554	-4.94163	-12.3457	-27.9376	-20.3429	-34.6512	-16.8169	-25.7841	-13.0771	-14.1702	-9.69345	-25.5407	-18.5672	-5.93234	-2.96194	-16.7251	-6.89502	-11.958	-28.031	-2.19492	-25.6398	-6.2143	-41.3737	-45.9835	-30.9965
9.475	-17.9931	-4.16366	-33.8487	-35.5421	-21.2541	-31.478	-9.67777	-19.3534	-10.5716	-31.0093	-30.0582	-38.5431	-16.6115	-14.3518	-31.0929	-39.189	-21.6892	-25.5204	-0.991257	-24.3189	-37.268	-23.0901	-34.5413	-8.28944	-41.3151	-4.96917	-12.4018	-28.0466	-20.4172	-34.8091	-16.8816	-25.8923	-13.1288	-14.2301	-9.73507	-25.6605	-18.6442	-5.95995	-2.98284	-16.79	-6.92878	-12.0142	-28.1531	-2.21301	-25.7396	-6.24721	-41.5341	-46.144	-31.1102
9.5	-18.069	-4.18991	-34.0093	-35.7027	-21.334	-31.6004	-9.7209	-19.4263	-10.6168	-31.1342	-30.1775	-38.701	-16.68	-14.4088	-31.2083	-39.3364	-21.778	-25.6176	-1.00644	-24.4132	-37.3934	-23.1922	-34.6726	-8.3274	-41.4748	-4.99672	-12.4579	-28.1556	-20.4914	-34.9669	-16.9463	-26.0006	-13.1804	-14.2901	-9.77668	-25.7802	-18.7212	-5.98755	-3.00375	-16.8549	-6.96255	-12.0703	-28.2753	-2.23111	-25.8394	-6.28011	-41.6945	-46.3045	-31.2238
9.525	-18.145	-4.21615	-34.1698	-35.8633	-21.4138	-31.7229	-9.76402	-19.4992	-10.662	-31.259	-30.2968	-38.859	-16.7484	-14.4658	-31.3238	-39.4838	-21.8667	-25.7147	-1.02162	-24.5075	-37.5187	-23.2944	-34.8039	-8.36536	-41.6346	-5.02427	-12.514	-28.2646	-20.5656	-35.1248	-17.011	-26.1089	-13.2321	-14.35	-9.8183	-25.8999	-18.7982	-6.01516	-3.02465	-16.9198	-6.99632	-12.1265	-28.3974	-2.24921	-25.9392	-6.31302	-41.8549	-46.465	-31.3374
9.55	-18.2209	-4.24239	-34.3304	-36.0239	-21.4937	-31.8453	-9.80715	-19.5721	-10.7071	-31.3839	-30.416	-39.017	-16.8169	-14.5228	-31.4393	-39.6312	-21.9555	-25.8118	-1.03679	-24.6018	-37.644	-23.3965	-34.9353	-8.40331	-41.7943	-5.05182	-12.5701	-28.3735	-20.6399	-35.2827	-17.0757	-26.2171	-13.2837	-14.4099	-9.85991	-26.0196	-18.8752	-6.04277	-3.04555	-16.9846	-7.03009	-12.1827	-28.5196	-2.2673	-26.039	-6.34593	-42.0153	-46.6255	-31.4511
9.575	-18.2969	-4.26864	-34.4909	-36.1845	-21.5735	-31.9678	-9.85027	-19.645	-10.7523	-31.5088	-30.5353	-39.1749	-16.8854	-14.5799	-31.5547	-39.7786	-22.0443	-25.909	-1.05197	-24.696	-37.7694	-23.4987	-35.0666	-8.44127	-41.954	-5.07937	-12.6261	-28.4825	-20.7141	-35.4406	-17.1404	-26.3254	-13.3353	-14.4699	-9.90152	-26.1393	-18.9521	-6.07037	-3.06646	-17.0495	-7.06386	-12.2389	-28.6417	-2.2854	-26.1388	-6.37883	-42.1757	-46.7861	-31.5647
9.6	-18.3728	-4.29488	-34.6515	-36.3451	-21.6533	-32.0903	-9.8934	-19.7178	-10.7975	-31.6336	-30.6546	-39.3329	-16.9538	-14.6369	-31.6702	-39.926	-22.133	-26.0061	-1.06715	-24.7903	-37.8947	-23.6008	-35.198	-8.47923	-42.1137	-5.10692	-12.6822	-28.5915	-20.7884	-35.5984	-17.2051	-26.4336	-13.387	-14.5298	-9.94314	-26.2591	-19.0291	-6.09798	-3.08736	-17.1144	-7.09763	-12.2951	-28.7638	-2.3035	-26.2386	-6.41174	-42.3361	-46.9466	-31.6783
9.625	-18.4487	-4.32112	-34.8121	-36.5057	-21.7332	-32.2127	-9.93653	-19.7907	-10.8426	-31.7585	-30.7739	-39.4908	-17.0223	-14.6939	-31.7857	-40.0734	-22.2218	-26.1032	-1.08233	-24.8846	-38.02	-23.703	-35.3293	-8.51719	-42.2735	-5.13447	-12.7383	-28.7005	-20.8626	-35.7563	-17.2697	-26.5419	-13.4386	-14.5897	-9.98475	-26.3788	-19.1061	-6.12559	-3.10826	-17.1793	-7.1314	-12.3512	-28.886	-2.32159	-26.3385	-6.44465	-42.4965	-47.1071	-31.792
9.65	-18.5247	-4.34737	-34.9726	-36.6663	-21.813	-32.3352	-9.97965	-19.8636	-10.8878	-31.8834	-30.8932	-39.6488	-17.0908	-14.7509	-31.9012	-40.2208	-22.3106	-26.2004	-1.09751	-24.9789	-38.1453	-23.8052	-35.4607	-8.55515	-42.4332	-5.16202	-12.7944	-28.8095	-20.9369	-35.9141	-17.3344	-26.6501	-13.4903	-14.6496	-10.0264	-26.4985	-19.1831	-6.15319	-3.12917	-17.2442	-7.16517	-12.4074	-29.0081	-2.33969	-26.4383	-6.47755	-42.6569	-47.2676	-31.9056
9.675	-18.6006	-4.37361	-35.1332	-36.8268	-21.8929	-32.4576	-10.0228	-19.9365	-10.933	-32.0082	-31.0125	-39.8067	-17.1592	-14.8079	-32.0166	-40.3682	-22.3993	-26.2975	-1.11269	-25.0732	-38.2707	-23.9073	-35.592	-8.5931	-42.5929	-5.18957	-12.8505	-28.9185	-21.0111	-36.072	-17.3991	-26.7584	-13.5419	-14.7096	-10.068	-26.6182	-19.2601	-6.1808	-3.15007	-17.309	-7.19894	-12.4636	-29.1303	-2.35779	-26.5381	-6.51046	-42.8173	-47.4281	-32.0192
9.7	-18.6765	-4.39985	-35.2938	-36.9874	-21.9727	-32.5801	-10.0659	-20.0094	-10.9781	-32.1331	-31.1318	-39.9647	-17.2277	-14.8649	-32.1321	-40.5156	-22.4881	-26.3947	-1.12787	-25.1674	-38.396	-24.0095	-35.7234	-8.63106	-42.7526	-5.21711	-12.9066	-29.0275	-21.0854	-36.2298	-17.4638	-26.8666	-13.5936	-14.7695	-10.1096	-26.7379	-19.3371	-6.2084	-3.17097	-17.3739	-7.23271	-12.5198	-29.2524	-2.37588	-26.6379	-6.54336	-42.9778	-47.5886	-32.1329
9.725	-18.7525	-4.4261	-35.4543	-37.148	-22.0526	-32.7026	-10.109	-20.0822	-11.0233	-32.258	-31.2511	-40.1226	-17.2962	-14.9219	-32.2476	-40.663	-22.5769	-26.4918	-1.14305	-25.2617	-38.5213	-24.1116	-35.8547	-8.66902	-42.9124	-5.24466	-12.9626	-29.1364	-21.1596	-36.3876	-17.5285	-26.9749	-13.6452	-14.8294	-10.1512	-26.8577	-19.4141	-6.23601	-3.19188	-17.4388	-7.26647	-12.576	-29.3746	-2.39398	-26.7377	-6.57627	-43.1382	-47.7491	-32.2465
9.75	-18.8284	-4.45234	-35.6149	-37.3086	-22.1324	-32.825	-10.1522	-20.1551	-11.0685	-32.3828	-31.3704	-40.2806	-17.3647	-14.9789	-32.363	-40.8104	-22.6656	-26.5889	-1.15823	-25.356	-38.6467	-24.2138	-35.9861	-8.70698	-43.0721	-5.27221	-13.0187	-29.2454	-21.2339	-36.5455	-17.5932	-27.0832	-13.6969	-14.8894	-10.1928	-26.9774	-19.4911	-6.26362	-3.21278	-17.5037	-7.30024	-12.6321	-29.4967	-2.41208	-26.8375	-6.60918	-43.2986	-47.9097	-32.3601
9.775	-18.9044	-4.47858	-35.7754	-37.4692	-22.2123	-32.9475	-10.1953	-20.228	-11.1136	-32.5077	-31.4897	-40.4385	-17.4331	-15.0359	-32.4785	-40.9578	-22.7544	-26.6861	-1.1734	-25.4503	-38.772	-24.3159	-36.1174	-8.74493	-43.2318	-5.29976	-13.0748	-29.3544	-21.3081	-36.7033	-17.6579	-27.1914	-13.7485	-14.9493	-10.2344	-27.0971	-19.5681	-6.29122	-3.23368	-17.5686	-7.33401	-12.6883	-29.6189	-2.43017	-26.9373	-6.64208	-43.459	-48.0702	-32.4738
9.8	-18.9803	-4.50483	-35.936	-37.6298	-22.2921	-33.07	-10.2384	-20.3009	-11.1588	-32.6326	-31.6089	-40.5964	-17.5016	-15.093	-32.594	-41.1052	-22.8432	-26.7832	-1.18858	-25.5446	-38.8973	-24.4181	-36.2487	-8.78289	-43.3915	-5.32731	-13.1309	-29.4634	-21.3824	-36.8611	-17.7226	-27.2997	-13.8001	-15.0092	-10.2761	-27.2168	-19.6451	-6.31883	-3.25459	-17.6335	-7.36778	-12.7445	-29.741	-2.44827	-27.0371	-6.67499	-43.6194	-48.2307	-32.5874
9.825	-19.0562	-4.53107	-36.0965	-37.7904	-22.372	-33.1924	-10.2815	-20.3738	-11.204	-32.7574	-31.7282	-40.7544	-17.5701	-15.15	-32.7095	-41.2526	-22.9319	-26.8804	-1.20376	-25.6388	-39.0227	-24.5202	-36.3801	-8.82085	-43.5513	-5.35486	-13.187	-29.5724	-21.4566	-37.0189	-17.7872	-27.4079	-13.8518	-15.0691	-10.3177	-27.3365	-19.7221	-6.34644	-3.27549	-17.6983	-7.40155	-12.8007	-29.8632	-2.46637	-27.1369	-6.7079	-43.7798	-48.3912	-32.701
9.85	-19.1322	-4.55731	-36.2571	-37.951	-22.4518	-33.3149	-10.3247	-20.4467	-11.2491	-32.8823	-31.8475	-40.9123	-17.6385	-15.207	-32.8249	-41.4	-23.0207	-26.9775	-1.21894	-25.7331	-39.148	-24.6224	-36.5114	-8.85881	-43.711	-5.38241	-13.2431	-29.6814	-21.5308	-37.1767	-17.8519	-27.5162	-13.9034	-15.1291	-10.3593	-27.4563	-19.7991	-6.37404	-3.29639	-17.7632	-7.43532	-12.8569	-29.9853	-2.48446	-27.2367	-6.7408	-43.9402	-48.5517	-32.8147
9.875	-19.2081	-4.58356	-36.4177	-38.1116	-22.5317	-33.4373	-10.3678	-20.5195	-11.2943	-33.0072	-31.9668	-41.0702	-17.707	-15.264	-32.9404	-41.5474	-23.1095	-27.0746	-1.23412	-25.8274	-39.2733	-24.7245	-36.6428	-8.89677	-43.8707	-5.40996	-13.2991	-29.7904	-21.6051	-37.3345	-17.9166	-27.6244	-13.9551	-15.189	-10.4009	-27.576	-19.876	-6.40165	-3.3173	-17.8281	-7.46909	-12.9131	-30.1075	-2.50256	-27.3365	-6.77371	-44.1006	-48.7122	-32.9283
9.9	-19.284	-4.6098	-36.5782	-38.2721	-22.6115	-33.5598	-10.4109	-20.5924	-11.3395	-33.1321	-32.0861	-41.2282	-17.7755	-15.321	-33.0559	-41.6948	-23.1983	-27.1718	-1.2493	-25.9217	-39.3987	-24.8267	-36.7741	-8.93472	-44.0304	-5.4375	-13.3552	-29.8993	-21.6793	-37.4923	-17.9813	-27.7327	-14.0067	-15.2489	-10.4425	-27.6957	-19.953	-6.42926	-3.3382	-17.893	-7.50286	-12.9692	-30.2296	-2.52066	-27.4363	-6.80661	-44.261	-48.8727	-33.0419
9.925	-19.36	-4.63604	-36.7388	-38.4327	-22.6914	-33.6823	-10.454	-20.6653	-11.3846	-33.2569	-32.2054	-41.3861	-17.8439	-15.378	-33.1713	-41.8422	-23.287	-27.2689	-1.26448	-26.016	-39.524	-24.9288	-36.9055	-8.97268	-44.1901	-5.46505	-13.4113	-30.0083	-21.7536	-37.6501	-18.046	-27.841	-14.0584	-15.3088	-10.4841	-27.8154	-20.03	-6.45686	-3.3591	-17.9579	-7.53663	-13.0254	-30.3518	-2.53875	-27.5361	-6.83952	-44.4214	-49.0332	-33.1556
9.95	-19.4359	-4.66229	-36.8993	-38.5933	-22.7712	-33.8047	-10.4972	-20.7382	-11.4298	-33.3818	-32.3247	-41.544	-17.9124	-15.435	-33.2868	-41.9896	-23.3758	-27.366	-1.27966	-26.1102	-39.6493	-25.031	-37.0368	-9.01064	-44.3499	-5.4926	-13.4674	-30.1173	-21.8278	-37.8079	-18.1107	-27.9492	-14.11	-15.3688	-10.5257	-27.9351	-20.107	-6.48447	-3.38001	-18.0227	-7.5704	-13.0816	-30.4739	-2.55685	-27.6359	-6.87243	-44.5818	-49.1938	-33.2692
9.975	-19.5119	-4.68853	-37.0599	-38.7539	-22.8511	-33.9272	-10.5403	-20.8111	-11.475	-33.5067	-32.444	-41.7019	-17.9809	-15.492	-33.4023	-42.137	-23.4646	-27.4632	-1.29484	-26.2045	-39.7746	-25.1331	-37.1682	-9.0486	-44.5096	-5.52015	-13.5235	-30.2263	-21.9021	-37.9657	-18.1754	-28.0575	-14.1617	-15.4287	-10.5674	-28.0549	-20.184	-6.51208	-3.40091	-18.0876	-7.60417	-13.1378	-30.5961	-2.57495	-27.7357	-6.90533	-44.7422	-49.3543	-33.3828
10	-19.5878	-4.71477	-37.2205	-38.9145	-22.9309	-34.0496	-10.5834	-20.8839	-11.5201	-33.6315	-32.5633	-41.8599	-18.0494	-15.549	-33.5178	-42.2844	-23.5533	-27.5603	-1.31002	-26.2988	-39.9	-25.2353	-37.2995	-9.08655	-44.6693	-5.5477	-13.5796	-30.3353	-21.9763	-38.1234	-18.2401	-28.1657	-14.2133	-15.4886	-10.609	-28.1746	-20.261	-6.53968	-3.42181	-18.1525	-7.63793	-13.194	-30.7182	-2.59305	-27.8355	-6.93824	-44.9026	-49.5148	-33.4965
[truncated: 951 more columns]
