# Supplementary material for: Novel modelling approaches to predict the role of antivirals in reducing influenza transmission
Source: PLoS Comput Biol. 2023 Jan 6;19(1):e1010797. doi: 10.1371/journal.pcbi.1010797 (PMC9876374; doi:10.1371/journal.pcbi.1010797)
Supplement: S1 Zip Folder — Contents include R files of programming scripts used to generate data, simulation data, and data used to generate figures in the manuscript. (ZIP) [file pcbi.1010797.s007.zip › Data and model codes/Simulation data Placebo.csv]

TIME	LOGV:1(1)	LOGV:2(2)	LOGV:3(3)	LOGV:4(4)	LOGV:5(5)	LOGV:6(6)	LOGV:7(7)	LOGV:8(8)	LOGV:9(9)	LOGV:10(10)	LOGV:11(11)	LOGV:12(12)	LOGV:13(13)	LOGV:14(14)	LOGV:15(15)	LOGV:16(16)	LOGV:17(17)	LOGV:18(18)	LOGV:19(19)	LOGV:20(20)	LOGV:21(21)	LOGV:22(22)	LOGV:23(23)	LOGV:24(24)	LOGV:25(25)	LOGV:26(26)	LOGV:27(27)	LOGV:28(28)	LOGV:29(29)	LOGV:30(30)	LOGV:31(31)	LOGV:32(32)	LOGV:33(33)	LOGV:34(34)	LOGV:35(35)	LOGV:36(36)	LOGV:37(37)	LOGV:38(38)	LOGV:39(39)	LOGV:40(40)	LOGV:41(41)	LOGV:42(42)	LOGV:43(43)	LOGV:44(44)	LOGV:45(45)	LOGV:46(46)	LOGV:47(47)	LOGV:48(48)	LOGV:49(49)
0	-3.07504	-3.42463	-3.73621	-3.88117	-3.14749	-3.09556	-3.38484	-2.94927	-3.18714	-3.40306	-3.30398	-3.21926	-3.80557	-3.66774	-3.38444	-3.44228	-3.45497	-3.64788	-3.93694	-3.21041	-3.20026	-3.23044	-3.74551	-3.10318	-3.83294	-3.46911	-3.11632	-3.54781	-3.64905	-3.24379	-3.493	-3.1376	-3.64207	-3.35753	-3.70485	-3.31883	-2.9571	-4.11642	-3.74628	-3.33165	-3.17937	-3.20901	-3.28957	-3.29694	-3.68128	-3.1889	-3.77722	-3.72259	-3.77656
0.025	-3.17656	-3.5346	-3.82063	-3.95839	-3.22555	-3.17495	-3.47849	-3.02859	-3.27239	-3.49677	-3.4286	-3.32944	-3.8953	-3.74465	-3.47059	-3.51615	-3.55082	-3.72007	-4.03817	-3.29274	-3.30501	-3.33836	-3.86189	-3.18822	-3.93086	-3.57963	-3.22521	-3.62821	-3.75221	-3.35557	-3.59403	-3.24976	-3.72277	-3.46972	-3.78851	-3.42266	-3.05105	-4.18753	-3.85005	-3.40124	-3.26972	-3.31726	-3.39358	-3.39876	-3.7614	-3.29909	-3.87188	-3.80971	-3.88491
0.05	-3.17582	-3.5469	-3.7968	-3.93141	-3.17414	-3.13396	-3.45445	-2.9785	-3.22993	-3.48614	-3.48889	-3.35998	-3.86685	-3.68655	-3.44237	-3.46876	-3.53924	-3.65996	-4.02734	-3.25285	-3.31877	-3.35624	-3.90342	-3.14397	-3.93519	-3.59349	-3.23907	-3.58692	-3.75511	-3.38951	-3.59049	-3.27841	-3.67168	-3.49221	-3.74193	-3.43357	-3.0333	-4.11156	-3.84626	-3.32958	-3.23656	-3.32957	-3.40523	-3.38973	-3.71792	-3.3129	-3.87215	-3.80039	-3.90536
0.075	-3.11279	-3.48954	-3.72284	-3.86273	-3.0586	-3.03619	-3.36032	-2.86303	-3.117	-3.42043	-3.50349	-3.34462	-3.77283	-3.56007	-3.35667	-3.36843	-3.46663	-3.53872	-3.94191	-3.15155	-3.27968	-3.31826	-3.89697	-3.02779	-3.89137	-3.53817	-3.18892	-3.48667	-3.69582	-3.37781	-3.52244	-3.25366	-3.55123	-3.45265	-3.62411	-3.39046	-2.95206	-3.96163	-3.76973	-3.19113	-3.131	-3.27767	-3.36333	-3.30685	-3.61389	-3.2585	-3.82653	-3.74919	-3.87207
0.1	-3.0215	-3.39591	-3.63103	-3.78081	-2.9201	-2.91846	-3.23625	-2.72378	-2.97647	-3.33259	-3.49178	-3.30809	-3.65237	-3.40903	-3.24935	-3.2507	-3.36823	-3.39695	-3.82121	-3.0276	-3.21678	-3.25366	-3.86596	-2.88337	-3.8281	-3.44661	-3.10664	-3.36528	-3.60776	-3.34465	-3.42501	-3.20233	-3.40488	-3.38078	-3.47875	-3.32314	-2.84428	-3.78606	-3.65791	-3.03032	-2.99539	-3.19379	-3.29743	-3.18889	-3.48808	-3.16869	-3.76328	-3.68348	-3.81328
0.125	-2.91916	-3.28654	-3.53351	-3.69504	-2.77443	-2.79451	-3.10131	-2.57701	-2.8267	-3.2369	-3.46674	-3.26282	-3.5227	-3.25035	-3.13485	-3.12784	-3.26035	-3.24911	-3.68663	-2.89634	-3.14446	-3.178	-3.82387	-2.72951	-3.75777	-3.33925	-3.01067	-3.23721	-3.50824	-3.30246	-3.31613	-3.13945	-3.2502	-3.2946	-3.32429	-3.24629	-2.7269	-3.60286	-3.53183	-2.86298	-2.8492	-3.09639	-3.22207	-3.05704	-3.35538	-3.06347	-3.6939	-3.61317	-3.74393
0.15	-2.81278	-3.17091	-3.43421	-3.60817	-2.62661	-2.66868	-2.96266	-2.42796	-2.67399	-3.13855	-3.43539	-3.21412	-3.38999	-3.08941	-3.01808	-3.00351	-3.14918	-3.09953	-3.547	-2.76282	-3.06858	-3.09804	-3.77706	-2.57265	-3.685	-3.22554	-2.90928	-3.10712	-3.40446	-3.25666	-3.20307	-3.07186	-3.09298	-3.20256	-3.16699	-3.16589	-2.60624	-3.41751	-3.40041	-2.69381	-2.69952	-2.99367	-3.14319	-2.92012	-3.22058	-2.9521	-3.62247	-3.54143	-3.67043
0.175	-2.70495	-3.05287	-3.33437	-3.52099	-2.47817	-2.5423	-2.82279	-2.27824	-2.52037	-3.03932	-3.40117	-3.16409	-3.25631	-2.92781	-2.90059	-2.87877	-3.03689	-2.94946	-3.40559	-2.62861	-2.9914	-3.01643	-3.7283	-2.41487	-3.61138	-3.10938	-2.80583	-2.97642	-3.29913	-3.20945	-3.08853	-3.00239	-2.935	-3.10819	-3.00881	-3.08418	-2.48448	-3.23156	-3.26707	-2.52413	-2.5487	-2.88894	-3.06301	-2.78139	-3.08517	-2.83836	-3.55036	-3.46925	-3.59536
0.2	-2.5966	-2.93391	-3.23437	-3.43373	-2.32954	-2.41576	-2.68251	-2.12833	-2.36647	-2.9398	-3.36564	-3.11356	-3.12232	-2.76602	-2.78288	-2.75391	-2.92422	-2.79926	-3.26355	-2.4942	-2.91374	-2.93421	-3.67873	-2.25681	-3.53748	-2.99228	-2.70159	-2.84554	-3.19323	-3.16168	-2.97345	-2.93219	-2.77679	-3.01291	-2.85037	-3.002	-2.36236	-3.04545	-3.13304	-2.35431	-2.39753	-2.78344	-2.98236	-2.64203	-2.94957	-2.72371	-3.47803	-3.39695	-3.51968
0.225	-2.48806	-2.81461	-3.13432	-3.34644	-2.18086	-2.28917	-2.5421	-1.97835	-2.21249	-2.84018	-3.32954	-3.06284	-2.98822	-2.60417	-2.6651	-2.62901	-2.81142	-2.64902	-3.1213	-2.35972	-2.8359	-2.85175	-3.62883	-2.09865	-3.46348	-2.87483	-2.59705	-2.7146	-3.08713	-3.11371	-2.85819	-2.86169	-2.61851	-2.91728	-2.69185	-2.91965	-2.24011	-2.85928	-2.99876	-2.18445	-2.24623	-2.67766	-2.90154	-2.50244	-2.81391	-2.60872	-3.40562	-3.3246	-3.44378
0.25	-2.37947	-2.69518	-3.03426	-3.25914	-2.03216	-2.16256	-2.40164	-1.82836	-2.05848	-2.74052	-3.29317	-3.01204	-2.85409	-2.44231	-2.5473	-2.50411	-2.69858	-2.49877	-2.97897	-2.22523	-2.758	-2.7692	-3.5788	-1.94047	-3.38945	-2.75725	-2.4924	-2.58365	-2.98096	-3.06565	-2.74286	-2.79109	-2.46021	-2.82151	-2.5333	-2.83724	-2.11783	-2.6731	-2.8644	-2.01459	-2.09491	-2.57177	-2.82066	-2.36278	-2.67824	-2.4936	-3.33319	-3.25224	-3.3678
0.275	-2.27085	-2.5757	-2.93419	-3.17184	-1.88345	-2.03595	-2.26117	-1.67836	-1.90446	-2.64086	-3.25669	-2.96121	-2.71995	-2.28044	-2.42949	-2.37921	-2.58573	-2.34852	-2.83662	-2.09073	-2.68008	-2.68662	-3.52872	-1.78229	-3.3154	-2.63961	-2.38771	-2.4527	-2.87477	-3.01755	-2.62751	-2.72044	-2.30191	-2.72568	-2.37475	-2.75481	-1.99553	-2.48692	-2.73	-1.84472	-1.94356	-2.46584	-2.73976	-2.22309	-2.54256	-2.37843	-3.26076	-3.17988	-3.29178
0.3	-2.16222	-2.4562	-2.83411	-3.08454	-1.73475	-1.90934	-2.12069	-1.52836	-1.75043	-2.54119	-3.22016	-2.91038	-2.58581	-2.11857	-2.31168	-2.2543	-2.47287	-2.19826	-2.69425	-1.95622	-2.60215	-2.60403	-3.47861	-1.6241	-3.24136	-2.52196	-2.283	-2.32174	-2.76857	-2.96945	-2.51216	-2.64977	-2.1436	-2.62984	-2.2162	-2.67237	-1.87322	-2.30074	-2.59559	-1.67485	-1.79222	-2.3599	-2.65885	-2.08339	-2.40688	-2.26324	-3.18832	-3.10751	-3.21575
0.325	-2.05359	-2.3367	-2.73404	-2.99724	-1.58604	-1.78273	-1.98021	-1.37836	-1.59641	-2.44152	-3.1836	-2.85954	-2.45166	-1.9567	-2.19387	-2.12939	-2.36	-2.04801	-2.55189	-1.82172	-2.52422	-2.52143	-3.4285	-1.46591	-3.16731	-2.40429	-2.17829	-2.19079	-2.66236	-2.92134	-2.3968	-2.5791	-1.98529	-2.53398	-2.05764	-2.58992	-1.75092	-2.11456	-2.46118	-1.50498	-1.64087	-2.25395	-2.57794	-1.94369	-2.2712	-2.14804	-3.11588	-3.03515	-3.13971
0.35	-1.94496	-2.21719	-2.63397	-2.90994	-1.43734	-1.65612	-1.83973	-1.22835	-1.44239	-2.34186	-3.14704	-2.80869	-2.31752	-1.79483	-2.07606	-2.00449	-2.24714	-1.89775	-2.40952	-1.68722	-2.44629	-2.43883	-3.37838	-1.30771	-3.09326	-2.28663	-2.07357	-2.05983	-2.55615	-2.87323	-2.28144	-2.50842	-1.82699	-2.43813	-1.89908	-2.50748	-1.62861	-1.92838	-2.32677	-1.33511	-1.48953	-2.148	-2.49702	-1.80399	-2.13552	-2.03284	-3.04343	-2.96279	-3.06367
0.375	-1.83633	-2.09769	-2.5339	-2.82264	-1.28863	-1.52951	-1.69925	-1.07835	-1.28836	-2.24219	-3.11047	-2.75785	-2.18337	-1.63296	-1.95825	-1.87958	-2.13428	-1.7475	-2.26715	-1.55271	-2.36835	-2.35624	-3.32826	-1.14952	-3.01921	-2.16896	-1.96886	-1.92887	-2.44994	-2.82512	-2.16608	-2.43775	-1.66868	-2.34227	-1.74052	-2.42503	-1.50631	-1.7422	-2.19235	-1.16523	-1.33818	-2.04205	-2.41611	-1.66428	-1.99984	-1.91764	-2.97099	-2.89042	-2.98764
0.4	-1.72769	-1.97818	-2.43382	-2.73534	-1.13992	-1.4029	-1.55877	-0.928351	-1.13434	-2.14252	-3.0739	-2.70701	-2.04923	-1.47109	-1.84044	-1.75468	-2.02142	-1.59724	-2.12478	-1.41821	-2.29042	-2.27364	-3.27813	-0.991331	-2.94516	-2.0513	-1.86414	-1.79791	-2.34373	-2.777	-2.05071	-2.36707	-1.51037	-2.24641	-1.58197	-2.34259	-1.384	-1.55602	-2.05794	-0.995363	-1.18683	-1.93609	-2.3352	-1.52458	-1.86416	-1.80244	-2.89855	-2.81806	-2.9116
0.425	-1.61906	-1.85867	-2.33375	-2.64803	-0.991218	-1.27628	-1.41829	-0.77835	-0.980317	-2.04285	-3.03732	-2.65616	-1.91509	-1.30922	-1.72263	-1.62977	-1.90856	-1.44698	-1.98241	-1.2837	-2.21248	-2.19104	-3.22801	-0.833139	-2.87111	-1.93363	-1.75942	-1.66696	-2.23752	-2.72889	-1.93535	-2.29639	-1.35206	-2.15055	-1.42341	-2.26014	-1.2617	-1.36984	-1.92353	-0.825493	-1.03549	-1.83014	-2.25428	-1.38488	-1.72848	-1.68724	-2.82611	-2.74569	-2.83556
0.45	-1.51043	-1.73916	-2.23368	-2.56073	-0.842512	-1.14967	-1.27781	-0.628348	-0.826294	-1.94318	-3.00075	-2.60532	-1.78094	-1.14735	-1.60482	-1.50486	-1.79569	-1.29673	-1.84004	-1.1492	-2.13455	-2.10844	-3.17789	-0.674948	-2.79706	-1.81597	-1.65471	-1.536	-2.13131	-2.68078	-1.81999	-2.22572	-1.19376	-2.05469	-1.26485	-2.1777	-1.13939	-1.18365	-1.78911	-0.655622	-0.88414	-1.72419	-2.17337	-1.24517	-1.5928	-1.57204	-2.75367	-2.67333	-2.75952
0.475	-1.4018	-1.61965	-2.1336	-2.47343	-0.693807	-1.02306	-1.13733	-0.478347	-0.67227	-1.84351	-2.96418	-2.55448	-1.6468	-0.985483	-1.48701	-1.37996	-1.68283	-1.14647	-1.69768	-1.0147	-2.05661	-2.02584	-3.12777	-0.516756	-2.72302	-1.6983	-1.54999	-1.40504	-2.0251	-2.63267	-1.70463	-2.15504	-1.03545	-1.95883	-1.1063	-2.09525	-1.01709	-0.997473	-1.6547	-0.485751	-0.732794	-1.61824	-2.09245	-1.10547	-1.45712	-1.45684	-2.68123	-2.60096	-2.68348
0.5	-1.29317	-1.50014	-2.03353	-2.38613	-0.545101	-0.89645	-0.996854	-0.328346	-0.518246	-1.74384	-2.9276	-2.50363	-1.51265	-0.823613	-1.3692	-1.25505	-1.56997	-0.996218	-1.55531	-0.880193	-1.97868	-1.94324	-3.07765	-0.358564	-2.64897	-1.58063	-1.44527	-1.27409	-1.91889	-2.58455	-1.58927	-2.08436	-0.877142	-1.86297	-0.947739	-2.01281	-0.89478	-0.811291	-1.52029	-0.31588	-0.581447	-1.51228	-2.01154	-0.965766	-1.32144	-1.34164	-2.60879	-2.5286	-2.60744
0.525	-1.18453	-1.38064	-1.93346	-2.29883	-0.396395	-0.769838	-0.856375	-0.178344	-0.364223	-1.64417	-2.89103	-2.45279	-1.37851	-0.661744	-1.25139	-1.13014	-1.45711	-0.845963	-1.41294	-0.74569	-1.90074	-1.86064	-3.02752	-0.200373	-2.57492	-1.46297	-1.34056	-1.14313	-1.81268	-2.53644	-1.47391	-2.01368	-0.718834	-1.76712	-0.789182	-1.93036	-0.772475	-0.62511	-1.38587	-0.14601	-0.4301	-1.40633	-1.93062	-0.826063	-1.18576	-1.22644	-2.53635	-2.45624	-2.53141
0.55	-1.0759	-1.26113	-1.83339	-2.21153	-0.247689	-0.643227	-0.715895	-0.0283429	-0.210199	-1.5445	-2.85446	-2.40195	-1.24436	-0.499874	-1.13358	-1.00524	-1.34424	-0.695707	-1.27057	-0.611186	-1.82281	-1.77804	-2.9774	-0.0421814	-2.50087	-1.3453	-1.23584	-1.01217	-1.70647	-2.48833	-1.35855	-1.94301	-0.560527	-1.67126	-0.630625	-1.84792	-0.650169	-0.438928	-1.25146	0.0238613	-0.278754	-1.30038	-1.84971	-0.686359	-1.05008	-1.11124	-2.46391	-2.38387	-2.45537
0.575	-0.967269	-1.14162	-1.73331	-2.12423	-0.0989837	-0.516616	-0.575415	0.121659	-0.0561755	-1.44483	-2.81788	-2.3511	-1.11022	-0.338004	-1.01577	-0.880332	-1.23138	-0.545452	-1.1282	-0.476682	-1.74487	-1.69544	-2.92728	0.11601	-2.42682	-1.22764	-1.13112	-0.881215	-1.60026	-2.44022	-1.24319	-1.87233	-0.402219	-1.5754	-0.472068	-1.76547	-0.527864	-0.252747	-1.11705	0.193732	-0.127407	-1.19443	-1.76879	-0.546655	-0.914399	-0.996039	-2.39147	-2.31151	-2.37933
0.6	-0.858637	-1.02211	-1.63324	-2.03693	0.049722	-0.390004	-0.434935	0.27166	0.0978481	-1.34517	-2.78131	-2.30026	-0.976074	-0.176134	-0.897962	-0.755426	-1.11852	-0.395196	-0.985833	-0.342179	-1.66694	-1.61284	-2.87716	0.274202	-2.35277	-1.10997	-1.02641	-0.750258	-1.49406	-2.3921	-1.12782	-1.80165	-0.243912	-1.47954	-0.31351	-1.68302	-0.405558	-0.0665653	-0.982634	0.363603	0.0239396	-1.08847	-1.68788	-0.406952	-0.778719	-0.880838	-2.31902	-2.23914	-2.30329
0.625	-0.750005	-0.902602	-1.53317	-1.94963	0.198428	-0.263393	-0.294456	0.421661	0.251872	-1.2455	-2.74474	-2.24942	-0.841929	-0.0142645	-0.780152	-0.63052	-1.00566	-0.244941	-0.843465	-0.207675	-1.589	-1.53025	-2.82704	0.432393	-2.27872	-0.992303	-0.92169	-0.619301	-1.38785	-2.34399	-1.01246	-1.73098	-0.0856043	-1.38368	-0.154953	-1.60058	-0.283253	0.119616	-0.848221	0.533474	0.175286	-0.982521	-1.60697	-0.267248	-0.643039	-0.765638	-2.24658	-2.16678	-2.22725
0.65	-0.641373	-0.783093	-1.43309	-1.86233	0.347134	-0.136781	-0.153976	0.571663	0.405895	-1.14583	-2.70816	-2.19857	-0.707785	0.147605	-0.662342	-0.505613	-0.892795	-0.0946856	-0.701096	-0.0731713	-1.51107	-1.44765	-2.77691	0.590585	-2.20467	-0.874637	-0.816974	-0.488344	-1.28164	-2.29588	-0.897102	-1.6603	0.0727032	-1.28782	0.00360372	-1.51813	-0.160947	0.305798	-0.713808	0.703344	0.326633	-0.876569	-1.52605	-0.127545	-0.507359	-0.650437	-2.17414	-2.09441	-2.15122
0.675	-0.532741	-0.663585	-1.33302	-1.77503	0.495839	-0.0101699	-0.0134964	0.721664	0.559919	-1.04616	-2.67159	-2.14773	-0.573641	0.309475	-0.544532	-0.380707	-0.779932	0.0555698	-0.558728	0.0613324	-1.43313	-1.36505	-2.72679	0.748776	-2.13062	-0.756971	-0.712257	-0.357386	-1.17543	-2.24777	-0.781741	-1.58962	0.231011	-1.19196	0.162161	-1.43569	-0.0386415	0.491979	-0.579394	0.873215	0.477979	-0.770616	-1.44514	0.0121588	-0.371679	-0.535237	-2.1017	-2.02205	-2.07518
0.7	-0.424109	-0.544076	-1.23295	-1.68773	0.644545	0.116441	0.126983	0.871665	0.713942	-0.946489	-2.63502	-2.09689	-0.439496	0.471345	-0.426722	-0.255801	-0.66707	0.205825	-0.416359	0.195836	-1.3552	-1.28245	-2.67667	0.906968	-2.05657	-0.639305	-0.60754	-0.226429	-1.06922	-2.19966	-0.66638	-1.51894	0.389318	-1.0961	0.320718	-1.35324	0.083664	0.678161	-0.444981	1.04309	0.629326	-0.664664	-1.36422	0.151862	-0.235999	-0.420036	-2.02926	-1.94968	-1.99914
0.725	-0.315477	-0.424568	-1.13287	-1.60043	0.793251	0.243053	0.267463	1.02167	0.867966	-0.84682	-2.59844	-2.04604	-0.305352	0.633214	-0.308911	-0.130895	-0.554208	0.356081	-0.273991	0.33034	-1.27726	-1.19985	-2.62655	1.06516	-1.98253	-0.521639	-0.502824	-0.0954723	-0.963008	-2.15154	-0.551018	-1.44827	0.547626	-1.00025	0.479275	-1.2708	0.20597	0.864342	-0.310568	1.21296	0.780673	-0.558711	-1.28331	0.291566	-0.100319	-0.304836	-1.95682	-1.87732	-1.9231
0.75	-0.206845	-0.305059	-1.0328	-1.51313	0.941956	0.369664	0.407943	1.17167	1.02199	-0.747151	-2.56187	-1.9952	-0.171207	0.795084	-0.191101	-0.00598853	-0.441345	0.506336	-0.131623	0.464843	-1.19933	-1.11725	-2.57643	1.22335	-1.90848	-0.403973	-0.398107	0.0354847	-0.856799	-2.10343	-0.435657	-1.37759	0.705933	-0.904386	0.637832	-1.18835	0.328275	1.05052	-0.176154	1.38283	0.932019	-0.452759	-1.20239	0.431269	0.0353614	-0.189635	-1.88438	-1.80496	-1.84706
0.775	-0.098213	-0.185551	-0.932729	-1.42582	1.09066	0.496276	0.548422	1.32167	1.17601	-0.647482	-2.5253	-1.94436	-0.0370627	0.956954	-0.0732912	0.118918	-0.328483	0.656591	0.0107459	0.599347	-1.1214	-1.03465	-2.5263	1.38154	-1.83443	-0.286307	-0.29339	0.166442	-0.750589	-2.05532	-0.320296	-1.30691	0.86424	-0.808528	0.796389	-1.10591	0.450581	1.2367	-0.0417408	1.5527	1.08337	-0.346806	-1.12148	0.570973	0.171042	-0.0744347	-1.81194	-1.73259	-1.77102
0.8	0.0104191	-0.0660427	-0.832656	-1.33852	1.23937	0.622887	0.688902	1.47167	1.33004	-0.547813	-2.48872	-1.89351	0.0970818	1.11882	0.0445189	0.243824	-0.215621	0.806847	0.153114	0.733851	-1.04346	-0.952051	-2.47618	1.53973	-1.76038	-0.168641	-0.188673	0.297399	-0.64438	-2.00721	-0.204935	-1.23623	1.02255	-0.712669	0.954946	-1.02346	0.572886	1.42289	0.0926726	1.72257	1.23471	-0.240854	-1.04056	0.710677	0.306722	0.0407659	-1.7395	-1.66023	-1.69499
0.825	0.119051	0.0534657	-0.732583	-1.25122	1.38807	0.749498	0.829382	1.62167	1.48406	-0.448144	-2.45215	-1.84267	0.231226	1.28069	0.162329	0.36873	-0.102758	0.957102	0.295483	0.868354	-0.965526	-0.869452	-2.42606	1.69792	-1.68633	-0.0509745	-0.0839568	0.428356	-0.53817	-1.95909	-0.0895735	-1.16556	1.18086	-0.61681	1.1135	-0.941016	0.695192	1.60907	0.227086	1.89244	1.38606	-0.134901	-0.95965	0.85038	0.442402	0.155966	-1.66706	-1.58786	-1.61895
0.85	0.227683	0.172974	-0.632511	-1.16392	1.53678	0.876109	0.969861	1.77167	1.63808	-0.348475	-2.41558	-1.79183	0.365371	1.44256	0.280139	0.493636	0.010104	1.10736	0.437851	1.00286	-0.887591	-0.786853	-2.37594	1.85611	-1.61228	0.0666917	0.0207599	0.559313	-0.431961	-1.91098	0.0257877	-1.09488	1.33916	-0.520951	1.27206	-0.85857	0.817497	1.79525	0.361499	2.06231	1.53741	-0.0289485	-0.878736	0.990084	0.578082	0.271167	-1.59461	-1.5155	-1.54291
0.875	0.336315	0.292483	-0.532438	-1.07662	1.68548	1.00272	1.11034	1.92167	1.79211	-0.248806	-2.379	-1.74098	0.499515	1.60443	0.397949	0.618542	0.122966	1.25761	0.58022	1.13736	-0.809657	-0.704254	-2.32582	2.01431	-1.53823	0.184358	0.125477	0.69027	-0.325751	-1.86287	0.141149	-1.0242	1.49747	-0.425093	1.43062	-0.776125	0.939802	1.98143	0.495913	2.23217	1.68875	0.077004	-0.797822	1.12979	0.713762	0.386367	-1.52217	-1.44313	-1.46687
0.9	0.444947	0.411991	-0.432365	-0.989321	1.83419	1.12933	1.25082	2.07167	1.94613	-0.149137	-2.34243	-1.69014	0.633659	1.7663	0.515759	0.743448	0.235829	1.40787	0.722588	1.27186	-0.731722	-0.621655	-2.2757	2.1725	-1.46418	0.302024	0.230193	0.821227	-0.219542	-1.81476	0.25651	-0.953525	1.65578	-0.329234	1.58917	-0.69368	1.06211	2.16761	0.630326	2.40204	1.8401	0.182957	-0.716907	1.26949	0.849442	0.501568	-1.44973	-1.37077	-1.39083
0.925	0.553579	0.531499	-0.332292	-0.90202	1.98289	1.25594	1.3913	2.22167	2.10015	-0.0494675	-2.30586	-1.6393	0.767804	1.92817	0.633569	0.868355	0.348691	1.55812	0.864957	1.40637	-0.653787	-0.539056	-2.22557	2.33068	-1.39013	0.41969	0.33491	0.952184	-0.113333	-1.76664	0.371871	-0.882848	1.81408	-0.233375	1.74773	-0.611234	1.18441	2.35379	0.764739	2.57191	1.99144	0.288909	-0.635993	1.40919	0.985122	0.616768	-1.37729	-1.29841	-1.3148
0.95	0.662211	0.651008	-0.232219	-0.81472	2.1316	1.38255	1.53178	2.37167	2.25417	0.0502016	-2.26928	-1.58845	0.901948	2.09004	0.751379	0.993261	0.461553	1.70838	1.00733	1.54087	-0.575852	-0.456456	-2.17545	2.48887	-1.31608	0.537356	0.439627	1.08314	-0.00712327	-1.71853	0.487233	-0.81217	1.97239	-0.137516	1.90629	-0.528789	1.30672	2.53996	0.899153	2.74177	2.14279	0.394862	-0.555078	1.5489	1.1208	0.731969	-1.30485	-1.22604	-1.23876
0.975	0.770843	0.770516	-0.132146	-0.727419	2.2803	1.50916	1.67226	2.52166	2.40819	0.149871	-2.23271	-1.53761	1.03609	2.2519	0.869189	1.11817	0.574416	1.85863	1.14969	1.67537	-0.497918	-0.373857	-2.12533	2.64706	-1.24204	0.655022	0.544343	1.2141	0.0990861	-1.67042	0.602594	-0.741493	2.1307	-0.0416577	2.06484	-0.446343	1.42902	2.72614	1.03357	2.91163	2.29413	0.500814	-0.474164	1.6886	1.25648	0.847169	-1.23241	-1.15368	-1.16272
1	0.879475	0.890024	-0.0320733	-0.640118	2.429	1.63578	1.81274	2.67166	2.56221	0.24954	-2.19614	-1.48677	1.17024	2.41377	0.986999	1.24307	0.687278	2.00888	1.29206	1.80988	-0.419983	-0.291258	-2.07521	2.80524	-1.16799	0.772688	0.64906	1.34505	0.205296	-1.62231	0.717955	-0.670816	2.289	0.054201	2.2234	-0.363898	1.55133	2.91231	1.16798	3.08148	2.44548	0.606767	-0.39325	1.8283	1.39216	0.96237	-1.15997	-1.08131	-1.08668
1.025	0.988107	1.00953	0.0679995	-0.552818	2.5777	1.76239	1.95322	2.82165	2.71623	0.349209	-2.15956	-1.43593	1.30438	2.57564	1.10481	1.36798	0.80014	2.15914	1.43443	1.94438	-0.342048	-0.208659	-2.02509	2.96343	-1.09394	0.890354	0.753777	1.47601	0.311505	-1.57419	0.833316	-0.600138	2.4473	0.15006	2.38195	-0.281453	1.67363	3.09848	1.30239	3.25133	2.59682	0.712719	-0.312335	1.96801	1.52784	1.07757	-1.08753	-1.00895	-1.01064
1.05	1.09674	1.12904	0.168072	-0.465517	2.7264	1.889	2.09369	2.97164	2.87025	0.448878	-2.12299	-1.38508	1.43853	2.7375	1.22262	1.49288	0.913002	2.30939	1.5768	2.07888	-0.264113	-0.12606	-1.97496	3.1216	-1.01989	1.00802	0.858493	1.60697	0.417714	-1.52608	0.948677	-0.529461	2.60561	0.245919	2.5405	-0.199007	1.79594	3.28464	1.43681	3.42116	2.74816	0.818672	-0.231421	2.10771	1.66352	1.19277	-1.01509	-0.936584	-0.934605
1.075	1.20537	1.24855	0.268145	-0.378216	2.87509	2.0156	2.23417	3.12162	3.02426	0.548547	-2.08642	-1.33424	1.57267	2.89936	1.34043	1.61779	1.02586	2.45964	1.71917	2.21338	-0.186179	-0.0434608	-1.92484	3.27977	-0.945839	1.12569	0.96321	1.73792	0.523924	-1.47797	1.06404	-0.458784	2.76391	0.341777	2.69906	-0.116562	1.91824	3.47079	1.57122	3.59098	2.8995	0.924624	-0.150506	2.24741	1.7992	1.30797	-0.942645	-0.864219	-0.858567
1.1	1.314	1.36806	0.368218	-0.290915	3.02378	2.14221	2.37465	3.2716	3.17826	0.648216	-2.04984	-1.2834	1.70681	3.06121	1.45824	1.74269	1.13873	2.60989	1.86153	2.34788	-0.108244	0.0391383	-1.87472	3.43794	-0.87179	1.24335	1.06793	1.86888	0.630133	-1.42986	1.1794	-0.388107	2.9222	0.437636	2.85761	-0.0341164	2.04055	3.65692	1.70563	3.76077	3.05083	1.03058	-0.0695919	2.38711	1.93488	1.42317	-0.870204	-0.791855	-0.782529
1.125	1.42263	1.48757	0.468291	-0.203615	3.17247	2.26882	2.51513	3.42156	3.33226	0.747885	-2.01327	-1.23255	1.84096	3.22306	1.57605	1.8676	1.25159	2.76014	2.0039	2.48238	-0.0303093	0.121737	-1.8246	3.59609	-0.797741	1.36102	1.17264	1.99983	0.736342	-1.38174	1.29476	-0.317429	3.0805	0.533495	3.01615	0.048329	2.16285	3.84302	1.84004	3.93052	3.20217	1.13653	0.0113225	2.52681	2.07056	1.53837	-0.797763	-0.719491	-0.70649
1.15	1.53127	1.60707	0.568364	-0.116314	3.32114	2.39543	2.6556	3.57151	3.48625	0.847554	-1.97669	-1.18171	1.9751	3.3849	1.69386	1.9925	1.36445	2.91038	2.14627	2.61688	0.0476255	0.204336	-1.77448	3.75422	-0.723692	1.47868	1.27736	2.13079	0.842552	-1.33363	1.41012	-0.246752	3.23878	0.629353	3.17469	0.130774	2.28515	4.02909	1.97446	4.10022	3.35349	1.24248	0.0922369	2.66651	2.20623	1.65357	-0.725322	-0.647126	-0.630452
1.175	1.6399	1.72658	0.668436	-0.0290134	3.46981	2.52203	2.79607	3.72144	3.64023	0.947223	-1.94012	-1.13087	2.10924	3.54673	1.81167	2.11741	1.47731	3.06061	2.28864	2.75137	0.12556	0.286936	-1.72435	3.91232	-0.649643	1.59635	1.38208	2.26174	0.948761	-1.28552	1.52548	-0.176075	3.39706	0.725212	3.33322	0.21322	2.40746	4.21508	2.10887	4.26983	3.5048	1.34843	0.173151	2.80621	2.34191	1.76877	-0.652881	-0.574762	-0.554414
1.2	1.74853	1.84609	0.768509	0.0582873	3.61845	2.64864	2.93654	3.87134	3.79418	1.04689	-1.90355	-1.08002	2.24339	3.70853	1.92947	2.24231	1.59017	3.21084	2.431	2.88587	0.203495	0.369535	-1.67423	4.07039	-0.575594	1.71402	1.48679	2.3927	1.05497	-1.23741	1.64084	-0.105397	3.55533	0.821071	3.49175	0.295665	2.52976	4.40098	2.24328	4.43932	3.65611	1.45439	0.254066	2.94591	2.47759	1.88397	-0.58044	-0.502397	-0.478376
1.225	1.85716	1.9656	0.868582	0.145588	3.76708	2.77524	3.07701	4.0212	3.94811	1.14656	-1.86697	-1.02918	2.37753	3.87031	2.04728	2.36721	1.70304	3.36106	2.57337	3.02035	0.28143	0.452134	-1.62411	4.2284	-0.501545	1.83168	1.59151	2.52365	1.16118	-1.18929	1.7562	-0.0347201	3.71357	0.916929	3.65025	0.37811	2.65206	4.58673	2.37769	4.60863	3.80739	1.56034	0.33498	3.0856	2.61326	1.99917	-0.507999	-0.430033	-0.402338
1.25	1.96579	2.0851	0.968655	0.232889	3.91566	2.90183	3.21747	4.171	4.10199	1.24623	-1.8304	-0.978335	2.51167	4.03204	2.16509	2.49211	1.8159	3.51126	2.71573	3.15483	0.359364	0.534733	-1.57399	4.38633	-0.427496	1.94935	1.69622	2.6546	1.26739	-1.14118	1.87156	0.0359572	3.87179	1.01279	3.80874	0.460556	2.77435	4.77225	2.5121	4.77767	3.95864	1.66629	0.415894	3.22529	2.74893	2.11437	-0.435558	-0.357669	-0.3263
1.275	2.07442	2.20461	1.06873	0.320189	4.0642	3.02843	3.35793	4.32071	4.25581	1.3459	-1.79383	-0.927492	2.64581	4.19371	2.2829	2.61701	1.92876	3.66144	2.8581	3.28931	0.437299	0.617332	-1.52387	4.54414	-0.353447	2.06701	1.80094	2.78554	1.3736	-1.09307	1.98692	0.106634	4.02997	1.10865	3.9672	0.543001	2.89665	4.95742	2.64651	4.94631	4.10986	1.77224	0.496809	3.36498	2.8846	2.22957	-0.363117	-0.285304	-0.250261
1.3	2.18305	2.32412	1.1688	0.40749	4.21267	3.15501	3.49838	4.4703	4.40955	1.44557	-1.75725	-0.876649	2.77994	4.35529	2.4007	2.7419	2.04162	3.81159	3.00046	3.42377	0.515234	0.699931	-1.47374	4.7018	-0.279398	2.18468	1.90566	2.91649	1.47981	-1.04496	2.10228	0.177312	4.18809	1.20451	4.1256	0.625446	3.01894	5.14205	2.78092	5.11437	4.26103	1.87819	0.577723	3.50466	3.02026	2.34477	-0.290676	-0.21294	-0.174223
1.325	2.29168	2.44362	1.26887	0.494791	4.36104	3.28159	3.63881	4.61973	4.56316	1.54523	-1.72068	-0.825805	2.91408	4.51674	2.51851	2.86679	2.15448	3.9617	3.14281	3.55822	0.593168	0.78253	-1.42362	4.85921	-0.205349	2.30234	2.01037	3.04743	1.58602	-0.996844	2.21764	0.247989	4.34613	1.30036	4.28395	0.707892	3.14123	5.32585	2.91533	5.28157	4.41212	1.98415	0.658637	3.64432	3.15592	2.45997	-0.218235	-0.140576	-0.0981851
1.35	2.40031	2.56313	1.36894	0.582091	4.50928	3.40815	3.77923	4.76892	4.7166	1.6449	-1.68411	-0.774962	3.04821	4.67801	2.63631	2.99168	2.26734	4.11174	3.28517	3.69265	0.671103	0.865129	-1.3735	5.01629	-0.1313	2.42001	2.11509	3.17836	1.69222	-0.948732	2.333	0.318666	4.50405	1.39622	4.4422	0.790337	3.26351	5.50841	3.04973	5.44752	4.5631	2.0901	0.739552	3.78398	3.29157	2.57516	-0.145794	-0.0682113	-0.0221469
1.375	2.50894	2.68264	1.46902	0.669392	4.65733	3.5347	3.91962	4.91778	4.86979	1.74457	-1.64753	-0.724119	3.18233	4.839	2.75411	3.11655	2.3802	4.2617	3.42751	3.82705	0.749038	0.947728	-1.32338	5.17288	-0.0572509	2.53767	2.2198	3.30928	1.79843	-0.900619	2.44836	0.389343	4.66181	1.49208	4.60031	0.872782	3.38578	5.68908	3.18413	5.61165	4.71393	2.19605	0.820466	3.92361	3.4272	2.69036	-0.0733527	0.00415304	0.0538913
1.4	2.61756	2.80214	1.56909	0.756692	4.80512	3.66123	4.05998	5.06618	5.02263	1.84424	-1.61096	-0.673276	3.31645	4.99959	2.87191	3.24142	2.49306	4.41153	3.56985	3.96141	0.826972	1.03033	-1.27326	5.32878	0.0167981	2.65533	2.32452	3.44019	1.90464	-0.852507	2.56372	0.460021	4.81932	1.58794	4.75824	0.955228	3.50805	5.86693	3.31853	5.77315	4.86454	2.302	0.90138	4.06323	3.56282	2.80556	-9.11677e-4	0.0765174	0.129929
1.425	2.72619	2.92164	1.66916	0.843993	4.95252	3.78773	4.2003	5.21391	5.17498	1.94391	-1.57439	-0.622432	3.45056	5.15962	2.9897	3.36628	2.60591	4.56119	3.71218	4.09572	0.904907	1.11293	-1.22313	5.48369	0.0908471	2.77299	2.42923	3.57108	2.01085	-0.804394	2.67907	0.530698	4.97649	1.6838	4.91588	1.03767	3.6303	6.04061	3.45292	5.9309	5.01485	2.40795	0.982295	4.2028	3.69842	2.92075	0.0715293	0.148882	0.205968
1.45	2.83481	3.04114	1.76923	0.931293	5.09941	3.91419	4.34055	5.36073	5.32662	2.04357	-1.53781	-0.571589	3.58466	5.31883	3.10749	3.49112	2.71877	4.71061	3.85449	4.22996	0.982841	1.19552	-1.17301	5.63719	0.164896	2.89065	2.53394	3.70196	2.11706	-0.756282	2.79443	0.601375	5.13316	1.77966	5.07312	1.12012	3.75253	6.20823	3.5873	6.08336	5.16473	2.5139	1.06321	4.34233	3.83399	3.03594	0.14397	0.221246	0.282006
1.475	2.94343	3.16064	1.8693	1.01859	5.24556	4.04059	4.48072	5.50628	5.47726	2.14324	-1.50124	-0.520746	3.71873	5.47685	3.22527	3.61594	2.83162	4.85967	3.99678	4.36411	1.06078	1.27812	-1.12289	5.78872	0.238945	3.00831	2.63866	3.8328	2.22327	-0.70817	2.90978	0.672052	5.28912	1.87551	5.22979	1.20256	3.87474	6.3673	3.72168	6.22854	5.31401	2.61985	1.14412	4.48179	3.96952	3.15113	0.216411	0.29361	0.358044
1.5	3.05205	3.28013	1.96937	1.10589	5.39069	4.16693	4.62077	5.65004	5.62651	2.24291	-1.46467	-0.469902	3.85279	5.6332	3.34304	3.74072	2.94447	5.00826	4.13904	4.49813	1.13871	1.36072	-1.07277	5.93748	0.312994	3.12597	2.74337	3.9636	2.32947	-0.660057	3.02513	0.74273	5.44406	1.97137	5.38565	1.28501	3.99691	6.51473	3.85603	6.36399	5.46245	2.72579	1.22504	4.62116	4.105	3.26632	0.288852	0.365975	0.434082
1.525	3.16067	3.39962	2.06944	1.19319	5.53439	4.29318	4.76065	5.79136	5.77379	2.34257	-1.42809	-0.419059	3.98681	5.78716	3.4608	3.86547	3.05732	5.15616	4.28126	4.63197	1.21664	1.44332	-1.02265	6.0824	0.387043	3.24362	2.84808	4.09434	2.43568	-0.611945	3.14047	0.813407	5.59756	2.06723	5.54033	1.36745	4.11905	6.64712	3.99037	6.4869	5.6097	2.83174	1.30595	4.7604	4.2404	3.3815	0.361293	0.438339	0.51012
1.55	3.26928	3.5191	2.16951	1.28049	5.67614	4.41931	4.9003	5.92933	5.91837	2.44223	-1.39152	-0.368216	4.12079	5.93776	3.57855	3.99017	3.17016	5.3031	4.42342	4.76557	1.29458	1.52592	-0.972525	6.22211	0.461092	3.36127	2.95279	4.22502	2.54188	-0.563832	3.25581	0.884084	5.74903	2.16309	5.69337	1.4499	4.24113	6.76125	4.12467	6.59443	5.7553	2.93768	1.38687	4.89947	4.3757	3.49667	0.433734	0.510703	0.586158
1.575	3.37788	3.63858	2.26958	1.36779	5.8152	4.54527	5.03965	6.06281	6.05923	2.5419	-1.35495	-0.317373	4.25471	6.08371	3.69627	4.11479	3.28299	5.44871	4.5655	4.89885	1.37251	1.60852	-0.922403	6.35488	0.535141	3.47891	3.05749	4.35559	2.64809	-0.51572	3.37115	0.954761	5.89766	2.25894	5.84408	1.53234	4.36313	6.85486	4.25894	6.68411	5.89862	3.04362	1.46778	5.0383	4.51086	3.61184	0.506175	0.583067	0.662196
1.6	3.48647	3.75804	2.36965	1.45509	5.9506	4.67102	5.17856	6.19031	6.19508	2.64156	-1.31837	-0.266529	4.38854	6.22333	3.81397	4.23933	3.39582	5.59246	4.70747	5.03169	1.45045	1.69112	-0.872281	6.47867	0.60919	3.59655	3.16219	4.48603	2.75429	-0.467608	3.48647	1.02544	6.04235	2.3548	5.99155	1.61479	4.48504	6.9272	4.39316	6.75441	6.03882	3.14956	1.54869	5.17679	4.64582	3.727	0.578616	0.655432	0.738234
1.625	3.59505	3.87749	2.46972	1.54239	6.08113	4.79647	5.31688	6.3101	6.32429	2.74122	-1.2818	-0.215686	4.52227	6.35457	3.93163	4.36373	3.50864	5.73366	4.84928	5.16393	1.52838	1.77371	-0.822159	6.59125	0.683239	3.71417	3.26689	4.61628	2.86049	-0.419495	3.60179	1.09612	6.18169	2.45066	6.13457	1.69723	4.60681	6.97928	4.5273	6.80495	6.1748	3.2555	1.62961	5.31484	4.78053	3.84214	0.651057	0.727796	0.814272
1.65	3.70362	3.99692	2.56978	1.62969	6.20524	4.92154	5.4544	6.42016	6.44496	2.84087	-1.24523	-0.164843	4.65584	6.47504	4.04924	4.48797	3.62144	5.87137	4.99087	5.29536	1.60632	1.85631	-0.772037	6.69048	0.757288	3.83178	3.37158	4.74629	2.96669	-0.371383	3.71709	1.16679	6.31389	2.54651	6.27157	1.77968	4.72842	7.01342	4.66135	6.83662	6.30517	3.36142	1.71052	5.45227	4.91488	3.95726	0.723498	0.80016	0.89031
1.675	3.81218	4.11633	2.66984	1.71699	6.32112	5.04609	5.59081	6.51843	6.55499	2.94053	-1.20865	-0.114	4.78921	6.58227	4.1668	4.612	3.73423	6.00437	5.13217	5.42571	1.68425	1.93891	-0.721915	6.77458	0.831336	3.94938	3.47627	4.87597	3.07288	-0.32327	3.83237	1.23747	6.43685	2.64236	6.40066	1.86212	4.8498	7.03267	4.79526	6.85122	6.42828	3.46735	1.79143	5.58885	5.04876	4.07237	0.795939	0.872524	0.966348
1.7	3.9207	4.2357	2.7699	1.80429	6.42677	5.16995	5.72572	6.60297	6.65232	3.04018	-1.17208	-0.0631562	4.92229	6.674	4.28427	4.73573	3.84699	6.13113	5.27306	5.5546	1.76218	2.02151	-0.671793	6.84253	0.905385	4.06696	3.58095	5.0052	3.17907	-0.275158	3.94763	1.30815	6.54827	2.73822	6.51966	1.94456	4.97088	7.04011	4.92899	6.85105	6.54223	3.57326	1.87235	5.72428	5.18198	4.18744	0.86838	0.944888	1.04239
1.725	4.0292	4.35503	2.86996	1.89159	6.52014	5.29291	5.8586	6.67228	6.7352	3.13982	-1.13551	-0.012313	5.055	6.74858	4.40164	4.85907	3.95973	6.24982	5.41338	5.68154	1.84012	2.10411	-0.621671	6.89419	0.979434	4.1845	3.68561	5.13383	3.28526	-0.227045	4.06286	1.37882	6.64593	2.83407	6.6263	2.02701	5.09156	7.0385	5.06248	6.83853	6.64508	3.67917	1.95326	5.85815	5.31431	4.30248	0.94082	1.01725	1.11842
1.75	4.13766	4.47431	2.97001	1.97889	6.5994	5.41466	5.98877	6.7255	6.80251	3.23946	-1.09893	0.0385303	5.18719	6.80531	4.51888	4.98189	4.07242	6.35836	5.55292	5.8059	1.91805	2.1867	-0.571549	6.93038	1.05348	4.30201	3.79027	5.26166	3.39144	-0.178933	4.17805	1.4495	6.72796	2.92992	6.71853	2.10945	5.21173	7.03008	5.19564	6.81589	6.73504	3.78506	2.03417	5.98992	5.44545	4.41746	1.01326	1.08962	1.19446
1.775	4.24608	4.59351	3.07005	2.06618	6.66318	5.53482	6.11534	6.76259	6.85392	3.33909	-1.06236	0.0893736	5.31869	6.84451	4.63594	5.10404	4.18507	6.45456	5.69139	5.92687	1.99598	2.2693	-0.521427	6.95259	1.12753	4.41947	3.89491	5.38842	3.49761	-0.130821	4.29319	1.52018	6.79325	3.02577	6.79485	2.19189	5.33121	7.0166	5.32834	6.78508	6.81078	3.89093	2.11508	6.1189	5.57498	4.53238	1.0857	1.16198	1.2705
1.8	4.35443	4.71262	3.17009	2.15348	6.71082	5.65292	6.23721	6.78424	6.88997	3.43871	-1.02579	0.140217	5.44926	6.86744	4.75276	5.22528	4.29765	6.53641	5.8284	6.04344	2.07392	2.35189	-0.471305	6.96272	1.20158	4.53687	3.99952	5.51374	3.60377	-0.0827082	4.40825	1.59085	6.84163	3.12161	6.8546	2.27434	5.4498	6.9994	5.46043	6.74773	6.87164	3.99678	2.196	6.24421	5.70237	4.64722	1.15814	1.23434	1.34654
1.825	4.4627	4.8316	3.27012	2.24077	6.74242	5.76833	6.35307	6.79171	6.9119	3.53831	-0.989213	0.19106	5.57856	6.87594	4.86928	5.34533	4.41015	6.60232	5.96344	6.1544	2.15185	2.43449	-0.421183	6.96277	1.27563	4.65418	4.10411	5.63718	3.70992	-0.0345958	4.52323	1.66153	6.87382	3.21745	6.89809	2.35678	5.56722	6.97945	5.5917	6.70515	6.91776	4.1026	2.27691	6.36475	5.82691	4.76194	1.23058	1.30671	1.42258
1.85	4.57086	4.95041	3.37014	2.32807	6.7588	5.88027	6.46139	6.78662	6.92138	3.6379	-0.952639	0.241903	5.70619	6.87209	4.9854	5.46383	4.52255	6.65139	6.09582	6.25832	2.22978	2.51708	-0.371062	6.9546	1.34968	4.77138	4.20866	5.75812	3.81605	0.0135166	4.63809	1.73221	6.89129	3.31329	6.92648	2.43922	5.68312	6.95749	5.72187	6.65838	6.95003	4.20839	2.35782	6.47923	5.94772	4.87652	1.30302	1.37907	1.49861
1.875	4.6789	5.06901	3.47014	2.41536	6.76126	5.98781	6.56055	6.77065	6.92026	3.73747	-0.916066	0.292747	5.83158	6.85798	5.101	5.58031	4.6348	6.68353	6.22468	6.35366	2.30771	2.59968	-0.32094	6.93988	1.42373	4.88844	4.31317	5.87581	3.92215	0.061629	4.75281	1.80288	6.89592	3.40912	6.94148	2.52166	5.79704	6.93404	5.85055	6.60827	6.96987	4.31413	2.43873	6.58624	6.06369	4.99092	1.37546	1.45143	1.57465
1.9	4.78677	5.18731	3.57013	2.50265	6.75139	6.08983	6.64896	6.74547	6.91033	3.83701	-0.879493	0.34359	5.95403	6.83549	5.21592	5.69415	4.74688	6.69941	6.34892	6.43881	2.38564	2.68227	-0.270818	6.91998	1.49777	5.00532	4.41762	5.98931	4.02823	0.109741	4.86732	1.87356	6.88969	3.50495	6.94509	2.6041	5.90842	6.9095	5.97726	6.55546	6.979	4.41982	2.51963	6.68426	6.17351	5.10507	1.4479	1.5238	1.65069
1.925	4.89442	5.30524	3.67009	2.58994	6.73087	6.18505	6.72527	6.71258	6.89323	3.93652	-0.842919	0.394433	6.07265	6.80623	5.32997	5.80461	4.85872	6.70028	6.46725	6.51228	2.46357	2.76486	-0.220696	6.89604	1.57182	5.12194	4.522	6.09748	4.13428	0.157854	4.98158	1.94423	6.8745	3.60077	6.93927	2.68653	6.01659	6.88416	6.10138	6.50049	6.97917	4.52543	2.60054	6.77192	6.27567	5.2189	1.52034	1.59616	1.72673
1.95	5.00179	5.42268	3.77002	2.67722	6.70129	6.27209	6.78853	6.67327	6.87035	4.036	-0.806346	0.445276	6.18636	6.77154	5.44288	5.91079	4.97026	6.68775	6.5782	6.57283	2.5415	2.84745	-0.170574	6.86894	1.64587	5.23825	4.62629	6.19901	4.24027	0.205966	5.09551	2.01491	6.85204	3.69658	6.92582	2.76897	6.12069	6.85822	6.22211	6.44378	6.97203	4.63095	2.68145	6.84811	6.36853	5.33233	1.59278	1.66852	1.80276
1.975	5.10882	5.53948	3.86992	2.7645	6.66408	6.34955	6.83836	6.62865	6.84287	4.13541	-0.769772	0.496119	6.29386	6.73252	5.55433	6.0116	5.08142	6.66353	6.6802	6.61968	2.61943	2.93003	-0.120452	6.8394	1.71992	5.35414	4.73046	6.29242	4.34621	0.254079	5.209	2.08559	6.82373	3.79237	6.90629	2.8514	6.21975	6.83185	6.33849	6.38566	6.95904	4.73634	2.76235	6.91218	6.45045	5.44523	1.66522	1.74089	1.8788
2	5.21539	5.65543	3.96978	2.85178	6.6205	6.4161	6.87497	6.57964	6.81172	4.23477	-0.733199	0.546963	6.39373	6.69002	5.66389	6.1058	5.19208	6.6293	6.77177	6.65255	2.69735	3.01262	-0.0703299	6.80796	1.79396	5.46949	4.83448	6.37621	4.45208	0.302191	5.32194	2.15626	6.79074	3.88815	6.88195	2.93383	6.31268	6.80515	6.44938	6.32639	6.94142	4.84158	2.84325	6.96406	6.51996	5.55744	1.73766	1.81325	1.95484
2.025	5.32139	5.77031	4.06957	2.93905	6.57162	6.47064	6.89915	6.52702	6.77767	4.33404	-0.696626	0.597806	6.48445	6.64476	5.77106	6.19203	5.3021	6.58657	6.85172	6.67169	2.77527	3.0952	-0.020208	6.77506	1.86801	5.58413	4.93832	6.44891	4.55784	0.350303	5.43415	2.22694	6.75403	3.98391	6.85385	3.01626	6.39828	6.77821	6.5535	6.2662	6.92016	4.94663	2.92415	7.00423	6.57592	5.66877	1.8101	1.88561	2.03087
2.05	5.42666	5.88378	4.1693	3.02631	6.51831	6.51242	6.91206	6.47139	6.74134	4.43322	-0.660052	0.648649	6.56453	6.59729	5.8752	6.26891	5.41129	6.53669	6.9193	6.6778	2.8532	3.17777	0.0299139	6.74102	1.94206	5.69786	5.04191	6.50927	4.66349	0.398416	5.54544	2.29761	6.71435	4.07965	6.82279	3.09868	6.47537	6.7511	6.64949	6.20525	6.89607	5.05143	3.00505	7.03367	6.61768	5.77897	1.88254	1.95797	2.10691
2.075	5.531	5.99545	4.26893	3.11357	6.46132	6.54107	6.91506	6.41328	6.70319	4.53226	-0.623479	0.699492	6.63273	6.54803	5.97555	6.3351	5.51943	6.4808	6.97438	6.67191	2.93111	3.26034	0.0800358	6.70611	2.01611	5.81041	5.14521	6.55643	4.76898	0.446528	5.65553	2.36828	6.67232	4.17535	6.78944	3.1811	6.54284	6.72386	6.73607	6.14368	6.86979	5.15592	3.08594	7.05366	6.64516	5.88772	1.95498	2.03033	2.18294
2.1	5.63416	6.10482	4.36846	3.20081	6.40126	6.5567	6.90961	6.3531	6.66362	4.63115	-0.586905	0.750335	6.68814	6.49736	6.0712	6.38944	5.62623	6.41986	7.01744	6.65524	3.00903	3.34291	0.130158	6.67052	2.09015	5.92145	5.24812	6.58994	4.87427	0.49464	5.7641	2.43896	6.62842	4.27102	6.75429	3.26351	6.59975	6.69653	6.81213	6.0816	6.8418	5.26001	3.16683	7.06561	6.65876	5.99464	2.02742	2.10269	2.25898
2.125	5.73586	6.21129	4.46784	3.28805	6.33864	6.55979	6.89706	6.29122	6.62291	4.72983	-0.550332	0.801178	6.73034	6.44554	6.16115	6.4311	5.73132	6.35468	7.04949	6.62906	3.08694	3.42547	0.18028	6.6344	2.1642	6.03056	5.35054	6.60989	4.97932	0.542753	5.87072	2.50963	6.58301	4.36664	6.71773	3.34592	6.64547	6.66912	6.87694	6.01912	6.81249	5.36359	3.24771	7.07092	6.65937	6.09924	2.09986	2.17505	2.33501
2.15	5.8357	6.31414	4.56704	3.37527	6.27387	6.55114	6.87865	6.2279	6.58132	4.82826	-0.513759	0.852022	6.75944	6.3928	6.24429	6.45964	5.83426	6.28593	7.07186	6.5946	3.16485	3.50802	0.230402	6.59788	2.23824	6.13722	5.45236	6.61678	5.08404	0.590865	5.97489	2.5803	6.53642	4.4622	6.68009	3.42832	6.67972	6.64166	6.93022	5.95629	6.78217	5.46653	3.32859	7.07086	6.64811	6.20094	2.17229	2.24741	2.41105
2.175	5.93324	6.41254	4.66602	3.46247	6.2073	6.53172	6.85546	6.1634	6.53902	4.92638	-0.477185	0.902865	6.77601	6.33932	6.31945	6.47503	5.9345	6.21416	7.08605	6.55299	3.24275	3.59056	0.280523	6.56105	2.31229	6.24082	5.55341	6.61148	5.18835	0.638977	6.07599	2.65097	6.48888	4.55769	6.64159	3.51071	6.70258	6.61417	6.97221	5.89319	6.75107	5.56866	3.40946	7.06656	6.62628	6.29907	2.24473	2.31977	2.48708
2.2	6.02794	6.50556	4.76472	3.54965	6.13921	6.50262	6.82838	6.09789	6.49616	5.0241	-0.440612	0.953708	6.78099	6.28524	6.38554	6.47765	6.03141	6.13984	7.09353	6.50526	3.32065	3.67309	0.330645	6.52398	2.38633	6.34063	5.65349	6.59505	5.29215	0.68709	6.17329	2.72164	6.44058	4.65309	6.60244	3.59308	6.71448	6.58664	7.0036	5.82987	6.71937	5.66977	3.49031	7.05894	6.59516	6.39284	2.31716	2.39212	2.56311
2.225	6.11917	6.59222	4.86306	3.6368	6.06985	6.46494	6.79818	6.03156	6.45286	5.12133	-0.404038	1.00455	6.77555	6.23068	6.44155	6.4682	6.12421	6.06335	7.09563	6.4523	3.39854	3.7556	0.380767	6.48671	2.46037	6.4358	5.75237	6.56868	5.3953	0.735202	6.26595	2.7923	6.39167	4.74837	6.56276	3.67544	6.71611	6.55909	7.02543	5.76635	6.6872	5.76961	3.57116	7.04876	6.55598	6.48139	2.3896	2.46448	2.63914
2.25	6.2062	6.67154	4.96097	3.72392	5.99941	6.41973	6.76547	5.96452	6.4092	5.21794	-0.367465	1.05539	6.76094	6.17572	6.48671	6.44761	6.21205	5.98502	7.09352	6.39489	3.47642	3.83809	0.430889	6.4493	2.53441	6.52544	5.84975	6.53354	5.49762	0.783314	6.35304	2.86297	6.34227	4.84351	6.52268	3.75779	6.70833	6.53153	7.03892	5.70269	6.65467	5.86786	3.652	7.03661	6.50988	6.56381	2.46203	2.53683	2.71517
2.275	6.28824	6.74263	5.05832	3.811	5.92807	6.36795	6.73074	5.8969	6.36527	5.31379	-0.330892	1.10624	6.73838	6.12045	6.52053	6.41693	6.294	5.90512	7.08814	6.33367	3.55428	3.92057	0.481011	6.41178	2.60845	6.60859	5.94526	6.49077	5.5989	0.831426	6.43358	2.93363	6.29249	4.93848	6.48228	3.84011	6.69211	6.50396	7.04533	5.63889	6.62186	5.96414	3.73281	7.02298	6.45785	6.6392	2.53446	2.60918	2.7912
2.3	6.36443	6.8048	5.15499	3.89803	5.85596	6.31047	6.69439	5.82878	6.32112	5.40868	-0.294318	1.15708	6.70904	6.06491	6.54286	6.37724	6.36907	5.82389	7.08028	6.2692	3.63214	4.00301	0.531133	6.37417	2.68249	6.68433	6.03848	6.44138	5.69888	0.879539	6.50657	3.00429	6.24239	5.03323	6.44164	3.92241	6.66841	6.47638	7.04591	5.57499	6.58885	6.05798	3.81361	7.00822	6.40076	6.70675	2.60689	2.68153	2.86723
2.325	6.43392	6.85759	5.2508	3.985	5.78319	6.24808	6.65675	5.76025	6.27679	5.50239	-0.257745	1.20792	6.67394	6.00917	6.55386	6.32962	6.43629	5.74152	7.07053	6.20198	3.70998	4.08543	0.581255	6.33649	2.75652	6.75184	6.1289	6.38628	5.79723	0.927651	6.57108	3.07495	6.19204	5.1277	6.4008	4.00468	6.63816	6.44879	7.04175	5.51101	6.55567	6.14886	3.89438	6.99261	6.33935	6.76578	2.67932	2.75387	2.94325
2.35	6.49587	6.90088	5.34554	4.0719	5.70988	6.18144	6.61807	5.69137	6.23232	5.59465	-0.221171	1.25877	6.63399	5.95326	6.55398	6.27506	6.49477	5.65818	7.05938	6.13239	3.7878	4.1678	0.631377	6.29876	2.83055	6.81049	6.21595	6.32629	5.89356	0.975763	6.62636	3.14561	6.14148	5.22184	6.35981	4.08691	6.60224	6.42119	7.03381	5.44696	6.52236	6.23615	3.97513	6.97636	6.27425	6.81586	2.75174	2.82621	3.01927
2.375	6.54955	6.93486	5.43897	4.1587	5.6361	6.11115	6.57857	5.6222	6.18774	5.68511	-0.184598	1.30961	6.58996	5.89721	6.54391	6.21448	6.5438	5.574	7.04716	6.06079	3.8656	4.25013	0.681498	6.26099	2.90458	6.85993	6.29897	6.26208	5.9874	1.02388	6.67184	3.21626	6.09076	5.31556	6.3187	4.16909	6.56142	6.3936	7.02289	5.38284	6.48896	6.31917	4.05584	6.95964	6.206	6.8568	2.82417	2.89855	3.09529
2.4	6.5944	6.96002	5.53077	4.2454	5.56193	6.03772	6.5384	5.55278	6.14307	5.7734	-0.148025	1.36045	6.54251	5.84105	6.52446	6.14868	6.58285	5.48911	7.03417	5.98746	3.94337	4.3324	0.73162	6.22318	2.97861	6.9001	6.37725	6.19426	6.07819	1.07199	6.70727	3.2869	6.03991	5.40877	6.2775	4.25122	6.51639	6.366	7.00964	5.31868	6.45548	6.39718	4.1365	6.94257	6.13507	6.88874	2.89658	2.97088	3.1713
2.425	6.63004	6.97707	5.62058	4.33196	5.48742	5.96158	6.49771	5.48315	6.09833	5.85904	-0.111451	1.41129	6.49219	5.78479	6.49651	6.07839	6.61169	5.4036	7.02059	5.91265	4.02111	4.4146	0.781742	6.18535	3.05263	6.93123	6.45004	6.12335	6.1653	1.1201	6.73265	3.35754	5.98896	5.50134	6.23622	4.33329	6.46775	6.3384	6.99458	5.25448	6.42195	6.46939	4.21712	6.92523	6.06183	6.91204	2.969	3.04321	3.24731
2.45	6.65636	6.98687	5.70796	4.41836	5.41263	5.88312	6.45658	5.41335	6.05353	5.94149	-0.0748778	1.46214	6.43947	5.72846	6.46097	6.00425	6.63036	5.31758	7.00659	5.83657	4.09881	4.49673	0.831864	6.14749	3.12664	6.95384	6.51661	6.04977	6.248	1.16821	6.74829	3.42818	5.93791	5.59312	6.19489	4.41527	6.41602	6.31079	6.97813	5.19024	6.38836	6.53505	4.29768	6.9077	5.98664	6.9273	3.04141	3.11553	3.32331
2.475	6.67346	6.99032	5.79239	4.50456	5.33759	5.80267	6.41512	5.3434	6.00868	6.02016	-0.0383045	1.51298	6.38472	5.67206	6.4187	5.92679	6.63914	5.23111	6.99227	5.75941	4.17647	4.57875	0.881986	6.10963	3.20065	6.96864	6.57625	5.97392	6.32553	1.21632	6.75472	3.4988	5.8868	5.68394	6.1535	4.49716	6.36165	6.28319	6.96061	5.12597	6.35474	6.59346	4.37816	6.89002	5.90975	6.93526	3.11381	3.18784	3.39931
2.5	6.68165	6.98835	5.8733	4.59052	5.26235	5.72051	6.37338	5.27332	5.9638	6.09438	-0.00173106	1.56382	6.32829	5.61562	6.37052	5.84651	6.63855	5.14425	6.97772	5.68132	4.25407	4.66065	0.932107	6.07174	3.27466	6.97645	6.62836	5.8961	6.39707	1.26444	6.75263	3.56942	5.83562	5.77358	6.11209	4.57894	6.30502	6.25559	6.94228	5.06169	6.3211	6.64405	4.45856	6.87224	5.83143	6.93674	3.18621	3.26014	3.4753
2.525	6.68142	6.98181	5.95003	4.67618	5.18694	5.63688	6.33142	5.20314	5.91888	6.16342	0.0348423	1.61466	6.27043	5.55913	6.31717	5.76381	6.62923	5.05707	6.963	5.60243	4.33161	4.7424	0.982229	6.03385	3.34865	6.97816	6.6725	5.8166	6.46182	1.31255	6.74282	3.64003	5.7844	5.86177	6.07064	4.66057	6.24645	6.22798	6.92332	4.99738	6.28743	6.68638	4.53885	6.85437	5.75186	6.93255	3.2586	3.33243	3.55127
2.55	6.67338	6.97147	6.02185	4.76149	5.11138	5.552	6.28929	5.13286	5.87394	6.22656	0.0714157	1.6655	6.21137	5.5026	6.25932	5.67905	6.61194	4.9696	6.94815	5.52286	4.40906	4.82398	1.03235	5.99595	3.42263	6.97464	6.70839	5.73566	6.51904	1.36066	6.72612	3.71062	5.73315	5.94821	6.02917	4.74204	6.18623	6.20038	6.9039	4.93306	6.25375	6.72025	4.61901	6.83644	5.67124	6.9235	3.33098	3.4047	3.62724
2.575	6.65822	6.95801	6.08802	4.84635	5.03569	5.46604	6.247	5.06251	5.82898	6.28307	0.107989	1.71635	6.1513	5.44605	6.19754	5.59254	6.58746	4.8819	6.93322	5.4427	4.48643	4.90535	1.08247	5.95805	3.4966	6.96671	6.73596	5.65347	6.5681	1.40877	6.70333	3.7812	5.68186	6.03255	5.98768	4.82331	6.1246	6.17277	6.88411	4.86872	6.22005	6.74564	4.69902	6.81847	5.5897	6.91032	3.40335	3.47696	3.70319
2.6	6.63662	6.94201	6.14775	4.93069	4.9599	5.37916	6.20461	4.9921	5.784	6.33227	0.144562	1.76719	6.09038	5.38947	6.13237	5.50453	6.55656	4.794	6.91822	5.36204	4.56368	4.98647	1.13259	5.92014	3.57056	6.95508	6.75533	5.57022	6.60854	1.45688	6.67524	3.85176	5.63054	6.11436	5.94618	4.90433	6.06175	6.14517	6.86405	4.80437	6.18634	6.76275	4.77885	6.80047	5.50738	6.89369	3.47571	3.5492	3.77913
2.625	6.6093	6.92396	6.2003	5.01439	4.88402	5.2915	6.16211	4.92164	5.73901	6.3736	0.181136	1.81803	6.02874	5.33288	6.06426	5.41527	6.52	4.70591	6.90317	5.28095	4.6408	5.06728	1.18272	5.88222	3.6445	6.94041	6.76682	5.48606	6.6401	1.50499	6.64254	3.9223	5.57921	6.19317	5.90466	4.98506	5.99786	6.11756	6.84379	4.74001	6.15262	6.77196	4.85845	6.78245	5.4244	6.87418	3.54805	3.62142	3.85505
2.65	6.5769	6.90424	6.24501	5.0973	4.80806	5.20317	6.11954	4.85112	5.69401	6.40661	0.217709	1.86887	5.9665	5.27626	5.99361	5.32493	6.47846	4.61768	6.88809	5.19949	4.71777	5.14772	1.23284	5.8443	3.71842	6.92326	6.77089	5.40112	6.66272	1.55311	6.60587	3.99282	5.52785	6.26846	5.86314	5.06543	5.93307	6.08995	6.82338	4.67565	6.1189	6.77377	4.9378	6.7644	5.34084	6.85228	3.62037	3.69362	3.93094
2.675	6.54005	6.88321	6.28131	5.17929	4.73203	5.11428	6.07691	4.78057	5.649	6.43102	0.254283	1.91971	5.90374	5.21964	5.92076	5.2337	6.43255	4.52933	6.87298	5.11772	4.79454	5.22771	1.28296	5.80638	3.79231	6.90408	6.76808	5.3155	6.67659	1.60122	6.56578	4.06331	5.47648	6.33968	5.82161	5.14538	5.86753	6.06235	6.80285	4.61128	6.08517	6.76879	5.01682	6.74635	5.25678	6.82842	3.69267	3.76578	4.00681
2.7	6.49929	6.86112	6.30882	5.26014	4.65596	5.0249	6.03423	4.70999	5.60398	6.44674	0.290856	1.97055	5.84055	5.163	5.84602	5.1417	6.38285	4.44086	6.85785	5.03568	4.87109	5.30718	1.33308	5.76845	3.86618	6.88326	6.75901	5.22931	6.68204	1.64933	6.52277	4.13377	5.4251	6.40622	5.78007	5.22483	5.80133	6.03474	6.78222	4.5469	6.05144	6.75766	5.09546	6.72828	5.17231	6.80295	3.76495	3.8379	4.08264
2.725	6.45513	6.83819	6.32729	5.33963	4.57983	4.93511	5.9915	4.63938	5.55895	6.45384	0.327429	2.02139	5.77699	5.10635	5.76963	5.04907	6.32984	4.3523	6.84271	4.95341	4.94736	5.38601	1.3832	5.73053	3.94001	6.86112	6.74431	5.14263	6.67957	1.69744	6.47726	4.20419	5.37371	6.4675	5.73852	5.30366	5.73457	6.00714	6.76154	4.48252	6.0177	6.74104	5.17366	6.7102	5.08748	6.77616	3.8372	3.90998	4.15844
2.75	6.40801	6.81459	6.33672	5.41752	4.50367	4.84497	5.94874	4.56874	5.51392	6.45257	0.364003	2.07223	5.71312	5.04969	5.69184	4.9559	6.27396	4.26367	6.82756	4.87094	5.02332	5.46409	1.43332	5.6926	4.0138	6.83793	6.7246	5.05553	6.66978	1.74555	6.42961	4.27456	5.32231	6.52296	5.69697	5.38177	5.66732	5.97953	6.7408	4.41813	5.98396	6.71955	5.2513	6.69212	5.00234	6.7483	3.90941	3.98201	4.23418
2.775	6.35832	6.79046	6.33724	5.49347	4.42747	4.75454	5.90594	4.49809	5.46888	6.4433	0.400576	2.12307	5.64899	4.99303	5.61284	4.86228	6.21558	4.17497	6.8124	4.78831	5.0989	5.54126	1.48344	5.65467	4.08755	6.81389	6.70049	4.96808	6.65332	1.79366	6.38013	4.34487	5.2709	6.57209	5.65542	5.45901	5.59967	5.95192	6.72002	4.35374	5.95022	6.69381	5.32831	6.67404	4.91694	6.71956	3.98158	4.05398	4.30988
2.8	6.30639	6.76592	6.32918	5.56716	4.35124	4.66386	5.86313	4.42741	5.42384	6.42652	0.437149	2.17391	5.58463	4.93636	5.5328	4.76829	6.15505	4.08621	6.79723	4.70553	5.17403	5.61735	1.53357	5.61674	4.16124	6.78916	6.67252	4.88031	6.63084	1.84177	6.32909	4.41513	5.21949	6.61448	5.61386	5.53521	5.53165	5.92432	6.69922	4.28935	5.91647	6.66435	5.40454	6.65595	4.83131	6.69011	4.0537	4.12588	4.38551
2.825	6.25254	6.74104	6.31299	5.63817	4.27499	4.57298	5.82029	4.35673	5.37879	6.40277	0.473723	2.22475	5.52008	4.87969	5.45186	4.67399	6.09265	3.9974	6.78206	4.62263	5.24861	5.69217	1.58369	5.57881	4.23486	6.7639	6.6412	4.7923	6.603	1.88988	6.27672	4.48531	5.16807	6.64984	5.57231	5.61019	5.46334	5.89671	6.67839	4.22495	5.88273	6.63166	5.47985	6.63786	4.74549	6.66008	4.12576	4.1977	4.46105
2.85	6.197	6.7159	6.28919	5.70606	4.19872	4.48192	5.77743	4.28603	5.33374	6.37262	0.510296	2.27559	5.45537	4.82301	5.37016	4.57942	6.02863	3.90855	6.76689	4.53963	5.32257	5.76548	1.63381	5.54087	4.3084	6.7382	6.60696	4.70406	6.5704	1.93799	6.2232	4.5554	5.11665	6.67801	5.53075	5.68373	5.39476	5.86911	6.65754	4.16056	5.84898	6.59619	5.55409	6.61977	4.65951	6.62958	4.19776	4.26941	4.53651
2.875	6.14002	6.69055	6.2584	5.77036	4.12244	4.39071	5.73457	4.21532	5.28869	6.33668	0.546869	2.32643	5.39052	4.76633	5.2878	4.48465	5.9632	3.81967	6.75172	4.45655	5.39577	5.83703	1.68393	5.50294	4.38185	6.71216	6.57022	4.61563	6.53363	1.9861	6.16871	4.62539	5.06522	6.69898	5.48918	5.75556	5.32596	5.8415	6.63669	4.09616	5.81523	6.55832	5.62704	6.60168	4.57339	6.5987	4.26967	4.34101	4.61186
2.9	6.08178	6.66503	6.22123	5.83053	4.04613	4.29937	5.69168	4.1446	5.24364	6.29551	0.583443	2.37726	5.32556	4.70964	5.20489	4.38969	5.89656	3.73076	6.73655	4.37338	5.46809	5.90652	1.73405	5.46501	4.45518	6.68584	6.5313	4.52705	6.49318	2.03421	6.11338	4.69526	5.01379	6.71291	5.44762	5.8254	5.25697	5.81389	6.61582	4.03176	5.78148	6.51839	5.6985	6.58359	4.48716	6.5675	4.34149	4.41247	4.68707
2.925	6.02245	6.63938	6.17831	5.88605	3.96982	4.20794	5.64879	4.07388	5.19858	6.24967	0.620016	2.4281	5.26049	4.65295	5.1215	4.29459	5.82887	3.64182	6.72137	4.29016	5.53936	5.97362	1.78417	5.42707	4.52839	6.6593	6.49051	4.43833	6.44953	2.08232	6.05734	4.76499	4.96236	6.72003	5.40605	5.89293	5.18781	5.78629	6.59494	3.96736	5.74773	6.47668	5.7682	6.56549	4.40082	6.53604	4.4132	4.48377	4.76213
2.95	5.96218	6.61363	6.13024	5.93636	3.8935	4.11641	5.60589	4.00315	5.15353	6.19967	0.656589	2.47893	5.19534	4.59626	5.0377	4.19936	5.76028	3.55286	6.70619	4.20688	5.60942	6.03796	1.83429	5.38913	4.60144	6.63258	6.44813	4.34949	6.40309	2.13043	6.00069	4.83455	4.91092	6.72072	5.36449	5.95779	5.11851	5.75868	6.57406	3.90296	5.71398	6.43346	5.83585	6.5474	4.3144	6.50437	4.48477	4.55487	4.837
2.975	5.90109	6.58779	6.07761	5.98094	3.81716	4.02481	5.56298	3.93241	5.10847	6.14598	0.693163	2.52977	5.13012	4.53957	4.95355	4.10404	5.6909	3.46389	6.69102	4.12356	5.67805	6.09915	1.88441	5.3512	4.67431	6.60572	6.40436	4.26057	6.35422	2.17854	5.94352	4.90392	4.85948	6.71541	5.32292	6.01959	5.04909	5.73107	6.55318	3.83855	5.68022	6.38892	5.90113	6.5293	4.22791	6.47253	4.55619	4.62576	4.91165
3	5.8393	6.56189	6.02093	6.0193	3.74082	3.93316	5.52007	3.86167	5.06341	6.08904	0.729736	2.5806	5.06484	4.48288	4.86911	4.00863	5.62084	3.3749	6.67584	4.0402	5.74502	6.15678	1.93453	5.31326	4.74696	6.57875	6.3594	4.17156	6.30324	2.22664	5.88589	4.97306	4.80804	6.70457	5.28135	6.07791	4.97957	5.70347	6.53229	3.77415	5.64647	6.34327	5.9637	6.51121	4.14136	6.44055	4.62742	4.69637	4.98604
3.025	5.7769	6.53593	5.96071	6.05103	3.66448	3.84145	5.47715	3.79093	5.01835	6.02924	0.766309	2.63143	4.9995	4.42618	4.78443	3.91315	5.5502	3.28589	6.66066	3.9568	5.81007	6.21043	1.98465	5.27533	4.81935	6.55169	6.31343	4.08248	6.25043	2.27475	5.82788	5.04193	4.7566	6.6887	5.23978	6.13232	4.90996	5.67586	6.5114	3.70975	5.61272	6.29665	6.02317	6.49311	4.05476	6.40845	4.69844	4.76668	5.06012
3.05	5.71396	6.50993	5.89739	6.07579	3.58812	3.7497	5.43422	3.72018	4.97329	5.96694	0.802882	2.68226	4.93412	4.36949	4.69953	3.81762	5.47905	3.19688	6.64548	3.87338	5.87291	6.25966	2.03477	5.23739	4.89144	6.52455	6.26658	3.99335	6.19602	2.32286	5.76954	5.11049	4.70516	6.66829	5.19821	6.1824	4.84027	5.64825	6.49051	3.64534	5.57896	6.24921	6.07914	6.47502	3.96811	6.37626	4.7692	4.83662	5.13383
3.075	5.65057	6.4839	5.83137	6.09336	3.51177	3.65791	5.39129	3.64943	4.92822	5.90244	0.839456	2.73309	4.8687	4.31279	4.61445	3.72205	5.40747	3.10786	6.6303	3.78994	5.93322	6.30407	2.08489	5.19945	4.96317	6.49735	6.21898	3.90416	6.14023	2.37096	5.71091	5.17868	4.65371	6.64383	5.15664	6.22772	4.77052	5.62065	6.46961	3.58094	5.54521	6.20106	6.13121	6.45692	3.88143	6.34398	4.83967	4.90613	5.20711
3.1	5.58679	6.45783	5.76301	6.10363	3.43541	3.5661	5.34836	3.57868	4.88316	5.83603	0.876029	2.78392	4.80325	4.25609	4.52923	3.62643	5.33551	3.01882	6.61512	3.70647	5.99067	6.34329	2.13501	5.16152	5.03448	6.4701	6.17072	3.81494	6.08325	2.41907	5.65204	5.24645	4.60227	6.61575	5.11507	6.26787	4.70071	5.59304	6.44872	3.51653	5.51146	6.1523	6.17896	6.43883	3.79471	6.31164	4.90978	4.97514	5.27988
3.125	5.52266	6.43174	5.69261	6.10661	3.35904	3.47426	5.30542	3.50793	4.8381	5.76796	0.912602	2.83474	4.73777	4.19939	4.44388	3.53079	5.26323	2.92979	6.59995	3.62299	6.0449	6.37699	2.18513	5.12358	5.1053	6.44281	6.12191	3.72568	6.02522	2.46717	5.59296	5.31372	4.55082	6.58449	5.07349	6.30252	4.63086	5.56544	6.42782	3.45213	5.4777	6.10301	6.22198	6.42073	3.70797	6.27924	4.97948	5.04356	5.35204
3.15	5.45824	6.40563	5.62047	6.10245	3.28268	3.3824	5.26248	3.43717	4.79303	5.69844	0.949175	2.88557	4.67226	4.14269	4.35842	3.43512	5.19068	2.84074	6.58477	3.5395	6.09552	6.4049	2.23525	5.08564	5.17554	6.41549	6.07262	3.6364	5.9663	2.51528	5.53369	5.38041	4.49938	6.55042	5.03192	6.33137	4.56096	5.53783	6.40692	3.38772	5.44395	6.05327	6.25992	6.40263	3.62121	6.2468	5.0487	5.11129	5.42349
3.175	5.39356	6.37951	5.54683	6.09138	3.20631	3.29053	5.21954	3.36641	4.74797	5.62767	0.985749	2.93639	4.60674	4.08599	4.27287	3.33943	5.11788	2.7517	6.56959	3.45599	6.14218	6.42686	2.28536	5.0477	5.2451	6.38814	6.02291	3.54709	5.90659	2.56338	5.47427	5.44642	4.44793	6.51388	4.99035	6.3542	4.49103	5.51022	6.38602	3.32331	5.41019	6.00315	6.29245	6.38454	3.53443	6.21431	5.11735	5.17823	5.4941
3.2	5.32866	6.35337	5.47191	6.07372	3.12994	3.19864	5.17659	3.29565	4.7029	5.55581	1.02232	2.9872	4.54119	4.02929	4.18724	3.24373	5.04489	2.66265	6.55441	3.37248	6.1845	6.44277	2.33548	5.00976	5.31385	6.36077	5.97285	3.45776	5.84621	2.61148	5.41472	5.51166	4.39648	6.47517	4.94878	6.37088	4.42107	5.48262	6.36512	3.25891	5.37643	5.95269	6.3193	6.36644	3.44763	6.18179	5.18534	5.24423	5.56374
3.225	5.26357	6.32722	5.39588	6.04986	3.05356	3.10674	5.13365	3.22489	4.65784	5.48302	1.05889	3.03802	4.47564	3.97259	4.10156	3.14801	4.97171	2.57359	6.53923	3.28895	6.22214	6.45263	2.3856	4.97182	5.38168	6.33338	5.92247	3.36841	5.78524	2.65958	5.35505	5.57599	4.34504	6.43458	4.9072	6.38138	4.35109	5.45501	6.34422	3.1945	5.34268	5.90193	6.3403	6.34835	3.36082	6.14924	5.25255	5.30915	5.63223
3.25	5.19832	6.30107	5.31891	6.02025	2.97719	3.01483	5.0907	3.15413	4.61277	5.40942	1.09547	3.08883	4.41007	3.91589	4.01582	3.05228	4.89839	2.48453	6.52405	3.20542	6.2548	6.4565	2.43571	4.93389	5.44843	6.30598	5.87183	3.27905	5.72377	2.70768	5.29528	5.63927	4.29359	6.39233	4.86563	6.38574	4.28108	5.4274	6.32332	3.13009	5.30892	5.85093	6.35532	6.33025	3.274	6.11667	5.31887	5.37283	5.69938
3.275	5.13292	6.2749	5.24115	5.98533	2.90082	2.92291	5.04775	3.08337	4.5677	5.33513	1.13204	3.13963	4.34449	3.85919	3.93003	2.95654	4.82494	2.39547	6.50887	3.12189	6.28222	6.45456	2.48583	4.89595	5.51391	6.27856	5.82095	3.18967	5.66185	2.75578	5.23542	5.70136	4.24214	6.34864	4.82405	6.3841	4.21105	5.3998	6.30242	3.06569	5.27517	5.79971	6.36434	6.31215	3.18717	6.08407	5.38415	5.43506	5.765
3.3	5.0674	6.24873	5.16271	5.9456	2.82444	2.83099	5.0048	3.01261	4.52263	5.26024	1.16861	3.19043	4.2789	3.80249	3.84421	2.86079	4.75138	2.30641	6.49369	3.03835	6.3042	6.44701	2.53594	4.85801	5.57794	6.25113	5.76987	3.10029	5.59955	2.80387	5.17549	5.76206	4.19069	6.30369	4.78248	6.37664	4.14101	5.37219	6.28152	3.00128	5.24141	5.7483	6.36742	6.29406	3.10033	6.05146	5.44822	5.49564	5.82883
3.325	5.00178	6.22255	5.0837	5.9015	2.74806	2.73906	4.96184	2.94185	4.47757	5.18484	1.20519	3.24123	4.2133	3.74578	3.75836	2.76504	4.67772	2.21735	6.47852	2.9548	6.32061	6.43414	2.58606	4.82007	5.6403	6.22369	5.71862	3.0109	5.53692	2.85196	5.11549	5.82119	4.13924	6.25765	4.74091	6.36364	4.07096	5.34458	6.26062	2.93687	5.20765	5.69673	6.36469	6.27596	3.01348	6.01883	5.5109	5.55433	5.89062
3.35	4.93606	6.19637	5.00421	5.85351	2.67169	2.64712	4.91889	2.87109	4.4325	5.10901	1.24176	3.29202	4.14769	3.68908	3.67248	2.66928	4.60399	2.12828	6.46334	2.87125	6.33139	6.41626	2.63617	4.78213	5.70074	6.19624	5.66721	2.9215	5.474	2.90005	5.05544	5.87854	4.08779	6.21065	4.69933	6.34539	4.00089	5.31698	6.23972	2.87246	5.1739	5.64501	6.35634	6.25786	2.92663	5.98619	5.57198	5.61088	5.95007
3.375	4.87026	6.17018	4.92431	5.80204	2.59531	2.55519	4.87593	2.80032	4.38743	5.0328	1.27833	3.3428	4.08208	3.63238	3.58658	2.57352	4.53018	2.03922	6.44816	2.7877	6.33656	6.3937	2.68628	4.74419	5.75898	6.16878	5.61567	2.8321	5.41084	2.94814	4.99534	5.93387	4.03634	6.16282	4.65776	6.32223	3.93081	5.28937	6.21882	2.80806	5.14014	5.59318	6.34264	6.23977	2.83978	5.95353	5.63124	5.665	6.00689
3.4	4.8044	6.14399	4.84406	5.74749	2.51893	2.46325	4.83298	2.72956	4.34236	4.95628	1.31491	3.39358	4.01647	3.57567	3.50067	2.47776	4.45632	1.95015	6.43298	2.70414	6.3362	6.3668	2.73639	4.70625	5.81474	6.14132	5.56401	2.74269	5.34746	2.99623	4.93519	5.98692	3.98489	6.11426	4.61618	6.29451	3.86073	5.26177	6.19792	2.74365	5.10638	5.54123	6.32387	6.22167	2.75292	5.92086	5.68841	5.7164	6.06073
3.425	4.73848	6.11779	4.76352	5.69024	2.44255	2.3713	4.79002	2.6588	4.2973	4.87949	1.35148	3.44434	3.95085	3.51897	3.41474	2.38199	4.38241	1.86108	6.4178	2.62059	6.33046	6.33593	2.7865	4.66831	5.86772	6.11385	5.51226	2.65328	5.28389	3.04431	4.87502	6.03745	3.93344	6.06507	4.57461	6.26259	3.79064	5.23416	6.17701	2.67924	5.07263	5.48919	6.30035	6.20357	2.66606	5.88819	5.74323	5.76476	6.11126
3.45	4.6725	6.0916	4.68275	5.63062	2.36617	2.27936	4.74706	2.58803	4.25223	4.80246	1.38805	3.4951	3.88522	3.46227	3.32879	2.28622	4.30845	1.77202	6.40262	2.53703	6.31954	6.30142	2.83661	4.63037	5.91757	6.08638	5.46041	2.56386	5.22016	3.09239	4.81481	6.08516	3.88199	6.01533	4.53303	6.22683	3.72054	5.20655	6.15611	2.61483	5.03887	5.43707	6.27241	6.18548	2.57919	5.8555	5.79541	5.80977	6.15813
3.475	4.60649	6.0654	4.60177	5.56893	2.28979	2.18741	4.7041	2.51727	4.20716	4.72524	1.42462	3.54585	3.8196	3.40556	3.24284	2.19045	4.23446	1.68295	6.38744	2.45347	6.30369	6.2636	2.88671	4.59244	5.96398	6.05891	5.40849	2.47445	5.1563	3.14046	4.75457	6.12978	3.83053	5.9651	4.49146	6.18756	3.65044	5.17895	6.13521	2.55043	5.00511	5.38488	6.24041	6.16738	2.49233	5.82281	5.84463	5.85111	6.20101
3.5	4.54043	6.0392	4.52062	5.50545	2.21342	2.09547	4.66114	2.4465	4.16209	4.64786	1.4612	3.59658	3.75397	3.34886	3.15687	2.09468	4.16044	1.59388	6.37226	2.36991	6.28319	6.22278	2.93681	4.5545	6.0066	6.03143	5.35651	2.38503	5.09231	3.18853	4.69431	6.17104	3.77908	5.91445	4.44988	6.14512	3.58033	5.15134	6.11431	2.48602	4.97135	5.33262	6.20468	6.14928	2.40546	5.79011	5.89059	5.88846	6.23957
3.525	4.47435	6.01299	4.43932	5.44041	2.13704	2.00352	4.61818	2.37574	4.11702	4.57033	1.49777	3.64731	3.68833	3.29216	3.0709	1.99891	4.08639	1.50481	6.35708	2.28635	6.25832	6.17927	2.98692	4.51656	6.04511	6.00394	5.30446	2.2956	5.02822	3.2366	4.63403	6.20867	3.72763	5.86344	4.40831	6.09982	3.51022	5.12373	6.09341	2.42161	4.9376	5.28032	6.16555	6.13119	2.31859	5.75741	5.93297	5.92152	6.27352
3.55	4.40823	5.98679	4.35791	5.37403	2.06066	1.91157	4.57522	2.30497	4.07195	4.49269	1.53434	3.69801	3.6227	3.23545	2.98493	1.90313	4.01232	1.41574	6.34191	2.20278	6.2294	6.13334	3.03701	4.47862	6.07921	5.97646	5.25236	2.20618	4.96404	3.28466	4.57373	6.2424	3.67618	5.8121	4.36673	6.05196	3.4401	5.09613	6.0725	2.3572	4.90384	5.22796	6.12333	6.11309	2.23172	5.7247	5.97145	5.95004	6.3026
3.575	4.34209	5.96058	4.2764	5.30649	1.98428	1.81962	4.53226	2.23421	4.02688	4.41495	1.57092	3.7487	3.55706	3.17875	2.89894	1.80736	3.93823	1.32667	6.32673	2.11922	6.19674	6.08523	3.08711	4.44068	6.10863	5.94897	5.20022	2.11676	4.89978	3.33271	4.51341	6.27203	3.62473	5.76048	4.32515	6.00179	3.36998	5.06852	6.0516	2.2928	4.87008	5.17556	6.07834	6.09499	2.14484	5.69199	6.00574	5.97378	6.3266
3.6	4.27593	5.93437	4.19481	5.23796	1.9079	1.72767	4.4893	2.16345	3.98181	4.33712	1.60749	3.79938	3.49143	3.12205	2.81296	1.71158	3.86412	1.2376	6.31155	2.03566	6.16065	6.03518	3.1372	4.40274	6.13312	5.92148	5.14803	2.02733	4.83546	3.38075	4.45309	6.29735	3.57328	5.70862	4.28358	5.94958	3.29986	5.04091	6.0307	2.22839	4.83632	5.12313	6.03084	6.0769	2.05797	5.65927	6.03557	5.99255	6.34539
3.625	4.20976	5.90816	4.11315	5.16858	1.83152	1.63572	4.44634	2.09268	3.93674	4.25922	1.64406	3.85003	3.42579	3.06534	2.72697	1.61581	3.79	1.14853	6.29637	1.95209	6.12143	5.9834	3.18729	4.3648	6.15252	5.89398	5.09582	1.9379	4.77108	3.42879	4.39275	6.31821	3.52183	5.65654	4.242	5.89554	3.22974	5.01331	6.0098	2.16398	4.80257	5.07066	5.9811	6.0588	1.9711	5.62654	6.06071	6.00624	6.35888
3.65	4.14357	5.88195	4.03144	5.09848	1.75514	1.54376	4.40338	2.02192	3.89168	4.18127	1.68063	3.90065	3.36015	3.00864	2.64098	1.52003	3.71587	1.05946	6.28119	1.86853	6.07937	5.93009	3.23737	4.32686	6.1667	5.86649	5.04357	1.84848	4.70664	3.47682	4.3324	6.3345	3.47037	5.60428	4.20043	5.83988	3.15962	4.9857	5.98889	2.09957	4.76881	5.01816	5.92936	6.0407	1.88422	5.59382	6.08096	6.01477	6.36705
3.675	4.07736	5.85574	3.94967	5.02776	1.67875	1.45181	4.36042	1.95115	3.84661	4.10326	1.71721	3.95125	3.29451	2.95194	2.55499	1.42426	3.64173	0.970384	6.26601	1.78496	6.03473	5.87541	3.28745	4.28892	6.1756	5.83899	4.99129	1.75905	4.64217	3.52484	4.27204	6.34617	3.41892	5.55184	4.15885	5.78279	3.08949	4.9581	5.96799	2.03517	4.73505	4.96564	5.87583	6.02261	1.79735	5.56109	6.09618	6.01812	6.36995
3.7	4.01115	5.82953	3.86787	4.9565	1.60237	1.35986	4.31745	1.88039	3.80154	4.02521	1.75378	4.00182	3.22887	2.89523	2.46899	1.32848	3.56758	0.881313	6.25083	1.70139	5.98779	5.81952	3.33753	4.25098	6.17921	5.8115	4.93899	1.66962	4.57765	3.57285	4.21168	6.35321	3.36747	5.49927	4.11728	5.72444	3.01937	4.93049	5.94709	1.97076	4.70129	4.9131	5.82072	6.00451	1.71047	5.52836	6.1063	6.01636	6.3677
3.725	3.94492	5.80331	3.78603	4.8848	1.52599	1.26791	4.27449	1.80962	3.75647	3.94712	1.79035	4.05235	3.16322	2.83853	2.38299	1.23271	3.49343	0.792242	6.23565	1.61783	5.93876	5.76257	3.3876	4.21304	6.17761	5.784	4.88667	1.58019	4.51311	3.62085	4.1513	6.35565	3.31602	5.44656	4.0757	5.66497	2.94924	4.90288	5.92619	1.90635	4.66754	4.86053	5.76421	5.98641	1.62359	5.49562	6.11129	6.00958	6.36045
3.75	3.87869	5.7771	3.70416	4.81272	1.44961	1.17595	4.23153	1.73886	3.7114	3.869	1.82692	4.10285	3.09758	2.78182	2.29699	1.13693	3.41926	0.70317	6.22047	1.53426	5.88787	5.70467	3.43766	4.1751	6.1709	5.75649	4.83433	1.49076	4.44853	3.66883	4.09093	6.35359	3.26457	5.39374	4.03412	5.60452	2.87911	4.87528	5.90528	1.84194	4.63378	4.80796	5.70646	5.96832	1.53672	5.46288	6.11119	5.99795	6.3484
3.775	3.81244	5.75088	3.62228	4.74031	1.37323	1.084	4.18857	1.66809	3.66633	3.79086	1.86349	4.1533	3.03194	2.72512	2.21099	1.04115	3.3451	0.614099	6.2053	1.4507	5.83533	5.64595	3.48771	4.13716	6.15928	5.72899	4.78198	1.40133	4.38393	3.7168	4.03054	6.34716	3.21311	5.34083	3.99255	5.54321	2.80898	4.84767	5.88438	1.77753	4.60002	4.75536	5.64761	5.95022	1.44984	5.43014	6.1061	5.98165	6.3318
3.8	3.7462	5.72467	3.54037	4.66763	1.29685	0.992047	4.1456	1.59733	3.62126	3.7127	1.90006	4.20371	2.96629	2.66842	2.12499	0.945375	3.27092	0.525027	6.19012	1.36713	5.7813	5.58649	3.53776	4.09922	6.14293	5.70149	4.72961	1.3119	4.31931	3.76475	3.97016	6.3365	3.16166	5.28783	3.95097	5.48115	2.73885	4.82006	5.86348	1.71313	4.56626	4.70275	5.5878	5.93212	1.36296	5.3974	6.09615	5.96093	6.31092
3.825	3.67994	5.69845	3.45845	4.59471	1.22047	0.900094	4.10264	1.52656	3.57619	3.63452	1.93664	4.25406	2.90065	2.61171	2.03899	0.849598	3.19675	0.435956	6.17494	1.28356	5.72597	5.52639	3.5878	4.06128	6.12211	5.67399	4.67723	1.22247	4.25468	3.81269	3.90977	6.32183	3.11021	5.23475	3.9094	5.41843	2.66872	4.79246	5.84258	1.64872	4.53251	4.65013	5.52715	5.91403	1.27609	5.36466	6.08152	5.93604	6.28602
3.85	3.61369	5.67223	3.37652	4.5216	1.14409	0.808141	4.05968	1.4558	3.53112	3.55632	1.97321	4.30435	2.83501	2.55501	1.95299	0.753822	3.12257	0.346884	6.15976	1.2	5.66948	5.46573	3.63783	4.02334	6.09708	5.64648	4.62483	1.13304	4.19002	3.8606	3.84937	6.30333	3.05876	5.18161	3.86782	5.35513	2.59859	4.76485	5.82167	1.58431	4.49875	4.5975	5.46575	5.89593	1.18921	5.33191	6.06245	5.90726	6.2574
3.875	3.54743	5.64602	3.29457	4.44832	1.06771	0.716188	4.01671	1.38503	3.48605	3.47812	2.00978	4.35458	2.76936	2.4983	1.86699	0.658045	3.04839	0.257813	6.14458	1.11643	5.61196	5.40457	3.68784	3.9854	6.06813	5.61898	4.57243	1.04361	4.12536	3.90849	3.78898	6.28124	3.00731	5.12841	3.82624	5.29133	2.52846	4.73724	5.80077	1.5199	4.46499	4.54487	5.40371	5.87783	1.10233	5.29917	6.03917	5.87486	6.22534
3.9	3.48116	5.6198	3.21262	4.3749	0.991329	0.624234	3.97375	1.31426	3.44098	3.3999	2.04635	4.40472	2.70372	2.4416	1.78099	0.562268	2.97421	0.168741	6.1294	1.03286	5.55353	5.34298	3.73785	3.94746	6.03554	5.59147	4.52002	0.954178	4.06068	3.95635	3.72858	6.25579	2.95585	5.07516	3.78467	5.2271	2.45833	4.70964	5.77987	1.45549	4.43123	4.49222	5.34109	5.85974	1.01545	5.26642	6.01195	5.83915	6.19012
3.925	3.41489	5.59358	3.13066	4.30136	0.914948	0.532281	3.93078	1.2435	3.39591	3.32167	2.08292	4.45478	2.63807	2.3849	1.69498	0.466491	2.90002	0.0796693	6.11422	0.949296	5.49431	5.28101	3.78783	3.90952	5.99961	5.56396	4.4676	0.864747	3.99599	4.00418	3.66818	6.22722	2.9044	5.02186	3.74309	5.16248	2.3882	4.68203	5.75897	1.39109	4.39747	4.43957	5.27799	5.84164	0.928577	5.23367	5.98106	5.80039	6.15203
3.95	3.34862	5.56736	3.04869	4.22772	0.838568	0.440327	3.88782	1.17273	3.35084	3.24344	2.11949	4.50475	2.57243	2.32819	1.60898	0.370714	2.82584	-0.00940245	6.09904	0.86573	5.43438	5.21871	3.83781	3.87158	5.96061	5.53646	4.41517	0.775316	3.9313	4.05198	3.60777	6.19576	2.85295	4.96852	3.70152	5.09754	2.31806	4.65442	5.73806	1.32668	4.36372	4.38691	5.21445	5.82354	0.841699	5.20092	5.94679	5.75887	6.11131
3.975	3.28235	5.54114	2.96672	4.15399	0.762187	0.348374	3.84486	1.10197	3.30577	3.1652	2.15606	4.5546	2.50678	2.27149	1.52298	0.274937	2.75165	-0.0984742	6.08386	0.782163	5.37385	5.15613	3.88776	3.83364	5.91882	5.50895	4.36274	0.685885	3.86659	4.09975	3.54737	6.16163	2.8015	4.91515	3.65994	5.03231	2.24793	4.62682	5.71716	1.26227	4.32996	4.33424	5.15053	5.80545	0.754821	5.16817	5.90941	5.71484	6.06822
4	3.21608	5.51492	2.88474	4.0802	0.685806	0.25642	3.80189	1.0312	3.2607	3.08695	2.19263	4.60434	2.44113	2.21478	1.43697	0.179159	2.67746	-0.187546	6.06868	0.698596	5.31277	5.09329	3.93769	3.7957	5.8745	5.48144	4.3103	0.596454	3.80188	4.14747	3.48696	6.12507	2.75005	4.86175	3.61836	4.96683	2.1778	4.59921	5.69626	1.19786	4.2962	4.28157	5.08629	5.78735	0.667943	5.13541	5.86919	5.66856	6.02298
4.025	3.1498	5.4887	2.80276	4.00634	0.609425	0.164467	3.75893	0.960439	3.21563	3.0087	2.2292	4.65394	2.37549	2.15808	1.35097	0.0833824	2.60327	-0.276618	6.05351	0.615029	5.25123	5.03024	3.9876	3.75776	5.8279	5.45393	4.25786	0.507023	3.73717	4.19515	3.42656	6.08628	2.69859	4.80832	3.57679	4.90114	2.10767	4.57161	5.67535	1.13346	4.26244	4.2289	5.02176	5.76925	0.581066	5.10266	5.82639	5.62025	5.97581
4.05	3.08353	5.46248	2.72078	3.93243	0.533045	0.0725132	3.71596	0.889674	3.17056	2.93045	2.26577	4.70339	2.30984	2.10137	1.26496	-0.0123947	2.52908	-0.365689	6.03833	0.531462	5.18927	4.96699	4.03749	3.71982	5.77925	5.42642	4.20541	0.417592	3.67245	4.24278	3.36615	6.04546	2.64714	4.75486	3.53521	4.83526	2.03753	4.544	5.65445	1.06905	4.22868	4.17622	4.95699	5.75116	0.494188	5.0699	5.78126	5.57014	5.92691
4.075	3.01725	5.43626	2.63879	3.85847	0.456664	-0.0194404	3.673	0.818908	3.12549	2.85219	2.30234	4.75267	2.2442	2.04467	1.17896	-0.108172	2.45489	-0.454761	6.02315	0.447895	5.12696	4.90358	4.08734	3.68188	5.72877	5.39891	4.15296	0.328161	3.60772	4.29035	3.30574	6.0028	2.59569	4.70138	3.49363	4.76922	1.9674	4.51639	5.63355	1.00464	4.19493	4.12353	4.89201	5.73306	0.40731	5.03715	5.73402	5.51842	5.87646
4.1	2.95097	5.41004	2.5568	3.78448	0.380283	-0.111394	3.63004	0.748143	3.08042	2.77393	2.33891	4.80175	2.17855	1.98797	1.09296	-0.203949	2.38069	-0.543833	6.00797	0.364328	5.06433	4.84003	4.13717	3.64394	5.67665	5.3714	4.10051	0.23873	3.54299	4.33786	3.24533	5.95847	2.54424	4.64789	3.45206	4.70304	1.89727	4.48879	5.61265	0.940232	4.16117	4.07085	4.82684	5.71496	0.320432	5.00439	5.68491	5.46527	5.82462
4.125	2.88469	5.38382	2.47482	3.71046	0.303902	-0.203348	3.58707	0.677378	3.03535	2.69567	2.37548	4.85063	2.1129	1.93126	1.00695	-0.299726	2.3065	-0.632905	5.99279	0.280761	5.00143	4.77635	4.18695	3.606	5.62308	5.34389	4.04805	0.149299	3.47826	4.3853	3.18492	5.91264	2.49278	4.59438	3.41048	4.63675	1.82713	4.46118	5.59174	0.875824	4.12741	4.01816	4.76152	5.69687	0.233554	4.97164	5.63411	5.41085	5.77155
4.15	2.81841	5.3576	2.39283	3.63642	0.227521	-0.295301	3.54411	0.606613	2.99028	2.61741	2.41204	4.89926	2.04726	1.87456	0.920947	-0.395503	2.23231	-0.721977	5.97761	0.197194	4.9383	4.71256	4.2367	3.56806	5.56822	5.31638	3.99559	0.0598678	3.41353	4.43266	3.12451	5.86546	2.44133	4.54085	3.36891	4.57035	1.757	4.43357	5.57084	0.811417	4.09365	3.96547	4.69605	5.67877	0.146676	4.93888	5.58181	5.35532	5.71739
4.175	2.75213	5.33138	2.31083	3.56235	0.151141	-0.387255	3.50114	0.535847	2.94521	2.53914	2.44861	4.94763	1.98161	1.81785	0.834943	-0.49128	2.15812	-0.811048	5.96243	0.113627	4.87496	4.64868	4.2864	3.53012	5.51221	5.28886	3.94313	-0.0295633	3.34879	4.47993	3.0641	5.81706	2.38988	4.48731	3.32733	4.50386	1.68687	4.40597	5.54994	0.747009	4.05989	3.91278	4.63047	5.66067	0.059798	4.90612	5.52818	5.2988	5.66225
4.2	2.68585	5.30516	2.22884	3.48826	0.0747599	-0.479208	3.45818	0.465082	2.90014	2.46088	2.48518	4.99571	1.91597	1.76115	0.748938	-0.587057	2.08392	-0.90012	5.94725	0.0300594	4.81144	4.58472	4.33605	3.49218	5.4552	5.26135	3.89067	-0.118994	3.28406	4.52711	3.00368	5.76757	2.33843	4.43376	3.28575	4.4373	1.61674	4.37836	5.52903	0.682601	4.02614	3.86009	4.56478	5.64258	-0.02708	4.87336	5.47336	5.24142	5.60624
4.225	2.61956	5.27894	2.14685	3.41416	-0.0016209	-0.571162	3.41521	0.394317	2.85507	2.38261	2.52174	5.04345	1.85032	1.70445	0.662934	-0.682835	2.00973	-0.989192	5.93207	-0.0535076	4.74777	4.52069	4.38564	3.45424	5.39729	5.23384	3.8382	-0.208426	3.21932	4.57417	2.94327	5.7171	2.28698	4.3802	3.24418	4.37067	1.5466	4.35075	5.50813	0.618193	3.99238	3.80739	4.49901	5.62448	-0.113958	4.8406	5.41751	5.18328	5.54948
4.25	2.55328	5.25271	2.06486	3.34004	-0.0780017	-0.663116	3.37225	0.323552	2.81	2.30434	2.55831	5.09082	1.78467	1.64774	0.576929	-0.778612	1.93553	-1.07826	5.91689	-0.137075	4.68396	4.45659	4.43517	3.4163	5.33861	5.20633	3.78573	-0.297857	3.15458	4.62112	2.88286	5.66576	2.23552	4.32663	3.2026	4.30398	1.47647	4.32315	5.48723	0.553785	3.95862	3.75469	4.43316	5.60638	-0.200836	4.80784	5.36073	5.12448	5.49204
4.275	2.487	5.22649	1.98286	3.26591	-0.154382	-0.755069	3.32928	0.252787	2.76493	2.22608	2.59487	5.13778	1.71903	1.59104	0.490925	-0.874389	1.86134	-1.16734	5.90172	-0.220642	4.62004	4.39245	4.48462	3.37836	5.27925	5.17881	3.73327	-0.387288	3.08984	4.66793	2.82244	5.61365	2.18407	4.27306	3.16103	4.23725	1.40634	4.29554	5.46633	0.489377	3.92486	3.702	4.36724	5.58829	-0.287714	4.77508	5.30315	5.0651	5.43401
4.3	2.42072	5.20027	1.90087	3.19178	-0.230763	-0.847023	3.28632	0.182021	2.71986	2.14781	2.63144	5.18429	1.65338	1.53433	0.40492	-0.970166	1.78715	-1.25641	5.88654	-0.304209	4.55601	4.32826	4.534	3.34042	5.21928	5.1513	3.6808	-0.476719	3.02509	4.71459	2.76203	5.56084	2.13262	4.21947	3.11945	4.17047	1.3362	4.26794	5.44542	0.42497	3.8911	3.6493	4.30127	5.57019	-0.374592	4.74232	5.24485	5.00521	5.37545
4.325	2.35443	5.17405	1.81887	3.11763	-0.307144	-0.938977	3.24336	0.111256	2.67479	2.06954	2.668	5.23028	1.58774	1.47763	0.318915	-1.06594	1.71295	-1.34548	5.87136	-0.387776	4.4919	4.26402	4.58328	3.30248	5.15879	5.12379	3.62833	-0.56615	2.96035	4.76109	2.70162	5.50742	2.08117	4.16588	3.07787	4.10366	1.26607	4.24033	5.42452	0.360562	3.85735	3.5966	4.23524	5.55209	-0.46147	4.70956	5.18593	4.94488	5.31644
4.35	2.28815	5.14782	1.73688	3.04348	-0.383525	-1.03093	3.20039	0.0404908	2.62972	1.99127	2.70456	5.27571	1.52209	1.42092	0.232911	-1.16172	1.63876	-1.43455	5.85618	-0.471343	4.42772	4.19976	4.63246	3.26454	5.09784	5.09628	3.57586	-0.655582	2.8956	4.8074	2.6412	5.45345	2.02972	4.11229	3.0363	4.03681	1.19594	4.21272	5.40362	0.296154	3.82359	3.5439	4.16918	5.534	-0.548348	4.6768	5.12647	4.88416	5.25702
4.375	2.22186	5.1216	1.65488	2.96933	-0.459906	-1.12288	3.15743	-0.0302744	2.58465	1.913	2.74112	5.32052	1.45644	1.36422	0.146906	-1.2575	1.56456	-1.52362	5.841	-0.55491	4.36347	4.13547	4.68153	3.22661	5.03649	5.06876	3.52338	-0.745013	2.83086	4.85351	2.58079	5.399	1.97826	4.05869	2.99472	3.96995	1.1258	4.18512	5.38271	0.231746	3.78983	3.49119	4.10308	5.5159	-0.635226	4.64404	5.06652	4.82311	5.19725
4.4	2.15558	5.09538	1.57288	2.89517	-0.536286	-1.21484	3.11446	-0.10104	2.53958	1.83473	2.77768	5.36463	1.3908	1.30752	0.0609017	-1.35327	1.49037	-1.61269	5.82582	-0.638477	4.29916	4.07115	4.73047	3.18867	4.97479	5.04125	3.47091	-0.834444	2.76611	4.89939	2.52037	5.34411	1.92681	4.00508	2.95314	3.90305	1.05567	4.15751	5.36181	0.167338	3.75607	3.43849	4.03695	5.4978	-0.722104	4.61128	5.00616	4.76176	5.13717
4.425	2.0893	5.06916	1.49089	2.821	-0.612667	-1.30679	3.0715	-0.171805	2.49451	1.75646	2.81424	5.40798	1.32515	1.25081	-0.0251029	-1.44905	1.41617	-1.70177	5.81064	-0.722044	4.2348	4.0068	4.77927	3.15073	4.9128	5.01373	3.41844	-0.923875	2.70136	4.94501	2.45996	5.28885	1.87536	3.95147	2.91157	3.83614	0.985535	4.1299	5.34091	0.10293	3.72231	3.38579	3.97079	5.47971	-0.808982	4.57852	4.94544	4.70017	5.07682
4.45	2.02301	5.04293	1.40889	2.74683	-0.689048	-1.39874	3.02853	-0.24257	2.44944	1.67819	2.8508	5.4505	1.2595	1.19411	-0.111108	-1.54483	1.34198	-1.79084	5.79546	-0.805611	4.17041	3.94244	4.82791	3.11279	4.85053	4.98622	3.36596	-1.01331	2.63662	4.99035	2.39955	5.23325	1.82391	3.89786	2.86999	3.76921	0.915401	4.1023	5.32001	0.0385225	3.68855	3.33308	3.90461	5.46161	-0.89586	4.54575	4.8844	4.63835	5.01623
4.475	1.95673	5.01671	1.3269	2.67266	-0.765429	-1.4907	2.98557	-0.313335	2.40437	1.59992	2.88736	5.49208	1.19386	1.1374	-0.197112	-1.64061	1.26778	-1.87991	5.78028	-0.889179	4.10597	3.87807	4.87637	3.07485	4.78804	4.95871	3.31349	-1.10274	2.57187	5.03538	2.33913	5.17736	1.77245	3.84425	2.82842	3.70227	0.845268	4.07469	5.2991	-0.0258853	3.6548	3.28038	3.83841	5.44351	-0.982738	4.51299	4.82309	4.57634	4.95543
4.5	1.89044	4.99049	1.2449	2.59849	-0.84181	-1.58265	2.9426	-0.384101	2.3593	1.52165	2.92391	5.53266	1.12821	1.0807	-0.283117	-1.73638	1.19359	-1.96898	5.76511	-0.972746	4.04151	3.81367	4.92463	3.03691	4.72535	4.93119	3.26101	-1.19217	2.50712	5.08006	2.27872	5.1212	1.721	3.79063	2.78684	3.63532	0.775134	4.04708	5.2782	-0.0902932	3.62104	3.22768	3.77219	5.42542	-1.06962	4.48023	4.76153	4.51416	4.89446
4.525	1.82416	4.96426	1.1629	2.52431	-0.91819	-1.67461	2.89964	-0.454866	2.31423	1.44338	2.96046	5.57213	1.06256	1.024	-0.369121	-1.83216	1.11939	-2.05805	5.74993	-1.05631	3.97702	3.74927	4.97268	2.99897	4.66249	4.90368	3.20854	-1.2816	2.44237	5.12436	2.2183	5.06481	1.66955	3.73701	2.74526	3.56835	0.705001	4.01948	5.2573	-0.154701	3.58728	3.17497	3.70595	5.40732	-1.15649	4.44747	4.69977	4.45185	4.83332
4.55	1.75787	4.93804	1.08091	2.45013	-0.994571	-1.76656	2.85667	-0.525631	2.26916	1.3651	2.99702	5.6104	0.996918	0.967292	-0.455126	-1.92794	1.0452	-2.14713	5.73475	-1.13988	3.9125	3.68486	5.02047	2.96103	4.59948	4.87616	3.15606	-1.37103	2.37763	5.16824	2.15789	5.00822	1.6181	3.68339	2.70369	3.50138	0.634867	3.99187	5.23639	-0.219109	3.55352	3.12227	3.63971	5.38922	-1.24337	4.4147	4.63782	4.3894	4.77205
4.575	1.69159	4.91182	0.998911	2.37596	-1.07095	-1.85851	2.81371	-0.596396	2.22409	1.28683	3.03357	5.64735	0.931272	0.910587	-0.541131	-2.02371	0.971002	-2.2362	5.71957	-1.22345	3.84797	3.62043	5.06799	2.92309	4.53634	4.84865	3.10359	-1.46046	2.31288	5.21165	2.09747	4.95145	1.56664	3.62977	2.66211	3.43439	0.564734	3.96426	5.21549	-0.283517	3.51976	3.06956	3.57345	5.37113	-1.33025	4.38194	4.57572	4.32685	4.71066
4.6	1.62531	4.88559	0.916915	2.30178	-1.14733	-1.95047	2.77074	-0.667162	2.17902	1.20856	3.07011	5.68288	0.865625	0.853883	-0.627135	-2.11949	0.896807	-2.32527	5.70439	-1.30701	3.78341	3.556	5.1152	2.88515	4.47309	4.82113	3.05111	-1.54989	2.24813	5.25454	2.03706	4.89452	1.51519	3.57615	2.62053	3.3674	0.494601	3.93666	5.19459	-0.347925	3.48601	3.01685	3.50719	5.35303	-1.41713	4.34918	4.51348	4.26421	4.64916
4.625	1.55902	4.85937	0.834918	2.2276	-1.22371	-2.04242	2.72778	-0.737927	2.13395	1.13029	3.10666	5.71688	0.799979	0.797179	-0.71314	-2.21527	0.822612	-2.41434	5.68921	-1.39058	3.71884	3.49157	5.16207	2.84721	4.40974	4.79362	2.99863	-1.63932	2.18338	5.29687	1.97664	4.83746	1.46374	3.52252	2.57896	3.30041	0.424467	3.90905	5.17369	-0.412332	3.45225	2.96415	3.44091	5.33493	-1.50401	4.31641	4.45112	4.20148	4.58757
4.65	1.49274	4.83315	0.752922	2.15341	-1.30009	-2.13437	2.68481	-0.808692	2.08888	1.05202	3.1432	5.74924	0.734333	0.740475	-0.799145	-2.31105	0.748417	-2.50341	5.67403	-1.47415	3.65426	3.42712	5.20856	2.80927	4.34631	4.7661	2.94615	-1.72876	2.11863	5.33857	1.91623	4.78027	1.41229	3.46889	2.53738	3.23341	0.354333	3.88145	5.15278	-0.47674	3.41849	2.91144	3.37463	5.31684	-1.59088	4.28365	4.38866	4.13869	4.5259
4.675	1.42645	4.80692	0.670925	2.07923	-1.37648	-2.22633	2.64185	-0.879457	2.04381	0.973747	3.17974	5.77983	0.668686	0.683771	-0.885149	-2.40682	0.674222	-2.59248	5.65885	-1.55772	3.58967	3.36267	5.25463	2.77133	4.2828	4.73859	2.89368	-1.81819	2.05388	5.37958	1.85581	4.72297	1.36084	3.41526	2.49581	3.16641	0.2842	3.85384	5.13188	-0.541148	3.38473	2.85874	3.30835	5.29874	-1.67776	4.25089	4.32611	4.07583	4.46417
4.7	1.36017	4.7807	0.588929	2.00505	-1.45286	-2.31828	2.59888	-0.950223	1.99874	0.895476	3.21628	5.80855	0.60304	0.627067	-0.971154	-2.5026	0.600027	-2.68156	5.64367	-1.64128	3.52507	3.29822	5.30023	2.73339	4.21923	4.71107	2.8412	-1.90762	1.98913	5.41985	1.7954	4.66558	1.30938	3.36164	2.45423	3.0994	0.214066	3.82623	5.11098	-0.605556	3.35097	2.80603	3.24206	5.28064	-1.76464	4.21812	4.26349	4.01292	4.40237
4.725	1.29388	4.75448	0.506932	1.93086	-1.52924	-2.41023	2.55592	-1.02099	1.95367	0.817204	3.25281	5.83527	0.537393	0.570363	-1.05716	-2.59838	0.525832	-2.77063	5.62849	-1.72485	3.46046	3.23376	5.34531	2.69545	4.15561	4.68356	2.78872	-1.99705	1.92438	5.45929	1.73498	4.60811	1.25793	3.30801	2.41265	3.03239	0.143933	3.79863	5.09007	-0.669964	3.31722	2.75332	3.17576	5.26255	-1.85152	4.18536	4.20079	3.94997	4.34053
4.75	1.2276	4.72825	0.424935	1.85668	-1.60562	-2.50219	2.51295	-1.09175	1.9086	0.738933	3.28934	5.8599	0.471747	0.513658	-1.14316	-2.69415	0.451637	-2.8597	5.61332	-1.80842	3.39585	3.1693	5.38981	2.65751	4.09194	4.65604	2.73624	-2.08648	1.85964	5.49783	1.67457	4.55057	1.20648	3.25438	2.37108	2.96538	0.0737994	3.77102	5.06917	-0.734372	3.28346	2.70062	3.10946	5.24445	-1.9384	4.1526	4.13804	3.88697	4.27863
4.775	1.16131	4.70203	0.342939	1.7825	-1.682	-2.59414	2.46999	-1.16252	1.86353	0.660661	3.32587	5.88232	0.406101	0.456954	-1.22917	-2.78993	0.377442	-2.94877	5.59814	-1.89198	3.33122	3.10484	5.43368	2.61957	4.02823	4.62853	2.68377	-2.17591	1.79489	5.5354	1.61415	4.49296	1.15503	3.20074	2.3295	2.89836	0.00366594	3.74341	5.04827	-0.798779	3.2497	2.64791	3.04316	5.22635	-2.02527	4.11983	4.07524	3.82395	4.2167
4.8	1.09503	4.67581	0.260942	1.70831	-1.75838	-2.6861	2.42703	-1.23328	1.81846	0.582389	3.36239	5.90244	0.340454	0.40025	-1.31517	-2.88571	0.303246	-3.03784	5.58296	-1.97555	3.26659	3.04038	5.47685	2.58163	3.96449	4.60101	2.63129	-2.26534	1.73014	5.5719	1.55374	4.4353	1.10357	3.14711	2.28792	2.83134	-0.0664676	3.71581	5.02736	-0.863187	3.21594	2.5952	2.97686	5.20826	-2.11215	4.08707	4.0124	3.76089	4.15474
4.825	1.02874	4.64958	0.178945	1.63413	-1.83476	-2.77805	2.38406	-1.30405	1.7734	0.504118	3.39891	5.92018	0.274808	0.343546	-1.40118	-2.98149	0.229051	-3.12692	5.56778	-2.05912	3.20196	2.97591	5.51924	2.54369	3.90071	4.5735	2.57881	-2.35477	1.66539	5.60726	1.49332	4.37759	1.05212	3.09348	2.24635	2.76432	-0.136601	3.6882	5.00646	-0.927595	3.18218	2.54249	2.91055	5.19016	-2.19903	4.0543	3.94951	3.69781	4.09274
4.85	0.962456	4.62336	0.0969487	1.55994	-1.91114	-2.87	2.3411	-1.37481	1.72833	0.425846	3.43542	5.93545	0.209161	0.286842	-1.48718	-3.07726	0.154856	-3.21599	5.5526	-2.14269	3.13733	2.91144	5.56079	2.50575	3.83691	4.54598	2.52633	-2.44421	1.60064	5.64137	1.43291	4.31983	1.00067	3.03985	2.20477	2.6973	-0.206735	3.66059	4.98556	-0.992003	3.14842	2.48979	2.84424	5.17206	-2.28591	4.02154	3.8866	3.6347	4.03072
4.875	0.896172	4.59714	0.014952	1.48575	-1.98752	-2.96196	2.29813	-1.44558	1.68326	0.347575	3.47193	5.94819	0.143515	0.230138	-1.57319	-3.17304	0.0806611	-3.30506	5.53742	-2.22625	3.07269	2.84697	5.60141	2.46781	3.77309	4.51847	2.47385	-2.53364	1.53589	5.67415	1.37249	4.26204	0.949218	2.98622	2.1632	2.63028	-0.276868	3.63299	4.96466	-1.05641	3.11467	2.43708	2.77793	5.15397	-2.37279	3.98878	3.82366	3.57158	3.96868
4.9	0.829887	4.57091	-0.0670447	1.41157	-2.0639	-3.05391	2.25517	-1.51634	1.63819	0.269303	3.50843	5.95836	0.0778687	0.173433	-1.65919	-3.26882	0.00646592	-3.39413	5.52224	-2.30982	3.00804	2.7825	5.64101	2.42987	3.70924	4.49095	2.42138	-2.62307	1.47114	5.7055	1.31207	4.20421	0.897766	2.93258	2.12162	2.56326	-0.347002	3.60538	4.94375	-1.12082	3.08091	2.38437	2.71162	5.13587	-2.45967	3.95601	3.76069	3.50844	3.90662
4.925	0.763602	4.54469	-0.149041	1.33738	-2.14028	-3.14586	2.2122	-1.58711	1.59312	0.191031	3.54493	5.96591	0.0122223	0.116729	-1.7452	-3.36459	-0.0677292	-3.4832	5.50706	-2.39339	2.9434	2.71803	5.6795	2.39193	3.64538	4.46344	2.3689	-2.7125	1.40639	5.73532	1.25166	4.14636	0.846313	2.87895	2.08004	2.49624	-0.417135	3.57778	4.92285	-1.18523	3.04715	2.33166	2.6453	5.11777	-2.54654	3.92325	3.6977	3.44529	3.84454
4.95	0.697317	4.51846	-0.231038	1.2632	-2.21666	-3.23782	2.16924	-1.65787	1.54805	0.11276	3.58141	5.97083	-0.0534241	0.0600251	-1.8312	-3.46037	-0.141924	-3.57227	5.49188	-2.47695	2.87875	2.65355	5.71679	2.35399	3.58151	4.43592	2.31642	-2.80193	1.34164	5.76351	1.19124	4.08848	0.794861	2.82531	2.03847	2.42921	-0.487269	3.55017	4.90195	-1.24963	3.01339	2.27896	2.57899	5.09968	-2.63342	3.89048	3.6347	3.38212	3.78244
4.975	0.631032	4.49224	-0.313035	1.18901	-2.29304	-3.32977	2.12627	-1.72864	1.50298	0.0344879	3.6179	5.97311	-0.119071	0.00332091	-1.91721	-3.55615	-0.21612	-3.66135	5.47671	-2.56052	2.8141	2.58908	5.75278	2.31605	3.51762	4.4084	2.26394	-2.89136	1.27689	5.78997	1.13083	4.03058	0.743409	2.77168	1.99689	2.36219	-0.557402	3.52256	4.88104	-1.31404	2.97963	2.22625	2.51267	5.08158	-2.7203	3.85772	3.57168	3.31894	3.72034
5	0.564747	4.46602	-0.395031	1.11483	-2.36943	-3.42172	2.08331	-1.79941	1.45791	-0.0437838	3.65437	5.97276	-0.184717	-0.0533832	-2.00321	-3.65193	-0.290315	-3.75042	5.46153	-2.64409	2.74945	2.5246	5.78735	2.27811	3.45372	4.38089	2.21146	-2.98079	1.21214	5.81461	1.07041	3.97266	0.691957	2.71805	1.95531	2.29516	-0.627536	3.49496	4.86014	-1.37845	2.94588	2.17354	2.44636	5.06348	-2.80718	3.82495	3.50864	3.25576	3.65822
5.025	0.498462	4.43979	-0.477028	1.04064	-2.44581	-3.51368	2.04034	-1.87017	1.41284	-0.122055	3.69083	5.96982	-0.250363	-0.110087	-2.08921	-3.7477	-0.36451	-3.83949	5.44635	-2.72765	2.6848	2.46013	5.82041	2.24017	3.38981	4.35337	2.15898	-3.07022	1.14739	5.83734	1.01	3.91472	0.640504	2.66441	1.91374	2.22813	-0.697669	3.46735	4.83924	-1.44286	2.91212	2.12083	2.38004	5.04539	-2.89406	3.79219	3.44559	3.19256	3.5961
5.05	0.432177	4.41357	-0.559025	0.966454	-2.52219	-3.60563	1.99738	-1.94094	1.36777	-0.200327	3.72729	5.96431	-0.31601	-0.166792	-2.17522	-3.84348	-0.438705	-3.92856	5.43117	-2.81122	2.62014	2.39565	5.85184	2.20223	3.3259	4.32586	2.1065	-3.15966	1.08264	5.85806	0.949583	3.85677	0.589052	2.61078	1.87216	2.16111	-0.767803	3.43974	4.81833	-1.50727	2.87836	2.06813	2.31372	5.02729	-2.98093	3.75942	3.38254	3.12936	3.53396
5.075	0.365892	4.38734	-0.641022	0.892268	-2.59857	-3.69759	1.95441	-2.0117	1.3227	-0.278599	3.76373	5.9563	-0.381656	-0.223496	-2.26122	-3.93926	-0.5129	-4.01763	5.41599	-2.89479	2.55549	2.33117	5.88154	2.16429	3.26198	4.29834	2.05403	-3.24909	1.01789	5.8767	0.889168	3.7988	0.5376	2.55714	1.83059	2.09408	-0.837936	3.41214	4.79743	-1.57167	2.8446	2.01542	2.2474	5.00919	-3.06781	3.72666	3.31947	3.06615	3.47182
5.1	0.299607	4.36112	-0.723018	0.818081	-2.67495	-3.78954	1.91145	-2.08247	1.27763	-0.35687	3.80017	5.94584	-0.447302	-0.2802	-2.34723	-4.03503	-0.587095	-4.10671	5.40081	-2.97836	2.49083	2.2667	5.9094	2.12635	3.19805	4.27082	2.00155	-3.33852	0.953141	5.89318	0.828753	3.74083	0.486148	2.50351	1.78901	2.02705	-0.90807	3.38453	4.77653	-1.63608	2.81084	1.96271	2.18108	4.9911	-3.15469	3.6939	3.2564	3.00294	3.40967
5.125	0.233322	4.3349	-0.805015	0.743895	-2.75133	-3.88149	1.86848	-2.15323	1.23256	-0.435142	3.83659	5.93302	-0.512949	-0.336904	-2.43323	-4.13081	-0.66129	-4.19578	5.38563	-3.06192	2.42618	2.20222	5.93531	2.08841	3.13411	4.24331	1.94907	-3.42795	0.888392	5.90743	0.768337	3.68284	0.434695	2.44987	1.74743	1.96003	-0.978203	3.35692	4.75563	-1.70049	2.77709	1.91	2.11477	4.973	-3.24157	3.66113	3.19332	2.93973	3.34752
5.15	0.167037	4.30867	-0.887012	0.669709	-2.82771	-3.97345	1.82552	-2.224	1.18749	-0.513414	3.873	5.91792	-0.578595	-0.393608	-2.51924	-4.22659	-0.735486	-4.28485	5.37045	-3.14549	2.36152	2.13774	5.95917	2.05047	3.07018	4.21579	1.89659	-3.51738	0.823642	5.91942	0.707922	3.62485	0.383243	2.39624	1.70586	1.893	-1.04834	3.32932	4.73472	-1.7649	2.74333	1.8573	2.04845	4.9549	-3.32845	3.62837	3.13023	2.87651	3.28536
5.175	0.100752	4.28245	-0.969008	0.595523	-2.90409	-4.0654	1.78255	-2.29476	1.14242	-0.591685	3.90939	5.90063	-0.644242	-0.450312	-2.60524	-4.32237	-0.809681	-4.37392	5.35527	-3.22906	2.29686	2.07326	5.98088	2.01253	3.00623	4.18828	1.84411	-3.60681	0.758892	5.92908	0.647507	3.56684	0.331791	2.3426	1.66428	1.82597	-1.11847	3.30171	4.71382	-1.8293	2.70957	1.80459	1.98213	4.93681	-3.41532	3.5956	3.06714	2.81328	3.2232
5.2	0.034467	4.25622	-1.05101	0.521336	-2.98047	-4.15735	1.73959	-2.36553	1.09735	-0.669957	3.94577	5.88126	-0.709888	-0.507017	-2.69125	-4.41814	-0.883876	-4.46299	5.34009	-3.31262	2.23221	2.00878	6.00036	1.97459	2.94229	4.16076	1.79163	-3.69624	0.694143	5.93639	0.587091	3.50883	0.280339	2.28897	1.6227	1.75894	-1.1886	3.2741	4.69292	-1.89371	2.67581	1.75188	1.91581	4.91871	-3.5022	3.56284	3.00404	2.75006	3.16103
5.225	-0.031818	4.23	-1.133	0.44715	-3.05685	-4.24931	1.69662	-2.43629	1.05228	-0.748229	3.98213	5.85989	-0.775534	-0.563721	-2.77725	-4.51392	-0.958071	-4.55206	5.32492	-3.39619	2.16755	1.9443	6.01753	1.93665	2.87834	4.13325	1.73915	-3.78567	0.629393	5.94132	0.526676	3.45082	0.228886	2.23533	1.58113	1.69192	-1.25874	3.2465	4.67201	-1.95812	2.64205	1.69917	1.84949	4.90061	-3.58908	3.53007	2.94094	2.68683	3.09887
5.25	-0.098103	4.20377	-1.215	0.372964	-3.13323	-4.34126	1.65366	-2.50706	1.00721	-0.8265	4.01847	5.83665	-0.841181	-0.620425	-2.86326	-4.6097	-1.03227	-4.64114	5.30974	-3.47976	2.10289	1.87982	6.03231	1.89871	2.81439	4.10573	1.68668	-3.8751	0.564643	5.94388	0.466261	3.3928	0.177434	2.18169	1.53955	1.62489	-1.32887	3.21889	4.65111	-2.02253	2.60829	1.64647	1.78317	4.88252	-3.67596	3.49731	2.87784	2.62359	3.0367
5.275	-0.164388	4.17755	-1.297	0.298777	-3.20961	-4.43321	1.61069	-2.57782	0.962137	-0.904772	4.05479	5.81162	-0.906827	-0.677129	-2.94926	-4.70547	-1.10646	-4.73021	5.29456	-3.56333	2.03823	1.81535	6.04466	1.86077	2.75044	4.07821	1.6342	-3.96454	0.499893	5.94407	0.405845	3.33477	0.125982	2.12806	1.49797	1.55786	-1.399	3.19129	4.63021	-2.08694	2.57454	1.59376	1.71685	4.86442	-3.76284	3.46454	2.81474	2.56036	2.97452
5.3	-0.230673	4.15133	-1.37899	0.224591	-3.286	-4.52517	1.56773	-2.64859	0.917067	-0.983044	4.09109	5.78492	-0.972474	-0.733833	-3.03527	-4.80125	-1.18066	-4.81928	5.27938	-3.64689	1.97357	1.75087	6.05453	1.82283	2.68648	4.0507	1.58172	-4.05397	0.435144	5.94191	0.34543	3.27675	0.0745297	2.07442	1.4564	1.49083	-1.46914	3.16368	4.6093	-2.15134	2.54078	1.54105	1.65052	4.84632	-3.84971	3.43178	2.75163	2.49713	2.91235
5.325	-0.296958	4.1251	-1.46099	0.150405	-3.36238	-4.61712	1.52476	-2.71935	0.871997	-1.06132	4.12736	5.75666	-1.03812	-0.790537	-3.12127	-4.89703	-1.25485	-4.90835	5.2642	-3.73046	1.90891	1.68639	6.06188	1.78489	2.62253	4.02318	1.52924	-4.1434	0.370394	5.93742	0.285015	3.21871	0.0230774	2.02079	1.41482	1.4238	-1.53927	3.13607	4.5884	-2.21575	2.50702	1.48834	1.5842	4.82823	-3.93659	3.39901	2.68852	2.43389	2.85017
5.35	-0.363243	4.09888	-1.54299	0.0762184	-3.43876	-4.70908	1.4818	-2.79012	0.826927	-1.13959	4.16361	5.72693	-1.10377	-0.847241	-3.20727	-4.99281	-1.32905	-4.99742	5.24902	-3.81403	1.84425	1.62191	6.06671	1.74695	2.55857	3.99567	1.47676	-4.23283	0.305644	5.93066	0.2246	3.16068	-0.0283748	1.96715	1.37325	1.35677	-1.60941	3.10847	4.5675	-2.28016	2.47326	1.43563	1.51788	4.81013	-4.02347	3.36625	2.62541	2.37065	2.78799
5.375	-0.429528	4.07265	-1.62498	0.00203207	-3.51514	-4.80103	1.43883	-2.86088	0.781857	-1.21786	4.19983	5.69583	-1.16941	-0.903946	-3.29328	-5.08858	-1.40324	-5.08649	5.23384	-3.89759	1.77959	1.55743	6.06901	1.70901	2.49461	3.96815	1.42428	-4.32226	0.240894	5.92166	0.164184	3.10264	-0.0798271	1.91352	1.33167	1.28974	-1.67954	3.08086	4.5466	-2.34457	2.4395	1.38293	1.45156	4.79203	-4.11035	3.33348	2.5623	2.30742	2.72581
5.4	-0.495813	4.04643	-1.70698	-0.0721543	-3.59152	-4.89298	1.39587	-2.93165	0.736787	-1.29613	4.23602	5.66347	-1.23506	-0.96065	-3.37928	-5.18436	-1.47744	-5.17557	5.21866	-3.98116	1.71493	1.49295	6.06879	1.67107	2.43065	3.94063	1.3718	-4.41169	0.176145	5.9105	0.103769	3.0446	-0.131279	1.85988	1.29009	1.22272	-1.74967	3.05325	4.52569	-2.40898	2.40575	1.33022	1.38524	4.77394	-4.19723	3.30072	2.49918	2.24418	2.66363
5.425	-0.562098	4.02021	-1.78898	-0.146341	-3.6679	-4.98494	1.3529	-3.00241	0.691717	-1.3744	4.27218	5.62993	-1.30071	-1.01735	-3.46529	-5.28014	-1.55163	-5.26464	5.20348	-4.06473	1.65027	1.42847	6.06608	1.63313	2.36669	3.91312	1.31932	-4.50112	0.111395	5.89724	0.0433537	2.98656	-0.182732	1.80624	1.24852	1.15569	-1.81981	3.02565	4.50479	-2.47338	2.37199	1.27751	1.31892	4.75584	-4.2841	3.26795	2.43607	2.18094	2.60145
5.45	-0.628383	3.99398	-1.87097	-0.220527	-3.74428	-5.07689	1.30994	-3.07318	0.646647	-1.45267	4.3083	5.5953	-1.36635	-1.07406	-3.55129	-5.37591	-1.62583	-5.35371	5.1883	-4.1483	1.58561	1.36399	6.06093	1.59519	2.30273	3.8856	1.26684	-4.59055	0.0466452	5.88196	-0.0170616	2.92851	-0.234184	1.75261	1.20694	1.08866	-1.88994	2.99804	4.48389	-2.53779	2.33823	1.2248	1.2526	4.73774	-4.37098	3.23519	2.37295	2.1177	2.53927
5.475	-0.694668	3.96776	-1.95297	-0.294713	-3.82066	-5.16884	1.26697	-3.14394	0.601577	-1.53095	4.34438	5.55967	-1.432	-1.13076	-3.6373	-5.47169	-1.70002	-5.44278	5.17313	-4.23186	1.52095	1.29951	6.05338	1.55725	2.23876	3.85809	1.21437	-4.67999	-0.0181045	5.86473	-0.0774769	2.87047	-0.285636	1.69897	1.16536	1.02163	-1.96007	2.97043	4.46298	-2.6022	2.30447	1.17209	1.18628	4.71965	-4.45786	3.20242	2.30983	2.05445	2.47709
5.5	-0.760953	3.94153	-2.03497	-0.3689	-3.89704	-5.2608	1.22401	-3.21471	0.556508	-1.60922	4.38042	5.52312	-1.49764	-1.18747	-3.7233	-5.56747	-1.77422	-5.53185	5.15795	-4.31543	1.45629	1.23503	6.04349	1.51931	2.1748	3.83057	1.16189	-4.76942	-0.0828543	5.84565	-0.137892	2.81242	-0.337088	1.64534	1.12379	0.954601	-2.03021	2.94283	4.44208	-2.66661	2.27071	1.11939	1.11996	4.70155	-4.54474	3.16966	2.24672	1.99121	2.4149
5.525	-0.827238	3.91531	-2.11696	-0.443086	-3.97342	-5.35275	1.18105	-3.28548	0.511438	-1.68749	4.41641	5.48572	-1.56329	-1.24417	-3.80931	-5.66325	-1.84841	-5.62093	5.14277	-4.399	1.39163	1.17055	6.03134	1.48137	2.11084	3.80305	1.10941	-4.85885	-0.147604	5.8248	-0.198308	2.75437	-0.388541	1.5917	1.08221	0.887572	-2.10034	2.91522	4.42118	-2.73101	2.23695	1.06668	1.05364	4.68345	-4.63162	3.13689	2.1836	1.92797	2.35272
5.55	-0.893523	3.88908	-2.19896	-0.517273	-4.0498	-5.44471	1.13808	-3.35624	0.466368	-1.76576	4.45235	5.44754	-1.62894	-1.30087	-3.89531	-5.75902	-1.92261	-5.71	5.12759	-4.48256	1.32697	1.10607	6.01701	1.44343	2.04687	3.77554	1.05693	-4.94828	-0.212354	5.80227	-0.258723	2.69633	-0.439993	1.53806	1.04064	0.820544	-2.17047	2.88762	4.40027	-2.79542	2.2032	1.01397	0.987314	4.66536	-4.71849	3.10413	2.12048	1.86473	2.29053
5.575	-0.959808	3.86286	-2.28096	-0.591459	-4.12618	-5.53666	1.09512	-3.42701	0.421298	-1.84403	4.48823	5.40864	-1.69458	-1.35758	-3.98132	-5.8548	-1.9968	-5.79907	5.11241	-4.56613	1.26231	1.04159	6.00058	1.40549	1.98291	3.74802	1.00445	-5.03771	-0.277104	5.77815	-0.319138	2.63828	-0.491445	1.48443	0.99906	0.753515	-2.24061	2.86001	4.37937	-2.85983	2.16944	0.961264	0.920993	4.64726	-4.80537	3.07136	2.05736	1.80148	2.22835
5.6	-1.02609	3.83664	-2.36295	-0.665645	-4.20256	-5.62861	1.05215	-3.49777	0.376228	-1.9223	4.52406	5.3691	-1.76023	-1.41428	-4.06732	-5.95058	-2.071	-5.88814	5.09723	-4.6497	1.19765	0.977111	5.98214	1.36755	1.91895	3.72051	0.951972	-5.12714	-0.341853	5.75254	-0.379553	2.58022	-0.542897	1.43079	0.957483	0.686486	-2.31074	2.8324	4.35847	-2.92424	2.13568	0.908556	0.854671	4.62916	-4.89225	3.0386	1.99424	1.73824	2.16616
5.625	-1.09238	3.81041	-2.44495	-0.739832	-4.27895	-5.72057	1.00919	-3.56854	0.331158	-2.00058	4.55982	5.32896	-1.82588	-1.47099	-4.15333	-6.04635	-2.14519	-5.97721	5.08205	-4.73327	1.13299	0.912631	5.9618	1.32961	1.85498	3.69299	0.899493	-5.21657	-0.406603	5.72551	-0.439969	2.52217	-0.59435	1.37716	0.915907	0.619457	-2.38087	2.8048	4.33757	-2.98865	2.10192	0.855848	0.78835	4.61106	-4.97913	3.00583	1.93112	1.675	2.10398
5.65	-1.15866	3.78419	-2.52695	-0.814018	-4.35533	-5.81252	0.966221	-3.6393	0.286088	-2.07885	4.59551	5.28827	-1.89152	-1.52769	-4.23933	-6.14213	-2.21939	-6.06628	5.06687	-4.81683	1.06833	0.848151	5.93964	1.29167	1.79102	3.66547	0.847014	-5.306	-0.471353	5.69717	-0.500384	2.46412	-0.645802	1.32352	0.874331	0.552428	-2.45101	2.77719	4.31666	-3.05305	2.06816	0.80314	0.722029	4.59297	-5.06601	2.97307	1.868	1.61175	2.04179
5.675	-1.22495	3.75796	-2.60894	-0.888205	-4.43171	-5.90447	0.923256	-3.71007	0.241018	-2.15712	4.63112	5.24709	-1.95717	-1.5844	-4.32534	-6.23791	-2.29358	-6.15536	5.05169	-4.9004	1.00367	0.783671	5.91577	1.25373	1.72705	3.63796	0.794536	-5.39544	-0.536102	5.6676	-0.560799	2.40607	-0.697254	1.26988	0.832754	0.485399	-2.52114	2.74958	4.29576	-3.11746	2.03441	0.750432	0.655707	4.57487	-5.15288	2.9403	1.80488	1.54851	1.9796
5.7	-1.29123	3.73174	-2.69094	-0.962391	-4.50809	-5.99643	0.880291	-3.78083	0.195948	-2.23539	4.66665	5.20546	-2.02282	-1.6411	-4.41134	-6.33369	-2.36778	-6.24443	5.03652	-4.98397	0.939006	0.719191	5.89029	1.21579	1.66308	3.61044	0.742057	-5.48487	-0.600852	5.63687	-0.621215	2.34802	-0.748706	1.21625	0.791178	0.41837	-2.59127	2.72198	4.27486	-3.18187	2.00065	0.697724	0.589386	4.55678	-5.23976	2.90754	1.74175	1.48527	1.91742
5.725	-1.35752	3.70551	-2.77294	-1.03658	-4.58447	-6.08838	0.837326	-3.8516	0.150878	-2.31366	4.70209	5.16342	-2.08846	-1.6978	-4.49734	-6.42946	-2.44197	-6.3335	5.02134	-5.06753	0.874346	0.654711	5.86328	1.17785	1.59912	3.58292	0.689578	-5.5743	-0.665602	5.60507	-0.68163	2.28996	-0.800159	1.16261	0.749602	0.351341	-2.66141	2.69437	4.25395	-3.24628	1.96689	0.645016	0.523065	4.53868	-5.32664	2.87477	1.67863	1.42202	1.85523
5.75	-1.4238	3.67929	-2.85493	-1.11076	-4.66085	-6.18033	0.794362	-3.92236	0.105808	-2.39193	4.73744	5.12101	-2.15411	-1.75451	-4.58335	-6.52524	-2.51617	-6.42257	5.00616	-5.1511	0.809685	0.590231	5.83486	1.13991	1.53515	3.55541	0.637099	-5.66373	-0.730352	5.57229	-0.742045	2.23191	-0.851611	1.10898	0.708026	0.284312	-2.73154	2.66676	4.23305	-3.31069	1.93313	0.592309	0.456743	4.52058	-5.41352	2.84201	1.61551	1.35878	1.79304
5.775	-1.49009	3.65306	-2.93693	-1.18495	-4.73723	-6.27229	0.751397	-3.99313	0.0607385	-2.47021	4.77268	5.07827	-2.21976	-1.81121	-4.66935	-6.62102	-2.59036	-6.51164	4.99098	-5.23467	0.745024	0.525751	5.80511	1.10197	1.47119	3.52789	0.58462	-5.75316	-0.795101	5.53858	-0.802461	2.17386	-0.903063	1.05534	0.666449	0.217284	-2.80167	2.63916	4.21215	-3.37509	1.89937	0.539601	0.390422	4.50248	-5.5004	2.80924	1.55239	1.29553	1.73086
5.8	-1.55637	3.62684	-3.01893	-1.25914	-4.81361	-6.36424	0.708432	-4.06389	0.0156686	-2.54848	4.8078	5.03521	-2.2854	-1.86792	-4.75536	-6.71679	-2.66456	-6.60072	4.9758	-5.31824	0.680363	0.461271	5.77412	1.06403	1.40722	3.50038	0.532141	-5.84259	-0.859851	5.50401	-0.862876	2.1158	-0.954515	1.0017	0.624873	0.150255	-2.87181	2.61155	4.19124	-3.4395	1.86561	0.486893	0.3241	4.48439	-5.58728	2.77648	1.48927	1.23229	1.66867
5.825	-1.62266	3.60062	-3.10092	-1.33332	-4.88999	-6.45619	0.665467	-4.13466	-0.0294013	-2.62675	4.8428	4.99188	-2.35105	-1.92462	-4.84136	-6.81257	-2.73875	-6.68979	4.96062	-5.4018	0.615702	0.396791	5.74198	1.02609	1.34326	3.47286	0.479662	-5.93202	-0.924601	5.46867	-0.923291	2.05775	-1.00597	0.948069	0.583297	0.0832257	-2.94194	2.58395	4.17034	-3.50391	1.83186	0.434185	0.257779	4.46629	-5.67415	2.74371	1.42615	1.16905	1.60648
5.85	-1.68894	3.57439	-3.18292	-1.40751	-4.96637	-6.54815	0.622502	-4.20542	-0.0744712	-2.70502	4.87766	4.9483	-2.41669	-1.98132	-4.92737	-6.90835	-2.81295	-6.77886	4.94544	-5.48537	0.551041	0.332311	5.70877	0.988151	1.27929	3.44534	0.427184	-6.02145	-0.989351	5.4326	-0.983706	1.99969	-1.05742	0.894433	0.541721	0.0161967	-3.01208	2.55634	4.14944	-3.56832	1.7981	0.381477	0.191458	4.44819	-5.76103	2.71095	1.36302	1.1058	1.5443
5.875	-1.75523	3.54817	-3.26492	-1.4817	-5.04275	-6.6401	0.579537	-4.27619	-0.119541	-2.78329	4.91238	4.90449	-2.48234	-2.03803	-5.01337	-7.00413	-2.88715	-6.86793	4.93026	-5.56894	0.486381	0.267831	5.67457	0.950211	1.21532	3.41783	0.374705	-6.11088	-1.0541	5.39586	-1.04412	1.94164	-1.10887	0.840797	0.500144	-0.0508322	-3.08221	2.52873	4.12854	-3.63272	1.76434	0.328769	0.125136	4.4301	-5.84791	2.67818	1.2999	1.04256	1.48211
5.9	-1.82151	3.52194	-3.34691	-1.55588	-5.11913	-6.73206	0.536573	-4.34695	-0.164611	-2.86156	4.94694	4.86048	-2.54799	-2.09473	-5.09938	-7.0999	-2.96134	-6.957	4.91508	-5.6525	0.42172	0.203351	5.63947	0.912271	1.15136	3.39031	0.322226	-6.20032	-1.11885	5.35851	-1.10454	1.88358	-1.16032	0.787161	0.458568	-0.117861	-3.15234	2.50113	4.10763	-3.69713	1.73058	0.276062	0.0588148	4.412	-5.93479	2.64542	1.23678	0.979311	1.41992
5.925	-1.8878	3.49572	-3.42891	-1.63007	-5.19552	-6.82401	0.493608	-4.41772	-0.209681	-2.93984	4.98133	4.81628	-2.61363	-2.15144	-5.18538	-7.19568	-3.03554	-7.04607	4.8999	-5.73607	0.357059	0.138872	5.60352	0.874331	1.08739	3.3628	0.269747	-6.28975	-1.1836	5.3206	-1.16495	1.82553	-1.21178	0.733525	0.416992	-0.18489	-3.22248	2.47352	4.08673	-3.76154	1.69682	0.223354	-0.00750658	4.3939	-6.02167	2.61265	1.17366	0.916067	1.35773
5.95	-1.95408	3.46949	-3.51091	-1.70425	-5.2719	-6.91596	0.450643	-4.48848	-0.254751	-3.01811	5.01554	4.77191	-2.67928	-2.20814	-5.27139	-7.29146	-3.10973	-7.13515	4.88473	-5.81964	0.292398	0.0743916	5.5668	0.836391	1.02343	3.33528	0.217268	-6.37918	-1.24835	5.28218	-1.22537	1.76747	-1.26323	0.679889	0.375416	-0.251919	-3.29261	2.44591	4.06583	-3.82595	1.66307	0.170646	-0.073828	4.37581	-6.10854	2.57989	1.11054	0.852822	1.29555
5.975	-2.02037	3.44327	-3.5929	-1.77844	-5.34828	-7.00792	0.407678	-4.55925	-0.299821	-3.09638	5.04954	4.72739	-2.74493	-2.26485	-5.35739	-7.38723	-3.18393	-7.22422	4.86955	-5.9032	0.227737	0.00991159	5.52937	0.798451	0.959459	3.30776	0.164789	-6.46861	-1.3131	5.24328	-1.28578	1.70942	-1.31468	0.626253	0.333839	-0.318948	-3.36274	2.41831	4.04492	-3.89036	1.62931	0.117938	-0.140149	4.35771	-6.19542	2.54712	1.04741	0.789577	1.23336
6	-2.08665	3.41705	-3.6749	-1.85263	-5.42466	-7.09987	0.364713	-4.63001	-0.344891	-3.17465	5.08333	4.68274	-2.81057	-2.32155	-5.4434	-7.48301	-3.25812	-7.31329	4.85437	-5.98677	0.163076	-0.0545684	5.49128	0.760511	0.895493	3.28025	0.112311	-6.55804	-1.37785	5.20395	-1.3462	1.65136	-1.36613	0.572617	0.292263	-0.385977	-3.43288	2.3907	4.02402	-3.95476	1.59555	0.0652301	-0.206471	4.33961	-6.2823	2.51436	0.984291	0.726332	1.17117
6.025	-2.15294	3.39082	-3.7569	-1.92681	-5.50104	-7.19182	0.321748	-4.70078	-0.389961	-3.25292	5.11689	4.63796	-2.87622	-2.37825	-5.5294	-7.57879	-3.33232	-7.40236	4.83919	-6.07034	0.0984152	-0.119048	5.4526	0.722571	0.831526	3.25273	0.0598318	-6.64747	-1.4426	5.16423	-1.40661	1.59331	-1.41759	0.518981	0.250687	-0.453006	-3.50301	2.36309	4.00312	-4.01917	1.56179	0.0125222	-0.272792	4.32152	-6.36918	2.48159	0.921169	0.663088	1.10898
6.05	-2.21922	3.3646	-3.83889	-2.001	-5.57742	-7.28378	0.278783	-4.77155	-0.43503	-3.33119	5.15019	4.59307	-2.94187	-2.43496	-5.61541	-7.67457	-3.40651	-7.49143	4.82401	-6.15391	0.0337543	-0.183528	5.41337	0.684631	0.76756	3.22521	0.00735294	-6.7369	-1.50735	5.12415	-1.46703	1.53525	-1.46904	0.465345	0.20911	-0.520035	-3.57314	2.33549	3.98221	-4.08358	1.52803	-0.0401856	-0.339114	4.30342	-6.45606	2.44883	0.858046	0.599843	1.0468
6.075	-2.28551	3.33837	-3.92089	-2.07519	-5.6538	-7.37573	0.235819	-4.84231	-0.4801	-3.40947	5.18323	4.54807	-3.00751	-2.49166	-5.70141	-7.77034	-3.48071	-7.58051	4.80883	-6.23747	-0.0309066	-0.248008	5.37364	0.646692	0.703594	3.1977	-0.0451259	-6.82633	-1.5721	5.08374	-1.52744	1.47719	-1.52049	0.411709	0.167534	-0.587064	-3.64328	2.30788	3.96131	-4.14799	1.49428	-0.0928935	-0.405435	4.28532	-6.54293	2.41606	0.794924	0.536598	0.984608
6.1	-2.35179	3.31215	-4.00289	-2.14937	-5.73018	-7.46768	0.192854	-4.91308	-0.52517	-3.48774	5.21597	4.50299	-3.07316	-2.54837	-5.78741	-7.86612	-3.5549	-7.66958	4.79365	-6.32104	-0.0955675	-0.312488	5.33346	0.608752	0.639627	3.17018	-0.0976047	-6.91577	-1.63685	5.04303	-1.58786	1.41914	-1.57194	0.358073	0.125958	-0.654093	-3.71341	2.28027	3.94041	-4.21239	1.46052	-0.145601	-0.471756	4.26723	-6.62981	2.3833	0.731801	0.473353	0.92242
6.125	-2.41808	3.28592	-4.08488	-2.22356	-5.80656	-7.55964	0.149889	-4.98384	-0.57024	-3.56601	5.2484	4.45783	-3.1388	-2.60507	-5.87342	-7.9619	-3.6291	-7.75865	4.77847	-6.40461	-0.160228	-0.376968	5.29286	0.570812	0.575661	3.14267	-0.150084	-7.0052	-1.7016	5.00205	-1.64827	1.36108	-1.62339	0.304437	0.0843816	-0.721122	-3.78354	2.25267	3.91951	-4.2768	1.42676	-0.198309	-0.538078	4.24913	-6.71669	2.35053	0.668679	0.410108	0.860232
6.15	-2.48436	3.2597	-4.16688	-2.29775	-5.88294	-7.65159	0.106924	-5.05461	-0.61531	-3.64428	5.28049	4.41259	-3.20445	-2.66177	-5.95942	-8.05767	-3.70329	-7.84772	4.76329	-6.48817	-0.224889	-0.441448	5.25188	0.532872	0.511695	3.11515	-0.202562	-7.09463	-1.76635	4.96082	-1.70869	1.30303	-1.67485	0.250801	0.0428053	-0.788151	-3.85368	2.22506	3.8986	-4.34121	1.393	-0.251017	-0.604399	4.23103	-6.80357	2.31777	0.605556	0.346863	0.798045
6.175	-2.55065	3.23348	-4.24888	-2.37193	-5.95932	-7.74355	0.0639593	-5.12537	-0.66038	-3.72255	5.31222	4.36729	-3.2701	-2.71848	-6.04543	-8.15345	-3.77749	-7.93679	4.74812	-6.57174	-0.28955	-0.505928	5.21055	0.494932	0.447728	3.08763	-0.255041	-7.18406	-1.8311	4.91937	-1.76911	1.24497	-1.7263	0.197165	0.00122906	-0.85518	-3.92381	2.19746	3.8777	-4.40562	1.35924	-0.303725	-0.670721	4.21294	-6.89045	2.285	0.542434	0.283618	0.735857
6.2	-2.61693	3.20725	-4.33087	-2.44612	-6.0357	-7.8355	0.0209945	-5.19614	-0.70545	-3.80082	5.34355	4.32192	-3.33574	-2.77518	-6.13143	-8.24923	-3.85168	-8.02586	4.73294	-6.65531	-0.354211	-0.570408	5.16891	0.456992	0.383762	3.06012	-0.30752	-7.27349	-1.89585	4.87771	-1.82952	1.18692	-1.77775	0.143529	-0.0403472	-0.922208	-3.99394	2.16985	3.8568	-4.47003	1.32548	-0.356433	-0.737042	4.19484	-6.97732	2.25224	0.479311	0.220374	0.673669
6.225	-2.68322	3.18103	-4.41287	-2.52031	-6.11208	-7.92745	-0.0219704	-5.2669	-0.75052	-3.8791	5.37447	4.27651	-3.40139	-2.83189	-6.21744	-8.34501	-3.92588	-8.11494	4.71776	-6.73888	-0.418872	-0.634888	5.12698	0.419052	0.319795	3.0326	-0.359999	-7.36292	-1.9606	4.83587	-1.88994	1.12886	-1.8292	0.0898926	-0.0819235	-0.989237	-4.06408	2.14224	3.83589	-4.53443	1.29173	-0.409141	-0.803364	4.17674	-7.0642	2.21947	0.416189	0.157129	0.611481
6.25	-2.7495	3.1548	-4.49487	-2.59449	-6.18847	-8.01941	-0.0649352	-5.33767	-0.79559	-3.95737	5.40494	4.23104	-3.46704	-2.88859	-6.30344	-8.44078	-4.00007	-8.20401	4.70258	-6.82244	-0.483533	-0.699368	5.08479	0.381112	0.255829	3.00508	-0.412478	-7.45235	-2.02535	4.79385	-1.95035	1.0708	-1.88066	0.0362565	-0.1235	-1.05627	-4.13421	2.11464	3.81499	-4.59884	1.25797	-0.461848	-0.869685	4.15865	-7.15108	2.18671	0.353066	0.0938837	0.549294
6.275	-2.81579	3.12858	-4.57686	-2.66868	-6.26485	-8.11136	-0.1079	-5.40843	-0.84066	-4.03564	5.43493	4.18553	-3.53268	-2.9453	-6.38945	-8.53656	-4.07427	-8.29308	4.6874	-6.90601	-0.548194	-0.763848	5.04237	0.343172	0.191862	2.97757	-0.464957	-7.54178	-2.0901	4.75168	-2.01077	1.01275	-1.93211	-0.0173795	-0.165076	-1.1233	-4.20435	2.08703	3.79409	-4.66325	1.22421	-0.514556	-0.936006	4.14055	-7.23796	2.15394	0.289943	0.0306388	0.487106
6.3	-2.88207	3.10235	-4.65886	-2.74286	-6.34123	-8.20331	-0.150865	-5.4792	-0.88573	-4.11391	5.4644	4.13998	-3.59833	-3.002	-6.47545	-8.63234	-4.14846	-8.38215	4.67222	-6.98958	-0.612855	-0.828328	4.99973	0.305232	0.127896	2.95005	-0.517435	-7.63122	-2.15485	4.70938	-2.07118	0.954691	-1.98356	-0.0710155	-0.206652	-1.19032	-4.27448	2.05942	3.77318	-4.72766	1.19045	-0.567264	-1.00233	4.12245	-7.32484	2.12118	0.226821	-0.0326061	0.424918
6.325	-2.94836	3.07613	-4.74086	-2.81705	-6.41761	-8.29527	-0.19383	-5.54996	-0.9308	-4.19218	5.49333	4.0944	-3.66398	-3.0587	-6.56146	-8.72812	-4.22266	-8.47122	4.65704	-7.07314	-0.677516	-0.892808	4.9569	0.267292	0.0639295	2.92254	-0.569914	-7.72065	-2.2196	4.66694	-2.1316	0.896635	-2.03501	-0.124652	-0.248229	-1.25735	-4.34461	2.03182	3.75228	-4.79207	1.15669	-0.619972	-1.06865	4.10436	-7.41171	2.08841	0.163698	-0.095851	0.36273
6.35	-3.01464	3.04991	-4.82285	-2.89124	-6.49399	-8.38722	-0.236795	-5.62073	-0.975869	-4.27045	5.52167	4.04878	-3.72962	-3.11541	-6.64746	-8.82389	-4.29685	-8.5603	4.64186	-7.15671	-0.742177	-0.957288	4.91389	0.229353	-3.6978e-5	2.89502	-0.622393	-7.81008	-2.28435	4.62439	-2.19201	0.838579	-2.08646	-0.178288	-0.289805	-1.32438	-4.41475	2.00421	3.73138	-4.85647	1.12294	-0.67268	-1.13497	4.08626	-7.49859	2.05565	0.100576	-0.159096	0.300543
6.375	-3.08093	3.02368	-4.90485	-2.96542	-6.57037	-8.47917	-0.279759	-5.69149	-1.02094	-4.34873	5.54939	4.00314	-3.79527	-3.17211	-6.73347	-8.91967	-4.37105	-8.64937	4.62668	-7.24028	-0.806837	-1.02177	4.87073	0.191413	-0.0640034	2.8675	-0.674872	-7.89951	-2.3491	4.58174	-2.25243	0.780523	-2.13792	-0.231924	-0.331381	-1.39141	-4.48488	1.9766	3.71048	-4.92088	1.08918	-0.725388	-1.20129	4.06816	-7.58547	2.02288	0.0374531	-0.222341	0.238355
6.4	-3.14721	2.99746	-4.98685	-3.03961	-6.64675	-8.57113	-0.322724	-5.76226	-1.06601	-4.427	5.57644	3.95746	-3.86091	-3.22882	-6.81947	-9.01545	-4.44524	-8.73844	4.6115	-7.32385	-0.871498	-1.08625	4.82741	0.153473	-0.12797	2.83999	-0.727351	-7.98894	-2.41385	4.53899	-2.31284	0.722467	-2.18937	-0.28556	-0.372957	-1.45844	-4.55501	1.949	3.68957	-4.98529	1.05542	-0.778096	-1.26761	4.05007	-7.67235	1.99012	-0.0256695	-0.285586	0.176167
6.425	-3.2135	2.97123	-5.06884	-3.1138	-6.72313	-8.66308	-0.365689	-5.83302	-1.11108	-4.50527	5.6028	3.91177	-3.92656	-3.28552	-6.90547	-9.11122	-4.51944	-8.82751	4.59633	-7.40741	-0.936159	-1.15073	4.78397	0.115533	-0.191936	2.81247	-0.77983	-8.07837	-2.47859	4.49616	-2.37326	0.664411	-2.24082	-0.339196	-0.414534	-1.52547	-4.62515	1.92139	3.66867	-5.0497	1.02166	-0.830803	-1.33394	4.03197	-7.75923	1.95735	-0.0887922	-0.348831	0.113979
6.45	-3.27978	2.94501	-5.15084	-3.18798	-6.79951	-8.75504	-0.408654	-5.90379	-1.15615	-4.58354	5.62841	3.86606	-3.99221	-3.34222	-6.99148	-9.207	-4.59363	-8.91658	4.58115	-7.49098	-1.00082	-1.21521	4.74041	0.0775929	-0.255903	2.78496	-0.832309	-8.1678	-2.54334	4.45325	-2.43367	0.606355	-2.29227	-0.392832	-0.45611	-1.5925	-4.69528	1.89379	3.64777	-5.1141	0.987903	-0.883511	-1.40026	4.01387	-7.8461	1.92459	-0.151915	-0.412076	0.0517916
6.475	-3.34607	2.91878	-5.23284	-3.26217	-6.87589	-8.84699	-0.451619	-5.97455	-1.20122	-4.66181	5.65324	3.82032	-4.05785	-3.39893	-7.07748	-9.30278	-4.66783	-9.00565	4.56597	-7.57455	-1.06548	-1.27969	4.69674	0.039653	-0.319869	2.75744	-0.884787	-8.25723	-2.60809	4.41027	-2.49409	0.548299	-2.34373	-0.446468	-0.497686	-1.65953	-4.76541	1.86618	3.62686	-5.17851	0.954145	-0.936219	-1.46658	3.99578	-7.93298	1.89182	-0.215037	-0.475321	-0.0103962
6.5	-3.41235	2.89256	-5.31483	-3.33636	-6.95227	-8.93894	-0.494584	-6.04532	-1.24629	-4.74008	5.67724	3.77457	-4.1235	-3.45563	-7.16349	-9.39855	-4.74202	-9.09473	4.55079	-7.65811	-1.13014	-1.34417	4.65298	0.00171308	-0.383836	2.72992	-0.937266	-8.34666	-2.67284	4.36722	-2.5545	0.490243	-2.39518	-0.500104	-0.539262	-1.72656	-4.83555	1.83857	3.60596	-5.24292	0.920387	-0.988927	-1.5329	3.97768	-8.01986	1.85906	-0.27816	-0.538566	-0.072584
6.525	-3.47864	2.86633	-5.39683	-3.41054	-7.02865	-9.0309	-0.537548	-6.11609	-1.29136	-4.81836	5.70036	3.7288	-4.18915	-3.51234	-7.24949	-9.49433	-4.81622	-9.1838	4.53561	-7.74168	-1.1948	-1.40865	4.60913	-0.0362268	-0.447802	2.70241	-0.989745	-8.4361	-2.73759	4.32412	-2.61492	0.432187	-2.44663	-0.55374	-0.580839	-1.79358	-4.90568	1.81097	3.58506	-5.30733	0.886629	-1.04163	-1.59922	3.95958	-8.10674	1.82629	-0.341283	-0.601811	-0.134772
6.55	-3.54492	2.84011	-5.47883	-3.48473	-7.10503	-9.12285	-0.580513	-6.18685	-1.33643	-4.89663	5.72257	3.68302	-4.25479	-3.56904	-7.3355	-9.59011	-4.89041	-9.27287	4.52043	-7.82525	-1.25946	-1.47313	4.56519	-0.0741667	-0.511769	2.67489	-1.04222	-8.52553	-2.80234	4.28097	-2.67534	0.374131	-2.49808	-0.607376	-0.622415	-1.86061	-4.97581	1.78336	3.56415	-5.37174	0.85287	-1.09434	-1.66554	3.94149	-8.19362	1.79353	-0.404405	-0.665056	-0.19696
6.575	-3.61121	2.81389	-5.56082	-3.55891	-7.18142	-9.2148	-0.623478	-6.25762	-1.3815	-4.9749	5.74382	3.63723	-4.32044	-3.62575	-7.4215	-9.68589	-4.96461	-9.36194	4.50525	-7.90882	-1.32412	-1.53761	4.52119	-0.112107	-0.575735	2.64737	-1.0947	-8.61496	-2.86709	4.23777	-2.73575	0.316075	-2.54954	-0.661012	-0.663991	-1.92764	-5.04595	1.75575	3.54325	-5.43614	0.819112	-1.14705	-1.73186	3.92339	-8.28049	1.76076	-0.467528	-0.7283	-0.259147
6.6	-3.67749	2.78766	-5.64282	-3.6331	-7.2578	-9.30676	-0.666443	-6.32838	-1.42657	-5.05317	5.76406	3.59143	-4.38609	-3.68245	-7.50751	-9.78166	-5.03881	-9.45101	4.49007	-7.99238	-1.38879	-1.60209	4.47712	-0.150047	-0.639702	2.61986	-1.14718	-8.70439	-2.93184	4.19452	-2.79617	0.258019	-2.60099	-0.714648	-0.705568	-1.99467	-5.11608	1.72815	3.52235	-5.50055	0.785354	-1.19976	-1.79818	3.90529	-8.36737	1.728	-0.530651	-0.791545	-0.321335
6.625	-3.74378	2.76144	-5.72482	-3.70729	-7.33418	-9.39871	-0.709408	-6.39915	-1.47164	-5.13144	5.78326	3.54561	-4.45173	-3.73915	-7.59351	-9.87744	-5.113	-9.54008	4.47489	-8.07595	-1.45345	-1.66657	4.433	-0.187986	-0.703668	2.59234	-1.19966	-8.79382	-2.99659	4.15124	-2.85658	0.199963	-2.65244	-0.768284	-0.747144	-2.0617	-5.18621	1.70054	3.50145	-5.56496	0.751596	-1.25247	-1.86451	3.8872	-8.45425	1.69523	-0.593773	-0.85479	-0.383523
6.65	-3.81006	2.73521	-5.80681	-3.78147	-7.41056	-9.49067	-0.752373	-6.46991	-1.51671	-5.20971	5.80137	3.49979	-4.51738	-3.79586	-7.67952	-9.97322	-5.1872	-9.62916	4.45971	-8.15952	-1.51811	-1.73105	4.38882	-0.225926	-0.767635	2.56483	-1.25214	-8.88325	-3.06134	4.10792	-2.917	0.141907	-2.70389	-0.82192	-0.78872	-2.12873	-5.25635	1.67293	3.48054	-5.62937	0.717838	-1.30517	-1.93083	3.8691	-8.54113	1.66247	-0.656896	-0.918035	-0.445711
6.675	-3.87635	2.70899	-5.88881	-3.85566	-7.48694	-9.58262	-0.795337	-6.54068	-1.56178	-5.28799	5.81835	3.45396	-4.58302	-3.85256	-7.76552	-10.069	-5.26139	-9.71823	4.44454	-8.24308	-1.58277	-1.79553	4.34459	-0.263866	-0.831601	2.53731	-1.30462	-8.97268	-3.12609	4.06457	-2.97741	0.0838506	-2.75534	-0.875556	-0.830296	-2.19576	-5.32648	1.64533	3.45964	-5.69378	0.68408	-1.35788	-1.99715	3.851	-8.62801	1.6297	-0.720018	-0.98128	-0.507899
6.7	-3.94263	2.68276	-5.97081	-3.92985	-7.56332	-9.67457	-0.838302	-6.61144	-1.60685	-5.36626	5.83416	3.40812	-4.64867	-3.90927	-7.85153	-10.1648	-5.33559	-9.8073	4.42936	-8.32665	-1.64743	-1.86001	4.30032	-0.301806	-0.895568	2.50979	-1.3571	-9.06211	-3.19084	4.02119	-3.03783	0.0257945	-2.8068	-0.929192	-0.871873	-2.26279	-5.39662	1.61772	3.43874	-5.75818	0.650321	-1.41059	-2.06347	3.83291	-8.71488	1.59694	-0.783141	-1.04453	-0.570086
6.725	-4.00892	2.65654	-6.0528	-4.00403	-7.6397	-9.76653	-0.881267	-6.68221	-1.65192	-5.44453	5.84877	3.36227	-4.71432	-3.96597	-7.93753	-10.2605	-5.40978	-9.89637	4.41418	-8.41022	-1.71209	-1.92449	4.25601	-0.339746	-0.959534	2.48228	-1.40958	-9.15155	-3.25559	3.97779	-3.09824	-0.0322616	-2.85825	-0.982828	-0.913449	-2.32982	-5.46675	1.59011	3.41783	-5.82259	0.616563	-1.4633	-2.12979	3.81481	-8.80176	1.56417	-0.846264	-1.10777	-0.632274
6.75	-4.0752	2.63032	-6.1348	-4.07822	-7.71608	-9.85848	-0.924232	-6.75297	-1.69699	-5.5228	5.86214	3.31642	-4.77996	-4.02267	-8.02353	-10.3563	-5.48398	-9.98544	4.399	-8.49378	-1.77675	-1.98897	4.21167	-0.377686	-1.0235	2.45476	-1.46205	-9.24098	-3.32034	3.93436	-3.15866	-0.0903177	-2.9097	-1.03646	-0.955025	-2.39685	-5.53688	1.56251	3.39693	-5.887	0.582805	-1.51601	-2.19611	3.79671	-8.88864	1.53141	-0.909386	-1.17102	-0.694462
6.775	-4.14149	2.60409	-6.2168	-4.15241	-7.79246	-9.95043	-0.967197	-6.82374	-1.74206	-5.60107	5.87423	3.27057	-4.84561	-4.07938	-8.10954	-10.4521	-5.55817	-10.0745	4.38382	-8.57735	-1.84141	-2.05345	4.16729	-0.415626	-1.08747	2.42724	-1.51453	-9.33041	-3.38509	3.89091	-3.21907	-0.148374	-2.96115	-1.0901	-0.996601	-2.46387	-5.60702	1.5349	3.37603	-5.95141	0.549047	-1.56871	-2.26243	3.77862	-8.97552	1.49864	-0.972509	-1.23426	-0.75665
6.8	-4.20777	2.57787	-6.29879	-4.22659	-7.86884	-10.0424	-1.01016	-6.8945	-1.78713	-5.67934	5.88503	3.22471	-4.91126	-4.13608	-8.19554	-10.5479	-5.63237	-10.1636	4.36864	-8.66092	-1.90607	-2.11793	4.12288	-0.453566	-1.15143	2.39973	-1.56701	-9.41984	-3.44984	3.84744	-3.27949	-0.20643	-3.01261	-1.14374	-1.03818	-2.5309	-5.67715	1.5073	3.35512	-6.01581	0.515289	-1.62142	-2.32876	3.76052	-9.0624	1.46588	-1.03563	-1.29751	-0.818837
6.825	-4.27406	2.55164	-6.38079	-4.30078	-7.94522	-10.1343	-1.05313	-6.96527	-1.8322	-5.75762	5.8945	3.17884	-4.9769	-4.19279	-8.28155	-10.6437	-5.70656	-10.2527	4.35346	-8.74449	-1.97073	-2.18241	4.07845	-0.491506	-1.2154	2.37221	-1.61949	-9.50927	-3.51459	3.80395	-3.3399	-0.264486	-3.06406	-1.19737	-1.07975	-2.59793	-5.74728	1.47969	3.33422	-6.08022	0.481531	-1.67413	-2.39508	3.74242	-9.14927	1.43311	-1.09875	-1.36075	-0.881025
6.85	-4.34034	2.52542	-6.46279	-4.37497	-8.0216	-10.2263	-1.09609	-7.03603	-1.87727	-5.83589	5.90263	3.13297	-5.04255	-4.24949	-8.36755	-10.7394	-5.78076	-10.3417	4.33828	-8.82805	-2.03539	-2.24689	4.034	-0.529446	-1.27937	2.3447	-1.67197	-9.5987	-3.57934	3.76045	-3.40032	-0.322542	-3.11551	-1.25101	-1.12133	-2.66496	-5.81742	1.45208	3.31332	-6.14463	0.447773	-1.72684	-2.4614	3.72433	-9.23615	1.40034	-1.16188	-1.42399	-0.943213
6.875	-4.40663	2.49919	-6.54478	-4.44915	-8.09799	-10.3182	-1.13906	-7.1068	-1.92234	-5.91416	5.90939	3.0871	-5.1082	-4.3062	-8.45356	-10.8352	-5.85495	-10.4308	4.3231	-8.91162	-2.10006	-2.31137	3.98952	-0.567386	-1.34333	2.31718	-1.72445	-9.68813	-3.64409	3.71694	-3.46073	-0.380598	-3.16696	-1.30464	-1.16291	-2.73199	-5.88755	1.42448	3.29242	-6.20904	0.414014	-1.77954	-2.52772	3.70623	-9.32303	1.36758	-1.225	-1.48724	-1.0054
6.9	-4.47291	2.47297	-6.62678	-4.52334	-8.17437	-10.4102	-1.18202	-7.17756	-1.96741	-5.99243	5.91478	3.04122	-5.17384	-4.3629	-8.53956	-10.931	-5.92915	-10.5199	4.30793	-8.99519	-2.16472	-2.37585	3.94503	-0.605325	-1.4073	2.28966	-1.77693	-9.77756	-3.70884	3.67341	-3.52115	-0.438654	-3.21841	-1.35828	-1.20448	-2.79902	-5.95768	1.39687	3.27151	-6.27345	0.380256	-1.83225	-2.59404	3.68813	-9.40991	1.33481	-1.28812	-1.55048	-1.06759
6.925	-4.5392	2.44674	-6.70878	-4.59752	-8.25075	-10.5022	-1.22499	-7.24833	-2.01248	-6.0707	5.91879	2.99534	-5.23949	-4.4196	-8.62557	-11.0268	-6.00334	-10.6089	4.29275	-9.07876	-2.22938	-2.44033	3.90052	-0.643265	-1.47127	2.26215	-1.82941	-9.86699	-3.77359	3.62987	-3.58156	-0.49671	-3.26987	-1.41192	-1.24606	-2.86605	-6.02782	1.36926	3.25061	-6.33785	0.346498	-1.88496	-2.66036	3.67004	-9.49679	1.30205	-1.35124	-1.61373	-1.12978
6.95	-4.60548	2.42052	-6.79077	-4.67171	-8.32713	-10.5941	-1.26795	-7.31909	-2.05755	-6.14897	5.9214	2.94946	-5.30514	-4.47631	-8.71157	-11.1225	-6.07754	-10.698	4.27757	-9.16232	-2.29404	-2.50481	3.85599	-0.681205	-1.53523	2.23463	-1.88189	-9.95643	-3.83834	3.58631	-3.64198	-0.554766	-3.32132	-1.46555	-1.28764	-2.93308	-6.09795	1.34166	3.22971	-6.40226	0.31274	-1.93767	-2.72668	3.65194	-9.58366	1.26928	-1.41437	-1.67697	-1.19196
6.975	-4.67177	2.3943	-6.87277	-4.7459	-8.40351	-10.6861	-1.31092	-7.38986	-2.10262	-6.22725	5.92263	2.90358	-5.37078	-4.53301	-8.79758	-11.2183	-6.15173	-10.7871	4.26239	-9.24589	-2.3587	-2.56929	3.81145	-0.719145	-1.5992	2.20711	-1.93436	-10.0459	-3.90309	3.54275	-3.7024	-0.612823	-3.37277	-1.51919	-1.32921	-3.00011	-6.16808	1.31405	3.2088	-6.46667	0.278982	-1.99038	-2.79301	3.63384	-9.67054	1.23652	-1.47749	-1.74022	-1.25415
7	-4.73805	2.36807	-6.95477	-4.82008	-8.47989	-10.778	-1.35388	-7.46062	-2.14769	-6.30552	5.92247	2.85769	-5.43643	-4.58972	-8.88358	-11.3141	-6.22593	-10.8762	4.24721	-9.32946	-2.42336	-2.63377	3.76689	-0.757085	-1.66317	2.1796	-1.98684	-10.1353	-3.96784	3.49918	-3.76281	-0.670879	-3.42422	-1.57282	-1.37079	-3.06714	-6.23822	1.28644	3.1879	-6.53108	0.245224	-2.04308	-2.85933	3.61575	-9.75742	1.20375	-1.54061	-1.80346	-1.31634
7.025	-4.80434	2.34185	-7.03676	-4.89427	-8.55627	-10.87	-1.39685	-7.53139	-2.19276	-6.38379	5.92094	2.81181	-5.50207	-4.64642	-8.96959	-11.4099	-6.30012	-10.9652	4.23203	-9.41302	-2.48802	-2.69825	3.72233	-0.795025	-1.72713	2.15208	-2.03932	-10.2247	-4.03259	3.45561	-3.82323	-0.728935	-3.47568	-1.62646	-1.41236	-3.13416	-6.30835	1.25884	3.167	-6.59548	0.211465	-2.09579	-2.92565	3.59765	-9.8443	1.17099	-1.60374	-1.86671	-1.37853
7.05	-4.87062	2.31562	-7.11876	-4.96846	-8.63265	-10.9619	-1.43981	-7.60216	-2.23783	-6.46206	5.91804	2.76592	-5.56772	-4.70312	-9.05559	-11.5057	-6.37432	-11.0543	4.21685	-9.49659	-2.55268	-2.76273	3.67775	-0.832965	-1.7911	2.12457	-2.0918	-10.3142	-4.09734	3.41202	-3.88364	-0.786991	-3.52713	-1.6801	-1.45394	-3.20119	-6.37848	1.23123	3.14609	-6.65989	0.177707	-2.1485	-2.99197	3.57955	-9.93118	1.13822	-1.66686	-1.92995	-1.44072
7.075	-4.93691	2.2894	-7.20076	-5.04264	-8.70903	-11.0539	-1.48277	-7.67292	-2.2829	-6.54033	5.91379	2.72003	-5.63337	-4.75983	-9.1416	-11.6014	-6.44851	-11.1434	4.20167	-9.58016	-2.61734	-2.82721	3.63316	-0.870905	-1.85506	2.09705	-2.14428	-10.4036	-4.16209	3.36843	-3.94406	-0.845047	-3.57858	-1.73373	-1.49552	-3.26822	-6.44862	1.20363	3.12519	-6.7243	0.143949	-2.20121	-3.05829	3.56146	-10.0181	1.10546	-1.72998	-1.9932	-1.5029
7.1	-5.00319	2.26317	-7.28275	-5.11683	-8.78541	-11.1458	-1.52574	-7.74369	-2.32797	-6.6186	5.90822	2.67413	-5.69901	-4.81653	-9.2276	-11.6972	-6.52271	-11.2324	4.18649	-9.66372	-2.682	-2.89169	3.58857	-0.908845	-1.91903	2.06953	-2.19676	-10.493	-4.22684	3.32483	-4.00447	-0.903103	-3.63003	-1.78737	-1.53709	-3.33525	-6.51875	1.17602	3.10429	-6.78871	0.110191	-2.25392	-3.12461	3.54336	-10.1049	1.07269	-1.7931	-2.05644	-1.56509
7.125	-5.06948	2.23695	-7.36475	-5.19102	-8.86179	-11.2378	-1.5687	-7.81445	-2.37304	-6.69688	5.90135	2.62824	-5.76466	-4.87324	-9.31361	-11.793	-6.5969	-11.3215	4.17131	-9.74729	-2.74667	-2.95617	3.54397	-0.946785	-1.983	2.04202	-2.24924	-10.5824	-4.29159	3.28123	-4.06489	-0.961159	-3.68148	-1.841	-1.57867	-3.40228	-6.58888	1.14841	3.08339	-6.85312	0.0764328	-2.30662	-3.19093	3.52526	-10.1918	1.03993	-1.85623	-2.11969	-1.62728
7.15	-5.13576	2.21073	-7.44675	-5.2652	-8.93817	-11.3297	-1.61167	-7.88522	-2.41811	-6.77515	5.8932	2.58235	-5.83031	-4.92994	-9.39961	-11.8888	-6.6711	-11.4106	4.15614	-9.83086	-2.81133	-3.02065	3.49936	-0.984725	-2.04696	2.0145	-2.30172	-10.6719	-4.35634	3.23762	-4.1253	-1.01922	-3.73294	-1.89464	-1.62025	-3.46931	-6.65902	1.12081	3.06248	-6.91752	0.0426747	-2.35933	-3.25726	3.50717	-10.2787	1.00716	-1.91935	-2.18293	-1.68947
7.175	-5.20205	2.1845	-7.52874	-5.33939	-9.01455	-11.4217	-1.65463	-7.95598	-2.46318	-6.85342	5.88381	2.53645	-5.89595	-4.98665	-9.48561	-11.9845	-6.74529	-11.4997	4.14096	-9.91443	-2.87599	-3.08513	3.45475	-1.02266	-2.11093	1.98699	-2.35419	-10.7613	-4.42109	3.19401	-4.18572	-1.07727	-3.78439	-1.94828	-1.66182	-3.53634	-6.72915	1.0932	3.04158	-6.98193	0.00891651	-2.41204	-3.32358	3.48907	-10.3656	0.974399	-1.98247	-2.24618	-1.75165
7.2	-5.26833	2.15828	-7.61074	-5.41357	-9.09094	-11.5136	-1.6976	-8.02675	-2.50825	-6.93169	5.8732	2.49056	-5.9616	-5.04335	-9.57162	-12.0803	-6.81949	-11.5887	4.12578	-9.99799	-2.94065	-3.14961	3.41013	-1.0606	-2.1749	1.95947	-2.40667	-10.8507	-4.48584	3.1504	-4.24613	-1.13533	-3.83584	-2.00191	-1.7034	-3.60337	-6.79929	1.06559	3.02068	-7.04634	-0.0248416	-2.46475	-3.3899	3.47097	-10.4524	0.941634	-2.04559	-2.30942	-1.81384
7.225	-5.33462	2.13205	-7.69274	-5.48776	-9.16732	-11.6056	-1.74056	-8.09751	-2.55332	-7.00996	5.86141	2.44466	-6.02725	-5.10005	-9.65762	-12.1761	-6.89368	-11.6778	4.1106	-10.0816	-3.00531	-3.21409	3.3655	-1.09854	-2.23886	1.93195	-2.45915	-10.9402	-4.55059	3.10678	-4.30655	-1.19338	-3.88729	-2.05555	-1.74497	-3.6704	-6.86942	1.03799	2.99977	-7.11075	-0.0585998	-2.51745	-3.45622	3.45288	-10.5393	0.908869	-2.10872	-2.37267	-1.87603
7.25	-5.4009	2.10583	-7.77473	-5.56195	-9.2437	-11.6976	-1.78353	-8.16828	-2.59839	-7.08823	5.84848	2.39876	-6.09289	-5.15676	-9.74363	-12.2719	-6.96788	-11.7669	4.09542	-10.1651	-3.06997	-3.27857	3.32087	-1.13648	-2.30283	1.90444	-2.51163	-11.0296	-4.61534	3.06316	-4.36696	-1.25144	-3.93875	-2.10918	-1.78655	-3.73742	-6.93955	1.01038	2.97887	-7.17516	-0.0923579	-2.57016	-3.52254	3.43478	-10.6262	0.876104	-2.17184	-2.43591	-1.93822
7.275	-5.46719	2.0796	-7.85673	-5.63613	-9.32008	-11.7895	-1.82649	-8.23904	-2.64346	-7.16651	5.83445	2.35286	-6.15854	-5.21346	-9.82963	-12.3676	-7.04207	-11.856	4.08024	-10.2487	-3.13463	-3.34305	3.27624	-1.17442	-2.3668	1.87692	-2.56411	-11.119	-4.68009	3.01953	-4.42738	-1.3095	-3.9902	-2.16282	-1.82813	-3.80445	-7.00969	0.982774	2.95797	-7.23956	-0.126116	-2.62287	-3.58886	3.41668	-10.7131	0.843338	-2.23496	-2.49916	-2.00041
7.3	-5.53347	2.05338	-7.93873	-5.71032	-9.39646	-11.8815	-1.86946	-8.30981	-2.68853	-7.24478	5.81935	2.30696	-6.22418	-5.27017	-9.91564	-12.4634	-7.11627	-11.945	4.06506	-10.3323	-3.19929	-3.40753	3.2316	-1.21236	-2.43076	1.8494	-2.61659	-11.2085	-4.74484	2.97591	-4.48779	-1.36755	-4.04165	-2.21646	-1.8697	-3.87148	-7.07982	0.955168	2.93706	-7.30397	-0.159874	-2.67558	-3.65518	3.39859	-10.8	0.810573	-2.29808	-2.5624	-2.06259
7.325	-5.59976	2.02715	-8.02072	-5.78451	-9.47284	-11.9734	-1.91242	-8.38057	-2.7336	-7.32305	5.80323	2.26106	-6.28983	-5.32687	-10.0016	-12.5592	-7.19046	-12.0341	4.04988	-10.4158	-3.26395	-3.47201	3.18696	-1.2503	-2.49473	1.82189	-2.66907	-11.2979	-4.80959	2.93228	-4.54821	-1.42561	-4.0931	-2.27009	-1.91128	-3.93851	-7.14995	0.927561	2.91616	-7.36838	-0.193632	-2.72829	-3.72151	3.38049	-10.8868	0.777808	-2.36121	-2.62565	-2.12478
7.35	-5.66604	2.00093	-8.10272	-5.85869	-9.54922	-12.0654	-1.95539	-8.45134	-2.77867	-7.40132	5.78612	2.21516	-6.35548	-5.38357	-10.0876	-12.655	-7.26466	-12.1232	4.0347	-10.4994	-3.32861	-3.53649	3.14232	-1.28824	-2.5587	1.79437	-2.72155	-11.3873	-4.87434	2.88865	-4.60862	-1.48366	-4.14455	-2.32373	-1.95286	-4.00554	-7.22009	0.899955	2.89526	-7.43279	-0.227391	-2.78099	-3.78783	3.36239	-10.9737	0.745043	-2.42433	-2.68889	-2.18697
7.375	-5.73233	1.97471	-8.18472	-5.93288	-9.6256	-12.1573	-1.99835	-8.5221	-2.82374	-7.47959	5.76806	2.16926	-6.42112	-5.44028	-10.1737	-12.7508	-7.33885	-12.2122	4.01953	-10.583	-3.39327	-3.60097	3.09767	-1.32618	-2.62266	1.76686	-2.77403	-11.4768	-4.93909	2.84501	-4.66904	-1.54172	-4.19601	-2.37737	-1.99443	-4.07257	-7.29022	0.872349	2.87436	-7.49719	-0.261149	-2.8337	-3.85415	3.3443	-11.0606	0.712278	-2.48745	-2.75214	-2.24916
7.4	-5.79861	1.94848	-8.26672	-6.00707	-9.70198	-12.2493	-2.04132	-8.59287	-2.86881	-7.55786	5.74911	2.12336	-6.48677	-5.49698	-10.2597	-12.8465	-7.41305	-12.3013	4.00435	-10.6665	-3.45794	-3.66545	3.05302	-1.36412	-2.68663	1.73934	-2.8265	-11.5662	-5.00384	2.80138	-4.72946	-1.59978	-4.24746	-2.431	-2.03601	-4.1396	-7.36035	0.844742	2.85345	-7.5616	-0.294907	-2.88641	-3.92047	3.3262	-11.1475	0.679513	-2.55057	-2.81538	-2.31134
7.425	-5.8649	1.92226	-8.34871	-6.08125	-9.77836	-12.3412	-2.08428	-8.66363	-2.91388	-7.63614	5.72929	2.07746	-6.55242	-5.55369	-10.3457	-12.9423	-7.48725	-12.3904	3.98917	-10.7501	-3.5226	-3.72993	3.00837	-1.40206	-2.7506	1.71182	-2.87898	-11.6556	-5.06858	2.75774	-4.78987	-1.65783	-4.29891	-2.48464	-2.07758	-4.20663	-7.43049	0.817136	2.83255	-7.62601	-0.328665	-2.93912	-3.98679	3.3081	-11.2343	0.646748	-2.6137	-2.87863	-2.37353
7.45	-5.93118	1.89603	-8.43071	-6.15544	-9.85474	-12.4332	-2.12725	-8.7344	-2.95895	-7.71441	5.70865	2.03156	-6.61806	-5.61039	-10.4317	-13.0381	-7.56144	-12.4795	3.97399	-10.8337	-3.58726	-3.79441	2.96372	-1.44	-2.81456	1.68431	-2.93146	-11.7451	-5.13333	2.7141	-4.85029	-1.71589	-4.35036	-2.53827	-2.11916	-4.27366	-7.50062	0.78953	2.81165	-7.69042	-0.362423	-2.99183	-4.05311	3.29001	-11.3212	0.613983	-2.67682	-2.94187	-2.43572
7.475	-5.99747	1.86981	-8.5127	-6.22963	-9.93112	-12.5251	-2.17021	-8.80516	-3.00402	-7.79268	5.68722	1.98566	-6.68371	-5.6671	-10.5177	-13.1339	-7.63564	-12.5685	3.95881	-10.9172	-3.65192	-3.85889	2.91906	-1.47794	-2.87853	1.65679	-2.98394	-11.8345	-5.19808	2.67046	-4.9107	-1.77394	-4.40182	-2.59191	-2.16074	-4.34069	-7.57075	0.761923	2.79074	-7.75483	-0.396181	-3.04453	-4.11943	3.27191	-11.4081	0.581218	-2.73994	-3.00512	-2.49791
7.5	-6.06375	1.84358	-8.5947	-6.30381	-10.0075	-12.6171	-2.21318	-8.87593	-3.04909	-7.87095	5.66506	1.93976	-6.74936	-5.7238	-10.6037	-13.2296	-7.70983	-12.6576	3.94363	-11.0008	-3.71658	-3.92337	2.87441	-1.51588	-2.9425	1.62927	-3.03642	-11.9239	-5.26283	2.62682	-4.97112	-1.832	-4.45327	-2.64555	-2.20231	-4.40771	-7.64089	0.734317	2.76984	-7.81923	-0.429939	-3.09724	-4.18576	3.25381	-11.495	0.548453	-2.80307	-3.06836	-2.5601
7.525	-6.13004	1.81736	-8.6767	-6.378	-10.0839	-12.709	-2.25614	-8.94669	-3.09416	-7.94922	5.64219	1.89386	-6.815	-5.7805	-10.6897	-13.3254	-7.78403	-12.7467	3.92845	-11.0844	-3.78124	-3.98785	2.82975	-1.55382	-3.00646	1.60176	-3.0889	-12.0133	-5.32758	2.58318	-5.03153	-1.89006	-4.50472	-2.69918	-2.24389	-4.47474	-7.71102	0.70671	2.74894	-7.88364	-0.463698	-3.14995	-4.25208	3.23572	-11.5819	0.515688	-2.86619	-3.13161	-2.62228
7.55	-6.19632	1.79114	-8.75869	-6.45218	-10.1603	-12.801	-2.29911	-9.01746	-3.13923	-8.02749	5.61865	1.84795	-6.88065	-5.83721	-10.7757	-13.4212	-7.85822	-12.8357	3.91327	-11.1679	-3.8459	-4.05233	2.78509	-1.59176	-3.07043	1.57424	-3.14138	-12.1028	-5.39233	2.53954	-5.09195	-1.94811	-4.55617	-2.75282	-2.28547	-4.54177	-7.78115	0.679104	2.72803	-7.94805	-0.497456	-3.20266	-4.3184	3.21762	-11.6687	0.482923	-2.92931	-3.19485	-2.68447
7.575	-6.26261	1.76491	-8.84069	-6.52637	-10.2366	-12.893	-2.34207	-9.08823	-3.1843	-8.10577	5.59449	1.80205	-6.9463	-5.89391	-10.8617	-13.517	-7.93242	-12.9248	3.89809	-11.2515	-3.91056	-4.11681	2.74043	-1.6297	-3.13439	1.54673	-3.19386	-12.1922	-5.45708	2.49589	-5.15236	-2.00617	-4.60763	-2.80645	-2.32704	-4.6088	-7.85129	0.651498	2.70713	-8.01246	-0.531214	-3.25536	-4.38472	3.19952	-11.7556	0.450157	-2.99243	-3.2581	-2.74666
7.6	-6.32889	1.73869	-8.92269	-6.60056	-10.313	-12.9849	-2.38504	-9.15899	-3.22937	-8.18404	5.56972	1.75615	-7.01194	-5.95062	-10.9477	-13.6127	-8.00661	-13.0139	3.88291	-11.3351	-3.97522	-4.18129	2.69577	-1.66764	-3.19836	1.51921	-3.24634	-12.2816	-5.52183	2.45225	-5.21278	-2.06422	-4.65908	-2.86009	-2.36862	-4.67583	-7.92142	0.623891	2.68623	-8.07687	-0.564972	-3.30807	-4.45104	3.18143	-11.8425	0.417392	-3.05556	-3.32134	-2.80885
7.625	-6.39518	1.71246	-9.00469	-6.67474	-10.3894	-13.0769	-2.428	-9.22976	-3.27444	-8.26231	5.5444	1.71025	-7.07759	-6.00732	-11.0337	-13.7085	-8.08081	-13.103	3.86774	-11.4186	-4.03988	-4.24577	2.65111	-1.70558	-3.26233	1.49169	-3.29881	-12.3711	-5.58658	2.40861	-5.27319	-2.12228	-4.71053	-2.91373	-2.41019	-4.74286	-7.99156	0.596285	2.66533	-8.14127	-0.59873	-3.36078	-4.51736	3.16333	-11.9294	0.384627	-3.11868	-3.38459	-2.87103
7.65	-6.46146	1.68624	-9.08668	-6.74893	-10.4658	-13.1688	-2.47097	-9.30052	-3.3195	-8.34058	5.51854	1.66434	-7.14323	-6.06402	-11.1197	-13.8043	-8.155	-13.192	3.85256	-11.5022	-4.10454	-4.31025	2.60644	-1.74352	-3.32629	1.46418	-3.35129	-12.4605	-5.65133	2.36496	-5.33361	-2.18034	-4.76198	-2.96736	-2.45177	-4.80989	-8.06169	0.568678	2.64442	-8.20568	-0.632488	-3.41349	-4.58368	3.14523	-12.0163	0.351862	-3.1818	-3.44783	-2.93322
7.675	-6.52775	1.66001	-9.16868	-6.82312	-10.5422	-13.2608	-2.51393	-9.37129	-3.36457	-8.41885	5.49219	1.61844	-7.20888	-6.12073	-11.2057	-13.9001	-8.2292	-13.2811	3.83738	-11.5858	-4.16921	-4.37473	2.56178	-1.78146	-3.39026	1.43666	-3.40377	-12.5499	-5.71608	2.32131	-5.39402	-2.23839	-4.81343	-3.021	-2.49335	-4.87692	-8.13182	0.541072	2.62352	-8.27009	-0.666247	-3.4662	-4.65001	3.12714	-12.1031	0.319097	-3.24492	-3.51108	-2.99541
7.7	-6.59403	1.63379	-9.25068	-6.8973	-10.6186	-13.3527	-2.5569	-9.44205	-3.40964	-8.49712	5.46537	1.57254	-7.27453	-6.17743	-11.2917	-13.9959	-8.30339	-13.3702	3.8222	-11.6693	-4.23387	-4.43921	2.51711	-1.8194	-3.45423	1.40914	-3.45625	-12.6394	-5.78083	2.27767	-5.45444	-2.29645	-4.86489	-3.07463	-2.53492	-4.94395	-8.20196	0.513466	2.60262	-8.3345	-0.700005	-3.5189	-4.71633	3.10904	-12.19	0.286332	-3.30805	-3.57432	-3.0576
7.725	-6.66032	1.60756	-9.33267	-6.97149	-10.6949	-13.4447	-2.59986	-9.51282	-3.45471	-8.5754	5.4381	1.52663	-7.34017	-6.23414	-11.3777	-14.0916	-8.37759	-13.4592	3.80702	-11.7529	-4.29853	-4.50369	2.47245	-1.85734	-3.51819	1.38163	-3.50873	-12.7288	-5.84558	2.23402	-5.51485	-2.35451	-4.91634	-3.12827	-2.5765	-5.01097	-8.27209	0.485859	2.58171	-8.3989	-0.733763	-3.57161	-4.78265	3.09094	-12.2769	0.253567	-3.37117	-3.63757	-3.11979
7.75	-6.7266	1.58134	-9.41467	-7.04568	-10.7713	-13.5366	-2.64283	-9.58358	-3.49978	-8.65367	5.41043	1.48073	-7.40582	-6.29084	-11.4637	-14.1874	-8.45178	-13.5483	3.79184	-11.8365	-4.36319	-4.56817	2.42778	-1.89528	-3.58216	1.35411	-3.56121	-12.8182	-5.91033	2.19037	-5.57527	-2.41256	-4.96779	-3.18191	-2.61808	-5.078	-8.34222	0.458253	2.56081	-8.46331	-0.767521	-3.62432	-4.84897	3.07285	-12.3638	0.220802	-3.43429	-3.70081	-3.18197
7.775	-6.79289	1.55512	-9.49667	-7.11986	-10.8477	-13.6286	-2.68579	-9.65435	-3.54485	-8.73194	5.38236	1.43483	-7.47147	-6.34755	-11.5497	-14.2832	-8.52598	-13.6374	3.77666	-11.92	-4.42785	-4.63265	2.38312	-1.93322	-3.64613	1.3266	-3.61369	-12.9077	-5.97508	2.14672	-5.63568	-2.47062	-5.01924	-3.23554	-2.65965	-5.14503	-8.41236	0.430646	2.53991	-8.52772	-0.801279	-3.67703	-4.91529	3.05475	-12.4506	0.188037	-3.49741	-3.76406	-3.24416
7.8	-6.85917	1.52889	-9.57866	-7.19405	-10.9241	-13.7205	-2.72875	-9.72511	-3.58992	-8.81021	5.35393	1.38892	-7.53711	-6.40425	-11.6357	-14.379	-8.60017	-13.7265	3.76148	-12.0036	-4.49251	-4.69713	2.33845	-1.97116	-3.71009	1.29908	-3.66617	-12.9971	-6.03983	2.10308	-5.6961	-2.52867	-5.07069	-3.28918	-2.70123	-5.21206	-8.48249	0.40304	2.519	-8.59213	-0.835037	-3.72974	-4.98161	3.03665	-12.5375	0.155272	-3.56054	-3.8273	-3.30635
7.825	-6.92546	1.50267	-9.66066	-7.26823	-11.0005	-13.8125	-2.77172	-9.79588	-3.63499	-8.88848	5.32516	1.34302	-7.60276	-6.46095	-11.7217	-14.4747	-8.67437	-13.8155	3.7463	-12.0872	-4.55717	-4.76161	2.29378	-2.0091	-3.77406	1.27156	-3.71864	-13.0865	-6.10458	2.05943	-5.75652	-2.58673	-5.12215	-3.34281	-2.74281	-5.27909	-8.55262	0.375434	2.4981	-8.65654	-0.868795	-3.78244	-5.04794	3.01855	-12.6244	0.122507	-3.62366	-3.89055	-3.36854
7.85	-6.99174	1.47644	-9.74266	-7.34242	-11.0768	-13.9044	-2.81468	-9.86664	-3.68006	-8.96675	5.29608	1.29712	-7.66841	-6.51766	-11.8077	-14.5705	-8.74856	-13.9046	3.73112	-12.1707	-4.62183	-4.82609	2.24911	-2.04704	-3.83803	1.24405	-3.77112	-13.176	-6.16933	2.01578	-5.81693	-2.64479	-5.1736	-3.39645	-2.78438	-5.34612	-8.62276	0.347827	2.4772	-8.72094	-0.902554	-3.83515	-5.11426	3.00046	-12.7113	0.0897415	-3.68678	-3.95379	-3.43072
7.875	-7.05803	1.45022	-9.82465	-7.41661	-11.1532	-13.9964	-2.85765	-9.93741	-3.72513	-9.04503	5.2667	1.25121	-7.73405	-6.57436	-11.8937	-14.6663	-8.82276	-13.9937	3.71595	-12.2543	-4.68649	-4.89057	2.20445	-2.08498	-3.90199	1.21653	-3.8236	-13.2654	-6.23408	1.97213	-5.87735	-2.70284	-5.22505	-3.45009	-2.82596	-5.41315	-8.69289	0.320221	2.4563	-8.78535	-0.936312	-3.88786	-5.18058	2.98236	-12.7982	0.0569764	-3.7499	-4.01704	-3.49291
7.9	-7.12431	1.42399	-9.90665	-7.49079	-11.2296	-14.0883	-2.90061	-10.0082	-3.7702	-9.1233	5.23703	1.20531	-7.7997	-6.63107	-11.9797	-14.7621	-8.89695	-14.0827	3.70077	-12.3379	-4.75115	-4.95505	2.15978	-2.12292	-3.96596	1.18901	-3.87608	-13.3548	-6.29883	1.92848	-5.93776	-2.7609	-5.2765	-3.50372	-2.86753	-5.48018	-8.76302	0.292614	2.43539	-8.84976	-0.97007	-3.94057	-5.2469	2.96426	-12.885	0.0242113	-3.81303	-4.08028	-3.5551
7.925	-7.1906	1.39777	-9.98865	-7.56498	-11.306	-14.1803	-2.94358	-10.0789	-3.81527	-9.20157	5.20711	1.1594	-7.86535	-6.68777	-12.0658	-14.8579	-8.97115	-14.1718	3.68559	-12.4214	-4.81581	-5.01953	2.11511	-2.16086	-4.02993	1.1615	-3.92856	-13.4442	-6.36358	1.88483	-5.99818	-2.81895	-5.32796	-3.55736	-2.90911	-5.54721	-8.83316	0.265008	2.41449	-8.91417	-1.00383	-3.99327	-5.31322	2.94617	-12.9719	-0.00855376	-3.87615	-4.14353	-3.61729
7.95	-7.25688	1.37155	-10.0706	-7.63917	-11.3824	-14.2723	-2.98654	-10.1497	-3.86034	-9.27984	5.17695	1.1135	-7.93099	-6.74447	-12.1518	-14.9536	-9.04534	-14.2609	3.67041	-12.505	-4.88048	-5.08401	2.07044	-2.1988	-4.09389	1.13398	-3.98104	-13.5337	-6.42833	1.84118	-6.05859	-2.87701	-5.37941	-3.61099	-2.95069	-5.61424	-8.90329	0.237402	2.39359	-8.97857	-1.03759	-4.04598	-5.37954	2.92807	-13.0588	-0.0413188	-3.93927	-4.20677	-3.67948
7.975	-7.32317	1.34532	-10.1526	-7.71335	-11.4587	-14.3642	-3.02951	-10.2205	-3.90541	-9.35811	5.14656	1.0676	-7.99664	-6.80118	-12.2378	-15.0494	-9.11954	-14.35	3.65523	-12.5886	-4.94514	-5.14849	2.02577	-2.23674	-4.15786	1.10647	-4.03352	-13.6231	-6.49308	1.79753	-6.11901	-2.93507	-5.43086	-3.66463	-2.99226	-5.68126	-8.97342	0.209795	2.37268	-9.04298	-1.07134	-4.09869	-5.44586	2.90997	-13.1457	-0.0740839	-4.0024	-4.27002	-3.74166
8	-7.38945	1.3191	-10.2346	-7.78754	-11.5351	-14.4562	-3.07247	-10.2912	-3.95048	-9.43639	5.11596	1.02169	-8.06228	-6.85788	-12.3238	-15.1452	-9.19373	-14.439	3.64005	-12.6721	-5.0098	-5.21297	1.9811	-2.27468	-4.22182	1.07895	-4.086	-13.7125	-6.55783	1.75388	-6.17942	-2.99312	-5.48231	-3.71827	-3.03384	-5.74829	-9.04356	0.182189	2.35178	-9.10739	-1.1051	-4.1514	-5.51218	2.89188	-13.2325	-0.106849	-4.06552	-4.33326	-3.80385
8.025	-7.45574	1.29287	-10.3166	-7.86173	-11.6115	-14.5481	-3.11544	-10.362	-3.99555	-9.51466	5.08517	0.975789	-8.12793	-6.91459	-12.4098	-15.241	-9.26793	-14.5281	3.62487	-12.7557	-5.07446	-5.27745	1.93643	-2.31262	-4.28579	1.05143	-4.13848	-13.802	-6.62258	1.71023	-6.23984	-3.05118	-5.53377	-3.7719	-3.07542	-5.81532	-9.11369	0.154582	2.33088	-9.1718	-1.13886	-4.20411	-5.57851	2.87378	-13.3194	-0.139614	-4.12864	-4.39651	-3.86604
8.05	-7.52202	1.26665	-10.3986	-7.93591	-11.6879	-14.6401	-3.1584	-10.4328	-4.04062	-9.59293	5.05419	0.929885	-8.19358	-6.97129	-12.4958	-15.3367	-9.34212	-14.6172	3.60969	-12.8393	-5.13912	-5.34193	1.89176	-2.35056	-4.34976	1.02392	-4.19095	-13.8914	-6.68733	1.66658	-6.30025	-3.10923	-5.58522	-3.82554	-3.11699	-5.88235	-9.18383	0.126976	2.30997	-9.23621	-1.17262	-4.25681	-5.64483	2.85568	-13.4063	-0.172379	-4.19176	-4.45975	-3.92823
8.075	-7.58831	1.24042	-10.4806	-8.0101	-11.7643	-14.732	-3.20137	-10.5035	-4.08569	-9.6712	5.02304	0.883982	-8.25922	-7.028	-12.5818	-15.4325	-9.41632	-14.7063	3.59451	-12.9228	-5.20378	-5.40641	1.84709	-2.3885	-4.41372	0.996401	-4.24343	-13.9808	-6.75208	1.62293	-6.36067	-3.16729	-5.63667	-3.87917	-3.15857	-5.94938	-9.25396	0.0993697	2.28907	-9.30061	-1.20638	-4.30952	-5.71115	2.83759	-13.4932	-0.205144	-4.25489	-4.523	-3.99042
8.1	-7.65459	1.2142	-10.5626	-8.08429	-11.8406	-14.824	-3.24433	-10.5743	-4.13076	-9.74947	4.99173	0.838078	-8.32487	-7.0847	-12.6678	-15.5283	-9.49051	-14.7953	3.57934	-13.0064	-5.26844	-5.47089	1.80242	-2.42644	-4.47769	0.968885	-4.29591	-14.0703	-6.81683	1.57928	-6.42108	-3.22535	-5.68812	-3.93281	-3.20014	-6.01641	-9.32409	0.0717633	2.26817	-9.36502	-1.24014	-4.36223	-5.77747	2.81949	-13.5801	-0.237909	-4.31801	-4.58624	-4.0526
8.125	-7.72088	1.18798	-10.6446	-8.15847	-11.917	-14.9159	-3.2873	-10.6451	-4.17583	-9.82774	4.96028	0.792174	-8.39052	-7.1414	-12.7538	-15.6241	-9.56471	-14.8844	3.56416	-13.09	-5.3331	-5.53537	1.75775	-2.46438	-4.54166	0.941369	-4.34839	-14.1597	-6.88158	1.53563	-6.4815	-3.2834	-5.73957	-3.98645	-3.24172	-6.08344	-9.39423	0.0441569	2.24727	-9.42943	-1.27389	-4.41494	-5.84379	2.80139	-13.6669	-0.270674	-4.38113	-4.64949	-4.11479
8.15	-7.78716	1.16175	-10.7266	-8.23266	-11.9934	-15.0079	-3.33026	-10.7158	-4.2209	-9.90602	4.92869	0.74627	-8.45616	-7.19811	-12.8398	-15.7198	-9.6389	-14.9735	3.54898	-13.1735	-5.39776	-5.59985	1.71308	-2.50232	-4.60562	0.913853	-4.40087	-14.2491	-6.94633	1.49198	-6.54191	-3.34146	-5.79103	-4.04008	-3.2833	-6.15047	-9.46436	0.0165505	2.22636	-9.49384	-1.30765	-4.46765	-5.91011	2.7833	-13.7538	-0.30344	-4.44425	-4.71273	-4.17698
8.175	-7.85345	1.13553	-10.8086	-8.30684	-12.0698	-15.0998	-3.37323	-10.7866	-4.26597	-9.98429	4.89697	0.700366	-8.52181	-7.25481	-12.9258	-15.8156	-9.7131	-15.0625	3.5338	-13.2571	-5.46242	-5.66433	1.66841	-2.54026	-4.66959	0.886337	-4.45335	-14.3386	-7.01108	1.44833	-6.60233	-3.39952	-5.84248	-4.09372	-3.32487	-6.2175	-9.53449	-0.0110559	2.20546	-9.55825	-1.34141	-4.52035	-5.97643	2.7652	-13.8407	-0.336205	-4.50738	-4.77598	-4.23917
8.2	-7.91973	1.1093	-10.8906	-8.38103	-12.1462	-15.1918	-3.41619	-10.8574	-4.31104	-10.0626	4.86513	0.654462	-8.58745	-7.31152	-13.0118	-15.9114	-9.7873	-15.1516	3.51862	-13.3407	-5.52708	-5.72881	1.62374	-2.5782	-4.73356	0.85882	-4.50583	-14.428	-7.07583	1.40468	-6.66275	-3.45757	-5.89393	-4.14735	-3.36645	-6.28452	-9.60463	-0.0386623	2.18456	-9.62265	-1.37517	-4.57306	-6.04276	2.7471	-13.9276	-0.36897	-4.5705	-4.83922	-4.30135
8.225	-7.98602	1.08308	-10.9726	-8.45522	-12.2225	-15.2837	-3.45916	-10.9281	-4.35611	-10.1408	4.83318	0.608558	-8.6531	-7.36822	-13.0978	-16.0072	-9.86149	-15.2407	3.50344	-13.4242	-5.59175	-5.79329	1.57907	-2.61614	-4.79752	0.831304	-4.55831	-14.5174	-7.14058	1.36102	-6.72316	-3.51563	-5.94538	-4.20099	-3.40803	-6.35155	-9.67476	-0.0662687	2.16365	-9.68706	-1.40893	-4.62577	-6.10908	2.72901	-14.0144	-0.401735	-4.63362	-4.90247	-4.36354
8.25	-8.0523	1.05685	-11.0546	-8.5294	-12.2989	-15.3757	-3.50212	-10.9989	-4.40118	-10.2191	4.80113	0.562654	-8.71875	-7.42492	-13.1838	-16.103	-9.93569	-15.3298	3.48826	-13.5078	-5.65641	-5.85777	1.5344	-2.65408	-4.86149	0.803788	-4.61079	-14.6068	-7.20533	1.31737	-6.78358	-3.57368	-5.99684	-4.25463	-3.4496	-6.41858	-9.74489	-0.0938751	2.14275	-9.75147	-1.44268	-4.67848	-6.1754	2.71091	-14.1013	-0.4345	-4.69674	-4.96571	-4.42573
8.275	-8.11859	1.03063	-11.1366	-8.60359	-12.3753	-15.4677	-3.54509	-11.0697	-4.44625	-10.2974	4.76899	0.51675	-8.78439	-7.48163	-13.2698	-16.1987	-10.0099	-15.4188	3.47308	-13.5914	-5.72107	-5.92225	1.48973	-2.69202	-4.92546	0.776272	-4.66326	-14.6963	-7.27008	1.27372	-6.84399	-3.63174	-6.04829	-4.30826	-3.49118	-6.48561	-9.81503	-0.121481	2.12185	-9.81588	-1.47644	-4.73118	-6.24172	2.69281	-14.1882	-0.467265	-4.75987	-5.02896	-4.48792
8.3	-8.18487	1.0044	-11.2186	-8.67778	-12.4517	-15.5596	-3.58805	-11.1404	-4.49132	-10.3756	4.73676	0.470846	-8.85004	-7.53833	-13.3558	-16.2945	-10.0841	-15.5079	3.4579	-13.6749	-5.78573	-5.98673	1.44506	-2.72996	-4.98942	0.748755	-4.71574	-14.7857	-7.33483	1.23007	-6.90441	-3.6898	-6.09974	-4.3619	-3.53275	-6.55264	-9.88516	-0.149088	2.10094	-9.88028	-1.5102	-4.78389	-6.30804	2.67472	-14.2751	-0.50003	-4.82299	-5.0922	-4.55011
8.325	-8.25116	0.97818	-11.3006	-8.75196	-12.5281	-15.6516	-3.63102	-11.2112	-4.53639	-10.4539	4.70444	0.424942	-8.91569	-7.59504	-13.4418	-16.3903	-10.1583	-15.597	3.44272	-13.7585	-5.85039	-6.05121	1.40039	-2.7679	-5.05339	0.721239	-4.76822	-14.8751	-7.39958	1.18642	-6.96482	-3.74785	-6.15119	-4.41553	-3.57433	-6.61967	-9.95529	-0.176694	2.08004	-9.94469	-1.54396	-4.8366	-6.37436	2.65662	-14.362	-0.532795	-4.88611	-5.15545	-4.61229
8.35	-8.31744	0.951956	-11.3826	-8.82615	-12.6045	-15.7435	-3.67398	-11.2819	-4.58146	-10.5322	4.67205	0.379038	-8.98133	-7.65174	-13.5278	-16.4861	-10.2325	-15.686	3.42755	-13.8421	-5.91505	-6.11569	1.35571	-2.80584	-5.11736	0.693723	-4.8207	-14.9646	-7.46433	1.14277	-7.02524	-3.80591	-6.20264	-4.46917	-3.61591	-6.6867	-10.0254	-0.204301	2.05914	-10.0091	-1.57772	-4.88931	-6.44068	2.63852	-14.4488	-0.56556	-4.94923	-5.21869	-4.67448
8.375	-8.38373	0.925731	-11.4646	-8.90034	-12.6808	-15.8355	-3.71695	-11.3527	-4.62653	-10.6105	4.63959	0.333134	-9.04698	-7.70844	-13.6138	-16.5818	-10.3067	-15.7751	3.41237	-13.9256	-5.97971	-6.18017	1.31104	-2.84378	-5.18132	0.666207	-4.87318	-15.054	-7.52908	1.09912	-7.08565	-3.86396	-6.2541	-4.52281	-3.65748	-6.75373	-10.0956	-0.231907	2.03824	-10.0735	-1.61147	-4.94202	-6.50701	2.62043	-14.5357	-0.598325	-5.01236	-5.28194	-4.73667
8.4	-8.45001	0.899507	-11.5466	-8.97452	-12.7572	-15.9274	-3.75991	-11.4235	-4.6716	-10.6887	4.60706	0.28723	-9.11263	-7.76515	-13.6998	-16.6776	-10.3809	-15.8642	3.39719	-14.0092	-6.04437	-6.24465	1.26637	-2.88172	-5.24529	0.638691	-4.92566	-15.1434	-7.59382	1.05547	-7.14607	-3.92202	-6.30555	-4.57644	-3.69906	-6.82076	-10.1657	-0.259513	2.01733	-10.1379	-1.64523	-4.99472	-6.57333	2.60233	-14.6226	-0.63109	-5.07548	-5.34518	-4.79886
8.425	-8.5163	0.873283	-11.6286	-9.04871	-12.8336	-16.0194	-3.80288	-11.4942	-4.71667	-10.767	4.57448	0.241325	-9.17827	-7.82185	-13.7858	-16.7734	-10.4551	-15.9533	3.38201	-14.0928	-6.10903	-6.30913	1.2217	-2.91966	-5.30926	0.611174	-4.97814	-15.2329	-7.65857	1.01181	-7.20648	-3.98008	-6.357	-4.63008	-3.74064	-6.88779	-10.2358	-0.28712	1.99643	-10.2023	-1.67899	-5.04743	-6.63965	2.58423	-14.7095	-0.663855	-5.1386	-5.40843	-4.86104
8.45	-8.58258	0.847058	-11.7106	-9.1229	-12.91	-16.1113	-3.84584	-11.565	-4.76174	-10.8453	4.54183	0.195421	-9.24392	-7.87856	-13.8719	-16.8692	-10.5292	-16.0423	3.36683	-14.1763	-6.17369	-6.37361	1.17703	-2.9576	-5.37322	0.583658	-5.03062	-15.3223	-7.72332	0.968163	-7.2669	-4.03813	-6.40845	-4.68371	-3.78221	-6.95481	-10.306	-0.314726	1.97553	-10.2667	-1.71275	-5.10014	-6.70597	2.56614	-14.7963	-0.696621	-5.20173	-5.47167	-4.92323
8.475	-8.64887	0.820834	-11.7926	-9.19708	-12.9864	-16.2033	-3.88881	-11.6358	-4.80681	-10.9235	4.50914	0.149517	-9.30957	-7.93526	-13.9579	-16.9649	-10.6034	-16.1314	3.35165	-14.2599	-6.23835	-6.43809	1.13236	-2.99554	-5.43719	0.556142	-5.08309	-15.4117	-7.78807	0.924512	-7.32731	-4.09619	-6.45991	-4.73735	-3.82379	-7.02184	-10.3761	-0.342333	1.95462	-10.3311	-1.74651	-5.15285	-6.77229	2.54804	-14.8832	-0.729386	-5.26485	-5.53492	-4.98542
8.5	-8.71515	0.794609	-11.8746	-9.27127	-13.0627	-16.2952	-3.93177	-11.7065	-4.85188	-11.0018	4.47639	0.103613	-9.37521	-7.99197	-14.0439	-17.0607	-10.6776	-16.2205	3.33647	-14.3435	-6.30302	-6.50257	1.08769	-3.03348	-5.50115	0.528626	-5.13557	-15.5012	-7.85282	0.88086	-7.38773	-4.15424	-6.51136	-4.79099	-3.86536	-7.08887	-10.4462	-0.369939	1.93372	-10.3955	-1.78027	-5.20556	-6.83861	2.52994	-14.9701	-0.762151	-5.32797	-5.59816	-5.04761
8.525	-8.78144	0.768385	-11.9566	-9.34545	-13.1391	-16.3872	-3.97474	-11.7773	-4.89695	-11.0801	4.4436	0.0577092	-9.44086	-8.04867	-14.1299	-17.1565	-10.7518	-16.3095	3.32129	-14.427	-6.36768	-6.56705	1.04302	-3.07142	-5.56512	0.501109	-5.18805	-15.5906	-7.91757	0.837209	-7.44814	-4.2123	-6.56281	-4.84462	-3.90694	-7.1559	-10.5164	-0.397545	1.91282	-10.46	-1.81402	-5.25826	-6.90493	2.51185	-15.057	-0.794916	-5.39109	-5.66141	-5.1098
8.55	-8.84772	0.742161	-12.0386	-9.41964	-13.2155	-16.4791	-4.0177	-11.8481	-4.94202	-11.1584	4.41077	0.0118052	-9.50651	-8.10537	-14.2159	-17.2523	-10.826	-16.3986	3.30611	-14.5106	-6.43234	-6.63153	0.998346	-3.10936	-5.62909	0.473593	-5.24053	-15.68	-7.98232	0.793558	-7.50856	-4.27036	-6.61426	-4.89826	-3.94852	-7.22293	-10.5865	-0.425152	1.89191	-10.5244	-1.84778	-5.31097	-6.97126	2.49375	-15.1439	-0.827681	-5.45422	-5.72465	-5.17198
8.575	-8.91401	0.715936	-12.1206	-9.49383	-13.2919	-16.5711	-4.06067	-11.9188	-4.98709	-11.2366	4.3779	-0.0340989	-9.57215	-8.16208	-14.3019	-17.3481	-10.9002	-16.4877	3.29094	-14.5942	-6.497	-6.69601	0.953675	-3.1473	-5.69305	0.446077	-5.29301	-15.7695	-8.04707	0.749906	-7.56897	-4.32841	-6.66571	-4.95189	-3.99009	-7.28996	-10.6566	-0.452758	1.87101	-10.5888	-1.88154	-5.36368	-7.03758	2.47565	-15.2307	-0.860446	-5.51734	-5.7879	-5.23417
8.6	-8.98029	0.689712	-12.2026	-9.56801	-13.3683	-16.663	-4.10363	-11.9896	-5.03216	-11.3149	4.345	-0.080003	-9.6378	-8.21878	-14.3879	-17.4438	-10.9744	-16.5768	3.27576	-14.6778	-6.56166	-6.76049	0.909004	-3.18524	-5.75702	0.418561	-5.34549	-15.8589	-8.11182	0.706255	-7.62939	-4.38647	-6.71717	-5.00553	-4.03167	-7.35699	-10.7268	-0.480365	1.85011	-10.6532	-1.9153	-5.41639	-7.1039	2.45756	-15.3176	-0.893211	-5.58046	-5.85114	-5.29636
8.625	-9.04658	0.663488	-12.2846	-9.6422	-13.4446	-16.755	-4.14659	-12.0604	-5.07723	-11.3932	4.31206	-0.125907	-9.70344	-8.27549	-14.4739	-17.5396	-11.0486	-16.6658	3.26058	-14.7613	-6.62632	-6.82497	0.864332	-3.22318	-5.82099	0.391045	-5.39797	-15.9483	-8.17657	0.662603	-7.68981	-4.44453	-6.76862	-5.05917	-4.07325	-7.42402	-10.7969	-0.507971	1.82921	-10.7176	-1.94906	-5.46909	-7.17022	2.43946	-15.4045	-0.925976	-5.64358	-5.91439	-5.35855
8.65	-9.11286	0.637263	-12.3666	-9.71639	-13.521	-16.847	-4.18956	-12.1311	-5.1223	-11.4714	4.27909	-0.171811	-9.76909	-8.33219	-14.5599	-17.6354	-11.1228	-16.7549	3.2454	-14.8449	-6.69098	-6.88945	0.819661	-3.26112	-5.88495	0.363528	-5.45045	-16.0377	-8.24132	0.618952	-7.75022	-4.50258	-6.82007	-5.1128	-4.11482	-7.49105	-10.867	-0.535577	1.8083	-10.782	-1.98281	-5.5218	-7.23654	2.42136	-15.4914	-0.958741	-5.70671	-5.97763	-5.42073
8.675	-9.17915	0.611039	-12.4485	-9.79057	-13.5974	-16.9389	-4.23252	-12.2019	-5.16737	-11.5497	4.24609	-0.217715	-9.83474	-8.3889	-14.6459	-17.7312	-11.197	-16.844	3.23022	-14.9285	-6.75564	-6.95393	0.77499	-3.29906	-5.94892	0.336012	-5.50293	-16.1272	-8.30607	0.5753	-7.81064	-4.56064	-6.87152	-5.16644	-4.1564	-7.55807	-10.9372	-0.563184	1.7874	-10.8464	-2.01657	-5.57451	-7.30286	2.40327	-15.5782	-0.991506	-5.76983	-6.04088	-5.48292
8.7	-9.24543	0.584814	-12.5305	-9.86476	-13.6738	-17.0309	-4.27549	-12.2727	-5.21244	-11.628	4.21307	-0.263619	-9.90038	-8.4456	-14.7319	-17.8269	-11.2712	-16.933	3.21504	-15.012	-6.8203	-7.01841	0.730319	-3.337	-6.01289	0.308496	-5.5554	-16.2166	-8.37082	0.531649	-7.87105	-4.61869	-6.92298	-5.22008	-4.19797	-7.6251	-11.0073	-0.59079	1.7665	-10.9108	-2.05033	-5.62722	-7.36918	2.38517	-15.6651	-1.02427	-5.83295	-6.10412	-5.54511
8.725	-9.31172	0.55859	-12.6125	-9.93894	-13.7502	-17.1228	-4.31845	-12.3434	-5.25751	-11.7063	4.18002	-0.309523	-9.96603	-8.5023	-14.8179	-17.9227	-11.3454	-17.0221	3.19986	-15.0956	-6.88496	-7.08289	0.685647	-3.37494	-6.07685	0.28098	-5.60788	-16.306	-8.43557	0.487997	-7.93147	-4.67675	-6.97443	-5.27371	-4.23955	-7.69213	-11.0774	-0.618397	1.74559	-10.9752	-2.08409	-5.67993	-7.43551	2.36707	-15.752	-1.05704	-5.89607	-6.16737	-5.6073
8.75	-9.378	0.532366	-12.6945	-10.0131	-13.8265	-17.2148	-4.36142	-12.4142	-5.30258	-11.7845	4.14695	-0.355428	-10.0317	-8.55901	-14.9039	-18.0185	-11.4196	-17.1112	3.18468	-15.1792	-6.94963	-7.14737	0.640976	-3.41288	-6.14082	0.253463	-5.66036	-16.3955	-8.50032	0.444346	-7.99188	-4.73481	-7.02588	-5.32735	-4.28113	-7.75916	-11.1476	-0.646003	1.72469	-11.0396	-2.11785	-5.73263	-7.50183	2.34898	-15.8389	-1.0898	-5.9592	-6.23061	-5.66949
8.775	-9.44429	0.506141	-12.7765	-10.0873	-13.9029	-17.3067	-4.40438	-12.485	-5.34765	-11.8628	4.11385	-0.401332	-10.0973	-8.61571	-14.9899	-18.1143	-11.4938	-17.2003	3.1695	-15.2627	-7.01429	-7.21185	0.596305	-3.45082	-6.20479	0.225947	-5.71284	-16.4849	-8.56507	0.400694	-8.0523	-4.79286	-7.07733	-5.38098	-4.3227	-7.82619	-11.2177	-0.673609	1.70379	-11.104	-2.15161	-5.78534	-7.56815	2.33088	-15.9258	-1.12257	-6.02232	-6.29386	-5.73167
8.8	-9.51057	0.479917	-12.8585	-10.1615	-13.9793	-17.3987	-4.44735	-12.5557	-5.39272	-11.9411	4.08074	-0.447236	-10.163	-8.67242	-15.0759	-18.2101	-11.568	-17.2893	3.15432	-15.3463	-7.07895	-7.27633	0.551633	-3.48876	-6.26875	0.198431	-5.76532	-16.5743	-8.62982	0.357043	-8.11271	-4.85092	-7.12879	-5.43462	-4.36428	-7.89322	-11.2878	-0.701216	1.68288	-11.1684	-2.18536	-5.83805	-7.63447	2.31278	-16.0126	-1.15533	-6.08544	-6.3571	-5.79386
8.825	-9.57686	0.453693	-12.9405	-10.2357	-14.0557	-17.4906	-4.49031	-12.6265	-5.43779	-12.0194	4.04761	-0.49314	-10.2286	-8.72912	-15.1619	-18.3058	-11.6422	-17.3784	3.13915	-15.4299	-7.14361	-7.34081	0.506962	-3.5267	-6.33272	0.170915	-5.8178	-16.6638	-8.69457	0.313391	-8.17313	-4.90897	-7.18024	-5.48826	-4.40586	-7.96025	-11.358	-0.728822	1.66198	-11.2328	-2.21912	-5.89076	-7.70079	2.29469	-16.0995	-1.1881	-6.14857	-6.42035	-5.85605
8.85	-9.64314	0.427468	-13.0225	-10.3099	-14.1321	-17.5826	-4.53328	-12.6973	-5.48286	-12.0976	4.01446	-0.539044	-10.2943	-8.78582	-15.2479	-18.4016	-11.7164	-17.4675	3.12397	-15.5134	-7.20827	-7.40529	0.462291	-3.56464	-6.39669	0.143399	-5.87028	-16.7532	-8.75932	0.269739	-8.23354	-4.96703	-7.23169	-5.54189	-4.44743	-8.02728	-11.4281	-0.756429	1.64108	-11.2973	-2.25288	-5.94347	-7.76711	2.27659	-16.1864	-1.22086	-6.21169	-6.48359	-5.91824
8.875	-9.70943	0.401244	-13.1045	-10.3841	-14.2084	-17.6745	-4.57624	-12.768	-5.52793	-12.1759	3.9813	-0.584948	-10.3599	-8.84253	-15.3339	-18.4974	-11.7906	-17.5565	3.10879	-15.597	-7.27293	-7.46977	0.417619	-3.60258	-6.46065	0.115882	-5.92276	-16.8426	-8.82407	0.226088	-8.29396	-5.02509	-7.28314	-5.59553	-4.48901	-8.09431	-11.4982	-0.784035	1.62018	-11.3617	-2.28664	-5.99617	-7.83343	2.25849	-16.2733	-1.25363	-6.27481	-6.54684	-5.98042
8.9	-9.77571	0.37502	-13.1865	-10.4583	-14.2848	-17.7665	-4.61921	-12.8388	-5.573	-12.2542	3.94812	-0.630852	-10.4256	-8.89923	-15.4199	-18.5932	-11.8648	-17.6456	3.09361	-15.6806	-7.33759	-7.53425	0.372948	-3.64052	-6.52462	0.0883661	-5.97523	-16.9321	-8.88882	0.182436	-8.35437	-5.08314	-7.33459	-5.64916	-4.53058	-8.16134	-11.5684	-0.811641	1.59927	-11.4261	-2.3204	-6.04888	-7.89976	2.2404	-16.3602	-1.28639	-6.33793	-6.61008	-6.04261
8.925	-9.842	0.348795	-13.2685	-10.5324	-14.3612	-17.8584	-4.66217	-12.9095	-5.61807	-12.3324	3.91493	-0.676756	-10.4912	-8.95594	-15.5059	-18.6889	-11.939	-17.7347	3.07843	-15.7641	-7.40225	-7.59873	0.328277	-3.67846	-6.58858	0.0608499	-6.02771	-17.0215	-8.95357	0.138785	-8.41479	-5.1412	-7.38605	-5.7028	-4.57216	-8.22836	-11.6385	-0.839248	1.57837	-11.4905	-2.35415	-6.10159	-7.96608	2.2223	-16.447	-1.31916	-6.40106	-6.67333	-6.1048
8.95	-9.90828	0.322571	-13.3505	-10.6066	-14.4376	-17.9504	-4.70514	-12.9803	-5.66314	-12.4107	3.88173	-0.72266	-10.5568	-9.01264	-15.5919	-18.7847	-12.0132	-17.8238	3.06325	-15.8477	-7.46691	-7.66321	0.283605	-3.7164	-6.65255	0.0333337	-6.08019	-17.1109	-9.01832	0.0951332	-8.4752	-5.19925	-7.4375	-5.75644	-4.61374	-8.29539	-11.7086	-0.866854	1.55747	-11.5549	-2.38791	-6.1543	-8.0324	2.2042	-16.5339	-1.35192	-6.46418	-6.73657	-6.16699
8.975	-9.97457	0.296346	-13.4325	-10.6808	-14.514	-18.0424	-4.7481	-13.0511	-5.70821	-12.489	3.84852	-0.768564	-10.6225	-9.06934	-15.6779	-18.8805	-12.0873	-17.9128	3.04807	-15.9313	-7.53157	-7.72769	0.238934	-3.75434	-6.71652	0.00581749	-6.13267	-17.2004	-9.08307	0.0514816	-8.53562	-5.25731	-7.48895	-5.81007	-4.65531	-8.36242	-11.7788	-0.89446	1.53656	-11.6193	-2.42167	-6.20701	-8.09872	2.18611	-16.6208	-1.38469	-6.5273	-6.79982	-6.22918
9	-10.0409	0.270122	-13.5145	-10.755	-14.5904	-18.1343	-4.79107	-13.1218	-5.75328	-12.5673	3.81529	-0.814468	-10.6881	-9.12605	-15.764	-18.9763	-12.1615	-18.0019	3.03289	-16.0148	-7.59623	-7.79217	0.194263	-3.79228	-6.78048	-0.0216987	-6.18515	-17.2898	-9.14782	0.00783003	-8.59604	-5.31537	-7.5404	-5.86371	-4.69689	-8.42945	-11.8489	-0.922067	1.51566	-11.6837	-2.45543	-6.25971	-8.16504	2.16801	-16.7077	-1.41745	-6.59042	-6.86306	-6.29136
9.025	-10.1071	0.243898	-13.5965	-10.8292	-14.6667	-18.2263	-4.83403	-13.1926	-5.79835	-12.6455	3.78206	-0.860373	-10.7538	-9.18275	-15.85	-19.072	-12.2357	-18.091	3.01771	-16.0984	-7.66089	-7.85665	0.149591	-3.83022	-6.84445	-0.0492149	-6.23763	-17.3792	-9.21257	-0.0358215	-8.65645	-5.37342	-7.59186	-5.91734	-4.73847	-8.49648	-11.919	-0.949673	1.49476	-11.7481	-2.48919	-6.31242	-8.23136	2.14991	-16.7945	-1.45022	-6.65355	-6.92631	-6.35355
9.05	-10.1734	0.217673	-13.6785	-10.9034	-14.7431	-18.3182	-4.877	-13.2634	-5.84342	-12.7238	3.74881	-0.906277	-10.8194	-9.23946	-15.936	-19.1678	-12.3099	-18.18	3.00253	-16.182	-7.72556	-7.92113	0.10492	-3.86816	-6.90842	-0.0767312	-6.29011	-17.4686	-9.27732	-0.0794731	-8.71687	-5.43148	-7.64331	-5.97098	-4.78004	-8.56351	-11.9892	-0.97728	1.47385	-11.8125	-2.52294	-6.36513	-8.29768	2.13182	-16.8814	-1.48298	-6.71667	-6.98955	-6.41574
9.075	-10.2397	0.191449	-13.7605	-10.9776	-14.8195	-18.4102	-4.91996	-13.3341	-5.88849	-12.8021	3.71556	-0.952181	-10.8851	-9.29616	-16.022	-19.2636	-12.3841	-18.2691	2.98736	-16.2655	-7.79022	-7.98561	0.0602485	-3.9061	-6.97238	-0.104247	-6.34259	-17.5581	-9.34207	-0.123125	-8.77728	-5.48953	-7.69476	-6.02462	-4.82162	-8.63054	-12.0593	-1.00489	1.45295	-11.8769	-2.5567	-6.41784	-8.36401	2.11372	-16.9683	-1.51575	-6.77979	-7.0528	-6.47793
9.1	-10.306	0.165225	-13.8425	-11.0517	-14.8959	-18.5021	-4.96293	-13.4049	-5.93356	-12.8803	3.6823	-0.998085	-10.9507	-9.35287	-16.108	-19.3594	-12.4583	-18.3582	2.97218	-16.3491	-7.85488	-8.05009	0.0155771	-3.94404	-7.03635	-0.131764	-6.39507	-17.6475	-9.40682	-0.166776	-8.8377	-5.54759	-7.74621	-6.07825	-4.86319	-8.69757	-12.1294	-1.03249	1.43205	-11.9413	-2.59046	-6.47054	-8.43033	2.09562	-17.0552	-1.54851	-6.84291	-7.11604	-6.54011
9.125	-10.3723	0.139	-13.9245	-11.1259	-14.9723	-18.5941	-5.00589	-13.4757	-5.97863	-12.9586	3.64904	-1.04399	-11.0164	-9.40957	-16.194	-19.4552	-12.5325	-18.4473	2.957	-16.4327	-7.91954	-8.11457	-0.0290943	-3.98198	-7.10032	-0.15928	-6.44754	-17.7369	-9.47157	-0.210428	-8.89811	-5.60565	-7.79766	-6.13189	-4.90477	-8.7646	-12.1996	-1.0601	1.41115	-12.0057	-2.62422	-6.52325	-8.49665	2.07753	-17.1421	-1.58128	-6.90604	-7.17929	-6.6023
9.15	-10.4386	0.112776	-14.0065	-11.2001	-15.0486	-18.686	-5.04886	-13.5464	-6.0237	-13.0369	3.61576	-1.08989	-11.082	-9.46627	-16.28	-19.5509	-12.6067	-18.5363	2.94182	-16.5162	-7.9842	-8.17905	-0.0737657	-4.01992	-7.16428	-0.186796	-6.50002	-17.8264	-9.53632	-0.254079	-8.95853	-5.6637	-7.84912	-6.18552	-4.94635	-8.83162	-12.2697	-1.08771	1.39024	-12.0702	-2.65798	-6.57596	-8.56297	2.05943	-17.2289	-1.61404	-6.96916	-7.24253	-6.66449
9.175	-10.5048	0.0865514	-14.0885	-11.2743	-15.125	-18.778	-5.09182	-13.6172	-6.06877	-13.1152	3.58248	-1.1358	-11.1477	-9.52298	-16.366	-19.6467	-12.6809	-18.6254	2.92664	-16.5998	-8.04886	-8.24353	-0.118437	-4.05786	-7.22825	-0.214312	-6.5525	-17.9158	-9.60107	-0.297731	-9.01894	-5.72176	-7.90057	-6.23916	-4.98792	-8.89865	-12.3398	-1.11531	1.36934	-12.1346	-2.69174	-6.62867	-8.62929	2.04133	-17.3158	-1.64681	-7.03228	-7.30578	-6.72668
9.2	-10.5711	0.060327	-14.1705	-11.3485	-15.2014	-18.8699	-5.13479	-13.688	-6.11384	-13.1934	3.5492	-1.1817	-11.2133	-9.57968	-16.452	-19.7425	-12.7551	-18.7145	2.91146	-16.6834	-8.11352	-8.30801	-0.163108	-4.0958	-7.29222	-0.241828	-6.60498	-18.0052	-9.66582	-0.341383	-9.07936	-5.77982	-7.95202	-6.2928	-5.0295	-8.96568	-12.41	-1.14292	1.34844	-12.199	-2.72549	-6.68138	-8.69561	2.02324	-17.4027	-1.67957	-7.0954	-7.36902	-6.78887
9.225	-10.6374	0.0341027	-14.2525	-11.4227	-15.2778	-18.9619	-5.17775	-13.7587	-6.15891	-13.2717	3.51591	-1.22761	-11.279	-9.63639	-16.538	-19.8383	-12.8293	-18.8036	2.89628	-16.7669	-8.17818	-8.37249	-0.20778	-4.13374	-7.35618	-0.269345	-6.65746	-18.0947	-9.73057	-0.385034	-9.13977	-5.83787	-8.00347	-6.34643	-5.07108	-9.03271	-12.4801	-1.17052	1.32753	-12.2634	-2.75925	-6.73408	-8.76193	2.00514	-17.4896	-1.71234	-7.15853	-7.43227	-6.85105
9.25	-10.7037	0.00787831	-14.3345	-11.4969	-15.3542	-19.0538	-5.22072	-13.8295	-6.20398	-13.35	3.48261	-1.27351	-11.3446	-9.69309	-16.624	-19.934	-12.9035	-18.8926	2.8811	-16.8505	-8.24284	-8.43697	-0.252451	-4.17168	-7.42015	-0.296861	-6.70994	-18.1841	-9.79532	-0.428686	-9.20019	-5.89593	-8.05493	-6.40007	-5.11265	-9.09974	-12.5502	-1.19813	1.30663	-12.3278	-2.79301	-6.78679	-8.82826	1.98704	-17.5764	-1.7451	-7.22165	-7.49551	-6.91324
9.275	-10.77	-0.0183461	-14.4165	-11.571	-15.4305	-19.1458	-5.26368	-13.9003	-6.24905	-13.4282	3.44931	-1.31941	-11.4102	-9.74979	-16.71	-20.0298	-12.9777	-18.9817	2.86592	-16.9341	-8.3075	-8.50145	-0.297123	-4.20962	-7.48412	-0.324377	-6.76242	-18.2735	-9.86007	-0.472337	-9.2606	-5.95398	-8.10638	-6.4537	-5.15423	-9.16677	-12.6204	-1.22574	1.28573	-12.3922	-2.82677	-6.8395	-8.89458	1.96895	-17.6633	-1.77787	-7.28477	-7.55876	-6.97543
9.3	-10.8363	-0.0445704	-14.4985	-11.6452	-15.5069	-19.2378	-5.30665	-13.971	-6.29412	-13.5065	3.416	-1.36532	-11.4759	-9.8065	-16.796	-20.1256	-13.0519	-19.0708	2.85075	-17.0176	-8.37216	-8.56593	-0.341794	-4.24756	-7.54808	-0.351893	-6.8149	-18.363	-9.92482	-0.515989	-9.32102	-6.01204	-8.15783	-6.50734	-5.19581	-9.2338	-12.6905	-1.25334	1.26482	-12.4566	-2.86053	-6.89221	-8.9609	1.95085	-17.7502	-1.81063	-7.3479	-7.622	-7.03762
9.325	-10.9026	-0.0707948	-14.5805	-11.7194	-15.5833	-19.3297	-5.34961	-14.0418	-6.33919	-13.5848	3.3827	-1.41122	-11.5415	-9.8632	-16.882	-20.2214	-13.1261	-19.1598	2.83557	-17.1012	-8.43683	-8.63041	-0.386465	-4.2855	-7.61205	-0.37941	-6.86738	-18.4524	-9.98957	-0.559641	-9.38143	-6.0701	-8.20928	-6.56098	-5.23738	-9.30083	-12.7606	-1.28095	1.24392	-12.521	-2.89428	-6.94491	-9.02722	1.93275	-17.8371	-1.8434	-7.41102	-7.68525	-7.0998
9.35	-10.9688	-0.0970192	-14.6625	-11.7936	-15.6597	-19.4217	-5.39257	-14.1126	-6.38426	-13.6631	3.34938	-1.45713	-11.6072	-9.91991	-16.968	-20.3171	-13.2003	-19.2489	2.82039	-17.1848	-8.50149	-8.69489	-0.431137	-4.32344	-7.67601	-0.406926	-6.91985	-18.5418	-10.0543	-0.603292	-9.44185	-6.12815	-8.26073	-6.61461	-5.27896	-9.36786	-12.8308	-1.30856	1.22302	-12.5854	-2.92804	-6.99762	-9.09354	1.91466	-17.924	-1.87616	-7.47414	-7.74849	-7.16199
9.375	-11.0351	-0.123244	-14.7445	-11.8678	-15.7361	-19.5136	-5.43554	-14.1833	-6.42933	-13.7413	3.31607	-1.50303	-11.6728	-9.97661	-17.054	-20.4129	-13.2745	-19.338	2.80521	-17.2683	-8.56615	-8.75937	-0.475808	-4.36138	-7.73998	-0.434442	-6.97233	-18.6313	-10.1191	-0.646944	-9.50226	-6.18621	-8.31219	-6.66825	-5.32053	-9.43489	-12.9009	-1.33616	1.20212	-12.6498	-2.9618	-7.05033	-9.15986	1.89656	-18.0108	-1.90893	-7.53726	-7.81174	-7.22418
9.4	-11.1014	-0.149468	-14.8265	-11.942	-15.8124	-19.6056	-5.4785	-14.2541	-6.4744	-13.8196	3.28275	-1.54893	-11.7385	-10.0333	-17.14	-20.5087	-13.3487	-19.4271	2.79003	-17.3519	-8.63081	-8.82385	-0.520479	-4.39932	-7.80395	-0.461958	-7.02481	-18.7207	-10.1838	-0.690595	-9.56268	-6.24426	-8.36364	-6.72188	-5.36211	-9.50191	-12.971	-1.36377	1.18121	-12.7142	-2.99556	-7.10304	-9.22618	1.87846	-18.0977	-1.94169	-7.60039	-7.87498	-7.28637
9.425	-11.1677	-0.175692	-14.9084	-12.0162	-15.8888	-19.6975	-5.52147	-14.3249	-6.51947	-13.8979	3.24943	-1.59484	-11.8041	-10.09	-17.226	-20.6045	-13.4229	-19.5161	2.77485	-17.4355	-8.69547	-8.88833	-0.565151	-4.43726	-7.86791	-0.489474	-7.07729	-18.8101	-10.2486	-0.734247	-9.6231	-6.30232	-8.41509	-6.77552	-5.40369	-9.56894	-13.0412	-1.39138	1.16031	-12.7786	-3.02932	-7.15575	-9.29251	1.86037	-18.1846	-1.97446	-7.66351	-7.93823	-7.34856
9.45	-11.234	-0.201917	-14.9904	-12.0904	-15.9652	-19.7895	-5.56443	-14.3956	-6.56454	-13.9761	3.2161	-1.64074	-11.8698	-10.1467	-17.312	-20.7003	-13.4971	-19.6052	2.75967	-17.519	-8.76013	-8.95281	-0.609822	-4.4752	-7.93188	-0.516991	-7.12977	-18.8995	-10.3133	-0.777899	-9.68351	-6.36038	-8.46654	-6.82916	-5.44526	-9.63597	-13.1113	-1.41898	1.13941	-12.843	-3.06308	-7.20845	-9.35883	1.84227	-18.2715	-2.00722	-7.72663	-8.00147	-7.41074
9.475	-11.3003	-0.228141	-15.0724	-12.1645	-16.0416	-19.8814	-5.6074	-14.4664	-6.60961	-14.0544	3.18278	-1.68665	-11.9354	-10.2034	-17.398	-20.796	-13.5712	-19.6943	2.74449	-17.6026	-8.82479	-9.01729	-0.654494	-4.51314	-7.99585	-0.544507	-7.18225	-18.989	-10.3781	-0.82155	-9.74393	-6.41843	-8.518	-6.88279	-5.48684	-9.703	-13.1814	-1.44659	1.1185	-12.9075	-3.09683	-7.26116	-9.42515	1.82417	-18.3583	-2.03999	-7.78975	-8.06472	-7.47293
9.5	-11.3666	-0.254365	-15.1544	-12.2387	-16.118	-19.9734	-5.65036	-14.5371	-6.65468	-14.1327	3.14945	-1.73255	-12.0011	-10.2601	-17.484	-20.8918	-13.6454	-19.7833	2.72931	-17.6862	-8.88945	-9.08177	-0.699165	-4.55108	-8.05981	-0.572023	-7.23473	-19.0784	-10.4428	-0.865202	-9.80434	-6.47649	-8.56945	-6.93643	-5.52842	-9.77003	-13.2516	-1.47419	1.0976	-12.9719	-3.13059	-7.31387	-9.49147	1.80608	-18.4452	-2.07275	-7.85288	-8.12796	-7.53512
9.525	-11.4328	-0.28059	-15.2364	-12.3129	-16.1943	-20.0653	-5.69333	-14.6079	-6.69975	-14.211	3.11612	-1.77845	-12.0667	-10.3168	-17.5701	-20.9876	-13.7196	-19.8724	2.71413	-17.7697	-8.95411	-9.14625	-0.743836	-4.58902	-8.12378	-0.599539	-7.28721	-19.1678	-10.5076	-0.908853	-9.86476	-6.53454	-8.6209	-6.99006	-5.56999	-9.83706	-13.3217	-1.5018	1.0767	-13.0363	-3.16435	-7.36658	-9.55779	1.78798	-18.5321	-2.10552	-7.916	-8.19121	-7.59731
9.55	-11.4991	-0.306814	-15.3184	-12.3871	-16.2707	-20.1573	-5.73629	-14.6787	-6.74482	-14.2892	3.08278	-1.82436	-12.1324	-10.3735	-17.6561	-21.0834	-13.7938	-19.9615	2.69896	-17.8533	-9.01877	-9.21073	-0.788508	-4.62696	-8.18775	-0.627056	-7.33968	-19.2573	-10.5723	-0.952505	-9.92517	-6.5926	-8.67235	-7.0437	-5.61157	-9.90409	-13.3918	-1.52941	1.05579	-13.1007	-3.19811	-7.41929	-9.62411	1.76988	-18.619	-2.13828	-7.97912	-8.25445	-7.6595
9.575	-11.5654	-0.333039	-15.4004	-12.4613	-16.3471	-20.2492	-5.77926	-14.7494	-6.78989	-14.3675	3.04945	-1.87026	-12.198	-10.4302	-17.7421	-21.1791	-13.868	-20.0506	2.68378	-17.9369	-9.08344	-9.27521	-0.833179	-4.6649	-8.25171	-0.654572	-7.39216	-19.3467	-10.6371	-0.996157	-9.98559	-6.65066	-8.7238	-7.09734	-5.65314	-9.97112	-13.462	-1.55701	1.03489	-13.1651	-3.23187	-7.47199	-9.69043	1.75179	-18.7059	-2.17105	-8.04224	-8.31769	-7.72168
9.6	-11.6317	-0.359263	-15.4824	-12.5355	-16.4235	-20.3412	-5.82222	-14.8202	-6.83496	-14.4458	3.01611	-1.91617	-12.2637	-10.4869	-17.8281	-21.2749	-13.9422	-20.1396	2.6686	-18.0204	-9.1481	-9.33969	-0.877851	-4.70284	-8.31568	-0.682088	-7.44464	-19.4361	-10.7018	-1.03981	-10.046	-6.70871	-8.77526	-7.15097	-5.69472	-10.0381	-13.5321	-1.58462	1.01399	-13.2295	-3.26562	-7.5247	-9.75676	1.73369	-18.7927	-2.20381	-8.10537	-8.38094	-7.78387
9.625	-11.698	-0.385487	-15.5644	-12.6097	-16.4999	-20.4331	-5.86519	-14.891	-6.88003	-14.524	2.98277	-1.96207	-12.3293	-10.5437	-17.9141	-21.3707	-14.0164	-20.2287	2.65342	-18.104	-9.21276	-9.40417	-0.922522	-4.74078	-8.37965	-0.709604	-7.49712	-19.5256	-10.7666	-1.08346	-10.1064	-6.76677	-8.82671	-7.20461	-5.7363	-10.1052	-13.6022	-1.61223	0.993085	-13.2939	-3.29938	-7.57741	-9.82308	1.71559	-18.8796	-2.23658	-8.16849	-8.44418	-7.84606
9.65	-11.7643	-0.411712	-15.6464	-12.6838	-16.5763	-20.5251	-5.90815	-14.9617	-6.9251	-14.6023	2.94943	-2.00798	-12.3949	-10.6004	-18.0001	-21.4665	-14.0906	-20.3178	2.63824	-18.1876	-9.27742	-9.46865	-0.967193	-4.77872	-8.44361	-0.73712	-7.5496	-19.615	-10.8313	-1.12711	-10.1668	-6.82483	-8.87816	-7.25824	-5.77787	-10.1722	-13.6724	-1.63983	0.972182	-13.3583	-3.33314	-7.63012	-9.8894	1.6975	-18.9665	-2.26934	-8.23161	-8.50743	-7.90825
9.675	-11.8305	-0.437936	-15.7284	-12.758	-16.6526	-20.6171	-5.95112	-15.0325	-6.97017	-14.6806	2.91609	-2.05388	-12.4606	-10.6571	-18.0861	-21.5623	-14.1648	-20.4068	2.62306	-18.2711	-9.34208	-9.53313	-1.01186	-4.81666	-8.50758	-0.764637	-7.60208	-19.7044	-10.8961	-1.17076	-10.2272	-6.88288	-8.92961	-7.31188	-5.81945	-10.2392	-13.7425	-1.66744	0.951279	-13.4227	-3.3669	-7.68283	-9.95572	1.6794	-19.0534	-2.30211	-8.29473	-8.57067	-7.97043
9.7	-11.8968	-0.46416	-15.8104	-12.8322	-16.729	-20.709	-5.99408	-15.1033	-7.01524	-14.7589	2.88275	-2.09978	-12.5262	-10.7138	-18.1721	-21.658	-14.239	-20.4959	2.60788	-18.3547	-9.40674	-9.59761	-1.05654	-4.8546	-8.57155	-0.792153	-7.65456	-19.7939	-10.9608	-1.21441	-10.2877	-6.94094	-8.98107	-7.36552	-5.86103	-10.3063	-13.8126	-1.69505	0.930376	-13.4871	-3.40066	-7.73553	-10.022	1.6613	-19.1403	-2.33487	-8.35786	-8.63392	-8.03262
9.725	-11.9631	-0.490385	-15.8924	-12.9064	-16.8054	-20.801	-6.03705	-15.174	-7.06031	-14.8371	2.84941	-2.14569	-12.5919	-10.7705	-18.2581	-21.7538	-14.3132	-20.585	2.5927	-18.4383	-9.4714	-9.66209	-1.10121	-4.89254	-8.63551	-0.819669	-7.70704	-19.8833	-11.0256	-1.25807	-10.3481	-6.99899	-9.03252	-7.41915	-5.9026	-10.3733	-13.8828	-1.72265	0.909473	-13.5515	-3.43442	-7.78824	-10.0884	1.64321	-19.2271	-2.36764	-8.42098	-8.69716	-8.09481
9.75	-12.0294	-0.516609	-15.9744	-12.9806	-16.8818	-20.8929	-6.08001	-15.2448	-7.10538	-14.9154	2.81606	-2.19159	-12.6575	-10.8272	-18.3441	-21.8496	-14.3874	-20.6741	2.57752	-18.5218	-9.53606	-9.72657	-1.14588	-4.93048	-8.69948	-0.847185	-7.75952	-19.9727	-11.0903	-1.30172	-10.4085	-7.05705	-9.08397	-7.47279	-5.94418	-10.4403	-13.9529	-1.75026	0.88857	-13.6159	-3.46817	-7.84095	-10.1547	1.62511	-19.314	-2.40041	-8.4841	-8.76041	-8.157
9.775	-12.0957	-0.542834	-16.0564	-13.0548	-16.9582	-20.9849	-6.12298	-15.3156	-7.15045	-14.9937	2.78272	-2.2375	-12.7232	-10.8839	-18.4301	-21.9454	-14.4616	-20.7631	2.56235	-18.6054	-9.60072	-9.79105	-1.19055	-4.96842	-8.76344	-0.874701	-7.81199	-20.0622	-11.1551	-1.34537	-10.4689	-7.11511	-9.13542	-7.52642	-5.98575	-10.5073	-14.023	-1.77787	0.867667	-13.6803	-3.50193	-7.89366	-10.221	1.60701	-19.4009	-2.43317	-8.54722	-8.82365	-8.21918
9.8	-12.162	-0.569058	-16.1384	-13.129	-17.0345	-21.0768	-6.16594	-15.3863	-7.19552	-15.0719	2.74937	-2.2834	-12.7888	-10.9406	-18.5161	-22.0411	-14.5358	-20.8522	2.54717	-18.689	-9.66538	-9.85553	-1.23522	-5.00636	-8.82741	-0.902218	-7.86447	-20.1516	-11.2198	-1.38902	-10.5293	-7.17316	-9.18688	-7.58006	-6.02733	-10.5744	-14.0932	-1.80547	0.846764	-13.7448	-3.53569	-7.94636	-10.2873	1.58892	-19.4878	-2.46594	-8.61035	-8.8869	-8.28137
9.825	-12.2283	-0.595282	-16.2204	-13.2031	-17.1109	-21.1688	-6.20891	-15.4571	-7.24059	-15.1502	2.71602	-2.3293	-12.8545	-10.9973	-18.6021	-22.1369	-14.61	-20.9413	2.53199	-18.7725	-9.73004	-9.92001	-1.27989	-5.04429	-8.89138	-0.929734	-7.91695	-20.241	-11.2846	-1.43267	-10.5897	-7.23122	-9.23833	-7.6337	-6.06891	-10.6414	-14.1633	-1.83308	0.825861	-13.8092	-3.56945	-7.99907	-10.3536	1.57082	-19.5746	-2.4987	-8.67347	-8.95014	-8.34356
9.85	-12.2945	-0.621507	-16.3024	-13.2773	-17.1873	-21.2607	-6.25187	-15.5279	-7.28566	-15.2285	2.68268	-2.37521	-12.9201	-11.054	-18.6881	-22.2327	-14.6842	-21.0303	2.51681	-18.8561	-9.79471	-9.98449	-1.32456	-5.08223	-8.95534	-0.95725	-7.96943	-20.3304	-11.3493	-1.47632	-10.6502	-7.28927	-9.28978	-7.68733	-6.11048	-10.7084	-14.2334	-1.86068	0.804958	-13.8736	-3.60321	-8.05178	-10.42	1.55272	-19.6615	-2.53147	-8.73659	-9.01339	-8.40575
9.875	-12.3608	-0.647731	-16.3844	-13.3515	-17.2637	-21.3527	-6.29484	-15.5986	-7.33073	-15.3068	2.64933	-2.42111	-12.9858	-11.1107	-18.7741	-22.3285	-14.7584	-21.1194	2.50163	-18.9397	-9.85937	-10.049	-1.36924	-5.12017	-9.01931	-0.984766	-8.02191	-20.4199	-11.4141	-1.51998	-10.7106	-7.34733	-9.34123	-7.74097	-6.15206	-10.7755	-14.3036	-1.88829	0.784055	-13.938	-3.63696	-8.10449	-10.4863	1.53463	-19.7484	-2.56423	-8.79972	-9.07663	-8.46794
9.9	-12.4271	-0.673955	-16.4664	-13.4257	-17.3401	-21.4446	-6.3378	-15.6694	-7.3758	-15.385	2.61598	-2.46702	-13.0514	-11.1674	-18.8601	-22.4242	-14.8326	-21.2085	2.48645	-19.0232	-9.92403	-10.1134	-1.41391	-5.15811	-9.08328	-1.01228	-8.07439	-20.5093	-11.4788	-1.56363	-10.771	-7.40539	-9.39268	-7.7946	-6.19364	-10.8425	-14.3737	-1.9159	0.763152	-14.0024	-3.67072	-8.1572	-10.5526	1.51653	-19.8353	-2.597	-8.86284	-9.13988	-8.53012
9.925	-12.4934	-0.70018	-16.5484	-13.4999	-17.4164	-21.5366	-6.38077	-15.7402	-7.42087	-15.4633	2.58263	-2.51292	-13.1171	-11.2241	-18.9461	-22.52	-14.9068	-21.2976	2.47127	-19.1068	-9.98869	-10.1779	-1.45858	-5.19605	-9.14724	-1.0398	-8.12687	-20.5987	-11.5436	-1.60728	-10.8314	-7.46344	-9.44414	-7.84824	-6.23521	-10.9095	-14.4438	-1.9435	0.742249	-14.0668	-3.70448	-8.2099	-10.6189	1.49843	-19.9222	-2.62976	-8.92596	-9.20312	-8.59231
9.95	-12.5597	-0.726404	-16.6304	-13.5741	-17.4928	-21.6285	-6.42373	-15.8109	-7.46594	-15.5416	2.54928	-2.55882	-13.1827	-11.2808	-19.0321	-22.6158	-14.981	-21.3866	2.45609	-19.1904	-10.0533	-10.2424	-1.50325	-5.23399	-9.21121	-1.06731	-8.17935	-20.6882	-11.6083	-1.65093	-10.8918	-7.5215	-9.49559	-7.90188	-6.27679	-10.9766	-14.514	-1.97111	0.721346	-14.1312	-3.73824	-8.26261	-10.6853	1.48034	-20.009	-2.66253	-8.98908	-9.26637	-8.6545
9.975	-12.626	-0.752628	-16.7124	-13.6483	-17.5692	-21.7205	-6.4667	-15.8817	-7.51101	-15.6198	2.51593	-2.60473	-13.2483	-11.3375	-19.1181	-22.7116	-15.0552	-21.4757	2.44091	-19.2739	-10.118	-10.3069	-1.54792	-5.27193	-9.27518	-1.09483	-8.23182	-20.7776	-11.6731	-1.69458	-10.9522	-7.57955	-9.54704	-7.95551	-6.31836	-11.0436	-14.5841	-1.99872	0.700443	-14.1956	-3.772	-8.31532	-10.7516	1.46224	-20.0959	-2.69529	-9.05221	-9.32961	-8.71669
10	-12.6923	-0.778853	-16.7944	-13.7225	-17.6456	-21.8125	-6.50966	-15.9525	-7.55608	-15.6981	2.48258	-2.65063	-13.314	-11.3942	-19.2041	-22.8074	-15.1293	-21.5648	2.42573	-19.3575	-10.1827	-10.3714	-1.59259	-5.30987	-9.33914	-1.12235	-8.2843	-20.867	-11.7378	-1.73823	-11.0126	-7.63761	-9.59849	-8.00915	-6.35994	-11.1106	-14.6542	-2.02632	0.67954	-14.26	-3.80575	-8.36803	-10.8179	1.44414	-20.1828	-2.72806	-9.11533	-9.39286	-8.77888
[truncated: 951 more columns]
