# Supplementary material for: Novel modelling approaches to predict the role of antivirals in reducing influenza transmission
Source: PLoS Comput Biol. 2023 Jan 6;19(1):e1010797. doi: 10.1371/journal.pcbi.1010797 (PMC9876374; doi:10.1371/journal.pcbi.1010797)
Supplement: S1 Zip Folder — Contents include R files of programming scripts used to generate data, simulation data, and data used to generate figures in the manuscript. (ZIP) [file pcbi.1010797.s007.zip › Data and model codes/Simulation data TstartsinceDiseaseInitiation.csv]

TIME	Tstart:1(1)	Tstart:2(2)	Tstart:3(3)	Tstart:4(4)	Tstart:5(5)	Tstart:6(6)	Tstart:7(7)	Tstart:8(8)	Tstart:9(9)	Tstart:10(10)	Tstart:11(11)	Tstart:12(12)	Tstart:13(13)	Tstart:14(14)	Tstart:15(15)	Tstart:16(16)	Tstart:17(17)	Tstart:18(18)	Tstart:19(19)	Tstart:20(20)	Tstart:21(21)	Tstart:22(22)	Tstart:23(23)	Tstart:24(24)	Tstart:25(25)	Tstart:26(26)	Tstart:27(27)	Tstart:28(28)	Tstart:29(29)	Tstart:30(30)	Tstart:31(31)	Tstart:32(32)	Tstart:33(33)	Tstart:34(34)	Tstart:35(35)	Tstart:36(36)	Tstart:37(37)	Tstart:38(38)	Tstart:39(39)	Tstart:40(40)	Tstart:41(41)	Tstart:42(42)	Tstart:43(43)	Tstart:44(44)	Tstart:45(45)	Tstart:46(46)	Tstart:47(47)	Tstart:48(48)	Tstart:49(49)
0	3	3	3.5	3	3	3	2.5	3.5	3.5	2.5	3.5	3	3.5	2.5	2	2	2.5	3.5	3	3	2	3	3	3.5	2.5	2.5	2.5	3	2	3.5	2	3	2.5	2.5	3	3.5	3	3.5	2.5	3.5	3.5	3.5	3	2.5	2.5	3	2.5	2	2.5
[truncated: 951 more columns]
